# Supplementary material for: Onepot-Seq: capturing single-cell transcriptomes simultaneously in a continuous medium via transient localization of mRNA
Source: Nucleic Acids Res. 2022 Aug 12;50(22):12621–35. doi: 10.1093/nar/gkac665 (PMC9825186; doi:10.1093/nar/gkac665)
Supplement: gkac665_Supplemental_Files [file gkac665_supplemental_files.zip]

Archive with 5 entries (5 files):
- Onepot-Seq_NAR_supplementary figures.pdf
- Supplementary Table S1.xlsx
- Supplementary Table S2.xlsx
- Supplementary Table S3.xlsx
- Supplementary Table S4.xlsx
