# Supplementary material for: Onepot-Seq: capturing single-cell transcriptomes simultaneously in a continuous medium via transient localization of mRNA
Source: Nucleic Acids Res. 2022 Aug 12;50(22):12621–35. doi: 10.1093/nar/gkac665 (PMC9825186; doi:10.1093/nar/gkac665)
Supplement: gkac665_Supplemental_Files [file gkac665_supplemental_files.zip › Supplementary Table S1.xlsx]

## Sheet: Supplementary Table S1
Supplementary Table S1. Differentially expressed genes for AMG-510 treatment per dose per cell line
Name	Description
bimod	Liklihood-ratio test
wilcox	Wilcoxon rank sum test
negbinom	Negative binomial generalized linear model
poisson	Poisson generalized linear model

## Sheet: bimod
p_val	avg_logFC	pct.1	pct.2	p_val_adj	gene	Dose	Cell line
5.41908e-69	-1.49034	0.559	0.978	9.02655e-65	CCND1	0.1μM	H358
4.85042e-33	-1.37877	0.064	0.584	8.07935e-29	PHLDA1	0.1μM	H358
2.46528e-25	-1.28938	0.133	0.571	4.10641e-21	F3	0.1μM	H358
9.40714e-19	-0.744874	0	0.281	1.56695e-14	EPHA2	0.1μM	H358
1.05743e-17	-0.87919	0.032	0.346	1.76136e-13	DUSP4	0.1μM	H358
5.48845e-17	-0.880994	0.324	0.688	9.1421e-13	IER3	0.1μM	H358
4.83148e-16	0.511975	1	1	8.04779e-12	MALAT1	0.1μM	H358
9.01127e-15	-0.873944	0.096	0.42	1.50101e-10	HMGA2	0.1μM	H358
1.93788e-14	0.675181	0.894	0.745	3.22793e-10	HMOX1	0.1μM	H358
2.93071e-14	-0.788558	0.021	0.29	4.88168e-10	G0S2	0.1μM	H358
4.89345e-14	-0.9188	0.245	0.61	8.15102e-10	PLAU	0.1μM	H358
4.9593e-14	-0.624312	0	0.216	8.26071e-10	DUSP6	0.1μM	H358
5.63635e-14	-0.611823	0.665	0.861	9.38847e-10	MYL12A	0.1μM	H358
1.65818e-13	-0.811242	0.351	0.654	2.76203e-09	DCBLD2	0.1μM	H358
3.76259e-13	0.718386	0.665	0.368	6.26734e-09	GCLC	0.1μM	H358
3.16855e-12	-0.786029	0.213	0.55	5.27785e-08	ITGA2	0.1μM	H358
4.42602e-12	-0.721875	0.266	0.571	7.37242e-08	CDC42EP3	0.1μM	H358
4.98157e-12	0.659415	0.761	0.468	8.2978e-08	SQSTM1	0.1μM	H358
1.90579e-11	-0.736933	0.165	0.437	3.17447e-07	PHLDA2	0.1μM	H358
2.08379e-11	-0.576046	0.654	0.81	3.47096e-07	EZR	0.1μM	H358
1.16838e-10	-0.610242	0.511	0.749	1.94618e-06	HIF1A	0.1μM	H358
1.19197e-10	0.619284	0.936	0.857	1.98547e-06	DHRS2	0.1μM	H358
1.39579e-10	-0.701197	0.287	0.537	2.32497e-06	FERMT1	0.1μM	H358
1.76656e-10	-0.609419	0.043	0.26	2.94256e-06	FOSL1	0.1μM	H358
3.17094e-10	-0.597421	0.441	0.68	5.28183e-06	TOP1	0.1μM	H358
3.49701e-10	-0.65332	0.112	0.372	5.82497e-06	MLPH	0.1μM	H358
5.77615e-10	-0.53312	0.154	0.424	9.62133e-06	PTPN12	0.1μM	H358
7.16836e-10	0.728778	0.75	0.532	1.19403e-05	NEAT1	0.1μM	H358
7.17229e-10	-0.619002	0.25	0.541	1.19469e-05	MCL1	0.1μM	H358
8.15969e-10	-0.716543	0.489	0.701	1.35916e-05	THBS1	0.1μM	H358
9.44715e-10	0.635169	0.505	0.212	1.57361e-05	SMIM14	0.1μM	H358
1.47581e-09	-0.355462	0.888	0.983	2.45825e-05	CALM2	0.1μM	H358
3.35456e-09	-0.513484	0.043	0.26	5.58769e-05	TNFRSF10A	0.1μM	H358
3.6894e-09	-0.576593	0.34	0.623	6.14544e-05	LAMA3	0.1μM	H358
4.1259e-09	0.523669	0.628	0.368	6.8725e-05	MAP3K2	0.1μM	H358
7.02761e-09	-0.544829	0.388	0.602	0.000117059	SLC25A37	0.1μM	H358
7.32028e-09	-0.567027	0.42	0.645	0.000121934	MCFD2	0.1μM	H358
1.21796e-08	-0.476811	0.021	0.165	0.000202875	RHOB	0.1μM	H358
1.76179e-08	0.574517	0.707	0.476	0.000293462	SOX4	0.1μM	H358
1.84683e-08	-0.605233	0.303	0.589	0.000307627	ARL4C	0.1μM	H358
4.25501e-08	-0.616352	0.191	0.416	0.000708757	ELK3	0.1μM	H358
5.52596e-08	0.575678	0.718	0.463	0.000920459	AHNAK2	0.1μM	H358
1.37633e-07	-0.574781	0.191	0.455	0.00229255	WWTR1	0.1μM	H358
1.72626e-07	-0.579777	0.112	0.346	0.00287543	SNAI2	0.1μM	H358
1.94693e-07	-0.618064	0.069	0.264	0.003243	ANTXR2	0.1μM	H358
2.1585e-07	-0.471823	0.537	0.693	0.00359542	CAPN2	0.1μM	H358
2.25749e-07	-0.568746	0.197	0.45	0.00376031	PLAUR	0.1μM	H358
2.8134e-07	-0.534959	0.059	0.234	0.00468629	TNS4	0.1μM	H358
3.19704e-07	-0.603538	0.133	0.346	0.00532531	STK17A	0.1μM	H358
4.18458e-07	-0.525899	0.452	0.649	0.00697026	MYO10	0.1μM	H358
4.63925e-07	-0.462229	0.484	0.723	0.00772759	MRPL52	0.1μM	H358
5.2048e-07	-0.597238	0.106	0.29	0.00866963	FAM83A	0.1μM	H358
5.90275e-07	-0.551391	0.128	0.351	0.00983221	MTAP	0.1μM	H358
8.63645e-07	-0.542811	0.176	0.411	0.0143857	CDCP1	0.1μM	H358
9.87948e-07	-0.486677	0.069	0.268	0.0164562	NRG1	0.1μM	H358
1.07359e-06	-0.558386	0.144	0.364	0.0178828	EMP1	0.1μM	H358
1.11017e-06	-0.578638	0.218	0.455	0.0184921	KLF6	0.1μM	H358
1.12366e-06	-0.373069	0.819	0.918	0.0187169	ASPH	0.1μM	H358
1.24424e-06	0.468276	0.729	0.628	0.0207253	HMGB2	0.1μM	H358
1.31934e-06	-0.882253	0.255	0.424	0.0219762	AKAP12	0.1μM	H358
1.34225e-06	0.542512	0.383	0.156	0.0223579	GCNT1	0.1μM	H358
1.57949e-06	-0.55444	0.096	0.299	0.0263095	PLEK2	0.1μM	H358
1.687e-06	-0.546865	0.154	0.372	0.0281004	TMEM156	0.1μM	H358
2.03457e-06	-0.539239	0.043	0.203	0.0338898	CAPRIN2	0.1μM	H358
2.0833e-06	-0.470506	0.564	0.732	0.0347015	ITGA6	0.1μM	H358
2.08375e-06	-0.369442	0.021	0.152	0.0347089	CMTM3	0.1μM	H358
2.08444e-06	-0.534665	0.09	0.277	0.0347206	ENC1	0.1μM	H358
2.42193e-06	-0.555757	0.09	0.281	0.0403421	ZBED2	0.1μM	H358
2.88788e-06	0.282372	0.952	0.887	0.0481035	RPL13A	0.1μM	H358
3.40909e-06	-0.478861	0.564	0.745	0.0567852	LAMB3	0.1μM	H358
3.92814e-06	-0.499229	0.207	0.42	0.065431	VCL	0.1μM	H358
4.34976e-06	0.596188	0.33	0.13	0.0724539	ZFP90	0.1μM	H358
4.72352e-06	-0.42376	0.543	0.732	0.0786796	KRT18	0.1μM	H358
7.25665e-06	-0.407424	0.027	0.165	0.120874	TGFA	0.1μM	H358
8.55097e-06	-0.12404	0.926	1	0.142434	MT2A	0.1μM	H358
1.0091e-05	-0.268111	0.952	0.978	0.168085	TPM3	0.1μM	H358
1.02032e-05	-0.46497	0.085	0.216	0.169955	SEMA7A	0.1μM	H358
1.06777e-05	-0.395096	0.032	0.177	0.177859	PHC2	0.1μM	H358
1.46011e-05	0.489018	0.58	0.381	0.24321	RB1CC1	0.1μM	H358
1.6008e-05	-0.40665	0.463	0.589	0.266646	ZFP36L1	0.1μM	H358
1.69475e-05	-0.521432	0.106	0.286	0.282295	EREG	0.1μM	H358
1.70706e-05	0.320442	0.138	0.026	0.284344	ELF3	0.1μM	H358
2.00674e-05	0.323183	0.681	0.472	0.334263	RALBP1	0.1μM	H358
2.04079e-05	0.486353	0.149	0.039	0.339934	CYP1A1	0.1μM	H358
2.04303e-05	-0.430672	0.633	0.775	0.340307	CAV1	0.1μM	H358
2.17465e-05	-0.426951	0.5	0.667	0.362232	PLEC	0.1μM	H358
2.84881e-05	0.392589	0.245	0.091	0.474527	GSE1	0.1μM	H358
3.05733e-05	-0.330627	0.037	0.165	0.50926	IFFO2	0.1μM	H358
3.21171e-05	0.495827	0.489	0.303	0.534974	CXXC5	0.1μM	H358
3.31761e-05	-0.486205	0.25	0.472	0.552615	PLK2	0.1μM	H358
3.47386e-05	0.209793	0.926	0.861	0.578641	RPS18	0.1μM	H358
3.61804e-05	-0.471971	0.676	0.775	0.602657	LAMC2	0.1μM	H358
3.69155e-05	-0.34685	0.032	0.165	0.614902	MICAL2	0.1μM	H358
4.27214e-05	0.315684	0.133	0.03	0.71161	HBP1	0.1μM	H358
4.46943e-05	-0.43236	0.346	0.498	0.744473	RASA1	0.1μM	H358
4.49933e-05	-0.481417	0.261	0.416	0.749454	AGPAT9	0.1μM	H358
4.60033e-05	-0.40141	0.351	0.567	0.766278	NSUN2	0.1μM	H358
5.22789e-05	-0.460468	0.197	0.381	0.870809	VEGFA	0.1μM	H358
5.27621e-05	-0.467757	0.229	0.429	0.878858	LINC00152	0.1μM	H358
5.66424e-05	-0.333035	0.037	0.134	0.943493	NAV3	0.1μM	H358
5.71945e-05	0.454703	0.5	0.307	0.952689	PGM2L1	0.1μM	H358
6.49173e-05	-0.45257	0.186	0.385	1	CD3EAP	0.1μM	H358
6.77216e-05	0.335403	0.479	0.286	1	PCM1	0.1μM	H358
7.0199e-05	-0.395791	0.032	0.139	1	ZEB1	0.1μM	H358
7.52127e-05	-0.355386	0.027	0.139	1	LACC1	0.1μM	H358
7.77719e-05	-0.577746	0.202	0.351	1	CYR61	0.1μM	H358
7.78085e-05	-0.487948	0.059	0.186	1	IL11	0.1μM	H358
8.60257e-05	-0.475489	0.277	0.463	1	FAM129B	0.1μM	H358
9.16181e-05	-0.374496	0.021	0.139	1	MYC	0.1μM	H358
9.28953e-05	-0.325864	0.617	0.671	1	PTBP3	0.1μM	H358
9.39536e-05	-0.396224	0.074	0.203	1	SPRED1	0.1μM	H358
9.8339e-05	-0.359552	0.638	0.784	1	ARPC2	0.1μM	H358
0.00010239	-0.418767	0.346	0.498	1	FSCN1	0.1μM	H358
0.000105206	-0.435047	0.42	0.593	1	ATP2B1	0.1μM	H358
0.000106296	-0.391658	0.521	0.688	1	DKC1	0.1μM	H358
0.000106641	0.442096	0.255	0.095	1	ATF7IP	0.1μM	H358
0.000110302	0.43393	0.41	0.238	1	PBRM1	0.1μM	H358
0.000114137	0.375976	0.628	0.463	1	TCF25	0.1μM	H358
0.000116927	-0.337122	0.734	0.844	1	OCIAD2	0.1μM	H358
0.000131513	-0.121528	0.989	0.991	1	S100A10	0.1μM	H358
0.000134174	-0.441211	0.053	0.19	1	BCL2L1	0.1μM	H358
0.000143796	-0.362042	0.059	0.195	1	PAG1	0.1μM	H358
0.000144426	0.365832	0.176	0.048	1	BCL2L11	0.1μM	H358
0.000148982	0.382735	0.245	0.087	1	PIM3	0.1μM	H358
0.000160011	-0.405289	0.096	0.234	1	FAM107B	0.1μM	H358
0.000162945	-0.289999	0.691	0.827	1	NOP56	0.1μM	H358
0.000164193	0.458087	0.298	0.182	1	SECISBP2L	0.1μM	H358
0.000176707	-0.346558	0.059	0.19	1	CCND3	0.1μM	H358
0.000194051	-0.487249	0.223	0.39	1	ERRFI1	0.1μM	H358
0.00020463	0.434383	0.495	0.312	1	MYO6	0.1μM	H358
0.000209848	-0.429599	0.399	0.554	1	ACTN1	0.1μM	H358
0.000227694	-0.298104	0.059	0.147	1	C11orf24	0.1μM	H358
0.00023682	0.320076	0.144	0.039	1	PDIK1L	0.1μM	H358
0.000243173	-0.375137	0.085	0.234	1	VKORC1	0.1μM	H358
0.000252702	0.442925	0.58	0.494	1	DSP	0.1μM	H358
0.000264508	-0.374177	0.665	0.706	1	KRT19	0.1μM	H358
0.000265366	-0.358466	0.293	0.411	1	WBSCR22	0.1μM	H358
0.000289466	0.401267	0.277	0.121	1	C9orf3	0.1μM	H358
0.000291837	0.363823	0.378	0.264	1	CWF19L2	0.1μM	H358
0.00029975	-0.333751	0.399	0.576	1	LYAR	0.1μM	H358
0.00031734	-0.34911	0.069	0.208	1	EVA1A	0.1μM	H358
0.00032055	-0.382669	0.144	0.277	1	PTK2	0.1μM	H358
0.000322541	-0.247351	0.011	0.104	1	CDC42EP2	0.1μM	H358
0.000333836	0.253794	0.112	0.017	1	TSC2	0.1μM	H358
0.000346533	-0.361653	0.064	0.203	1	KIFC3	0.1μM	H358
0.000350868	-0.383168	0.101	0.251	1	EHD1	0.1μM	H358
0.000353371	-0.446657	0.128	0.238	1	E2F3	0.1μM	H358
0.000370952	-0.378103	0.234	0.364	1	TRMT6	0.1μM	H358
0.000380518	-0.404972	0.101	0.255	1	BMP4	0.1μM	H358
0.000382377	0.475886	0.388	0.26	1	CRABP2	0.1μM	H358
0.000382582	-0.341693	0.074	0.177	1	FOXD1	0.1μM	H358
0.000385214	-0.342628	0.053	0.139	1	TRIB1	0.1μM	H358
0.000387485	-0.361164	0.346	0.519	1	JUN	0.1μM	H358
0.00039637	-0.321059	0.074	0.216	1	MYEOV	0.1μM	H358
0.000403547	-0.331419	0.723	0.805	1	PMEPA1	0.1μM	H358
0.000424669	-0.313124	0.319	0.498	1	CDV3	0.1μM	H358
0.000448533	-0.338145	0.521	0.706	1	2021-09-02	0.1μM	H358
0.000459341	-0.217141	0.133	0.156	1	MAGOHB	0.1μM	H358
0.000462493	0.263879	0.112	0.017	1	SSBP2	0.1μM	H358
0.00047452	0.339905	0.234	0.087	1	UNKL	0.1μM	H358
0.000480515	-0.4139	0.309	0.476	1	SLC20A1	0.1μM	H358
0.000485456	0.309698	0.202	0.091	1	HEG1	0.1μM	H358
0.000494942	-0.336669	0.553	0.714	1	WDR43	0.1μM	H358
0.000498849	0.228188	0.989	0.961	1	FTH1	0.1μM	H358
0.000501564	-0.370574	0.495	0.636	1	MAP4K4	0.1μM	H358
0.000555037	-0.41151	0.239	0.381	1	SMURF2	0.1μM	H358
0.000560712	0.335037	0.25	0.117	1	GRHL2	0.1μM	H358
0.000567594	0.352213	0.181	0.065	1	KIAA0930	0.1μM	H358
0.00056873	0.391782	0.394	0.251	1	KIAA0232	0.1μM	H358
0.000569259	0.24345	0.324	0.165	1	GSR	0.1μM	H358
0.000573248	-0.313944	0.266	0.442	1	HPCAL1	0.1μM	H358
0.000652879	0.384388	0.511	0.359	1	GLTSCR2	0.1μM	H358
0.000664086	-0.328409	0.351	0.537	1	PPP2R2A	0.1μM	H358
0.000690824	-0.331624	0.511	0.636	1	DDX21	0.1μM	H358
0.000708282	-0.342051	0.426	0.58	1	ETS1	0.1μM	H358
0.000719324	-0.317241	0.053	0.169	1	IRS2	0.1μM	H358
0.000721198	0.320589	0.713	0.593	1	ERP29	0.1μM	H358
0.000739399	0.287075	0.144	0.035	1	KCNK1	0.1μM	H358
0.000748295	-0.343751	0.484	0.649	1	RALB	0.1μM	H358
0.00075043	-0.293117	0.059	0.147	1	ZYX	0.1μM	H358
0.00076162	-0.377603	0.16	0.316	1	UBE2E3	0.1μM	H358
0.000818923	-0.435253	0.234	0.342	1	CST6	0.1μM	H358
0.000881722	0.383996	0.282	0.143	1	IFT20	0.1μM	H358
0.000963491	-0.230016	0.027	0.126	1	MAP3K9	0.1μM	H358
0.00102003	-0.283167	0.505	0.68	1	CAP1	0.1μM	H358
0.00104773	0.380679	0.282	0.165	1	CDH3	0.1μM	H358
0.00104866	0.339943	0.718	0.597	1	BPTF	0.1μM	H358
0.00105155	0.411613	0.186	0.082	1	PBXIP1	0.1μM	H358
0.00105206	-0.389137	0.176	0.342	1	AP1S2	0.1μM	H358
0.00110715	-0.366089	0.186	0.351	1	CDC42SE1	0.1μM	H358
0.00111438	0.41225	0.356	0.208	1	TP53BP1	0.1μM	H358
0.00114642	-0.32291	0.42	0.563	1	MACF1	0.1μM	H358
0.00115306	0.330755	0.654	0.502	1	UGDH	0.1μM	H358
0.00119734	-0.351086	0.463	0.632	1	CEBPZ	0.1μM	H358
0.00120918	0.195122	0.261	0.126	1	C12orf65	0.1μM	H358
0.00125957	-0.277361	0.037	0.113	1	TSPAN4	0.1μM	H358
0.00126286	0.364179	0.457	0.32	1	NUSAP1	0.1μM	H358
0.00126646	-0.25348	0.388	0.545	1	TM4SF1	0.1μM	H358
0.00129983	-0.354324	0.415	0.584	1	AMIGO2	0.1μM	H358
0.00130378	-0.297696	0.633	0.762	1	RHOA	0.1μM	H358
0.0013332	-0.356735	0.495	0.641	1	SH3KBP1	0.1μM	H358
0.00134815	-0.361311	0.197	0.346	1	USP53	0.1μM	H358
0.00135232	0.270685	0.729	0.602	1	LIMA1	0.1μM	H358
0.00137467	-0.287958	0.053	0.134	1	TFB2M	0.1μM	H358
0.00140283	0.183481	0.138	0.048	1	NFKBIL1	0.1μM	H358
0.00142698	0.380048	0.426	0.264	1	ELF1	0.1μM	H358
0.0014757	0.202297	0.101	0.017	1	RAB11FIP4	0.1μM	H358
0.00155583	-0.389011	0.441	0.532	1	ISG15	0.1μM	H358
0.00159189	-0.338509	0.043	0.152	1	PTHLH	0.1μM	H358
0.00162401	0.236556	0.101	0.022	1	SLC4A2	0.1μM	H358
0.00164755	-0.359994	0.388	0.528	1	GNPNAT1	0.1μM	H358
0.00165027	0.24063	0.106	0.022	1	CCDC150	0.1μM	H358
0.00166294	0.324138	0.511	0.42	1	SNHG8	0.1μM	H358
0.00168717	-0.108674	0.096	0.203	1	SRPRB	0.1μM	H358
0.00172572	0.317667	0.17	0.091	1	BSDC1	0.1μM	H358
0.00173745	0.373387	0.319	0.177	1	HSPA4L	0.1μM	H358
0.00173995	0.37196	0.202	0.095	1	ARL4A	0.1μM	H358
0.00195874	0.289718	0.697	0.589	1	SRSF11	0.1μM	H358
0.00198376	-0.42612	0.255	0.398	1	FRMD6	0.1μM	H358
0.00199499	0.27625	0.207	0.1	1	SHROOM3	0.1μM	H358
0.00206445	-0.298549	0.037	0.134	1	NOV	0.1μM	H358
0.0021029	-0.378586	0.197	0.342	1	TMEM131	0.1μM	H358
0.00212727	-0.373881	0.197	0.355	1	RBMS1	0.1μM	H358
0.00214948	-0.377899	0.335	0.472	1	ACSL4	0.1μM	H358
0.00215438	-0.281457	0.043	0.152	1	SMAGP	0.1μM	H358
0.00219416	0.19264	0.122	0.039	1	KIAA1009	0.1μM	H358
0.00229361	-0.327094	0.367	0.476	1	CORO1C	0.1μM	H358
0.00230954	0.395687	0.505	0.359	1	GOLGB1	0.1μM	H358
0.0023945	0.424907	0.388	0.247	1	ZFC3H1	0.1μM	H358
0.00243073	-0.274986	0.037	0.134	1	TRIM8	0.1μM	H358
0.00251587	-0.309994	0.074	0.19	1	TLE3	0.1μM	H358
0.00272061	-0.264677	0.043	0.147	1	AHR	0.1μM	H358
0.00272236	0.307286	0.543	0.424	1	CLDN4	0.1μM	H358
0.00279814	0.310181	0.346	0.216	1	RABGAP1	0.1μM	H358
0.00287858	-0.354318	0.287	0.416	1	EXOSC4	0.1μM	H358
0.00290421	-0.361384	0.293	0.455	1	CNN3	0.1μM	H358
0.00296557	-0.308649	0.548	0.636	1	PSMD2	0.1μM	H358
0.0029887	-0.259484	0.479	0.532	1	ARF1	0.1μM	H358
0.00306787	0.103758	0.101	0.043	1	ABHD3	0.1μM	H358
0.00306833	-0.399253	0.335	0.472	1	TSC22D1	0.1μM	H358
0.00309423	0.32245	0.202	0.095	1	AGPAT2	0.1μM	H358
0.00313859	0.390557	0.457	0.325	1	DSC2	0.1μM	H358
0.00315866	0.217286	0.128	0.039	1	KDM4B	0.1μM	H358
0.00317176	0.344192	0.309	0.199	1	KIAA0586	0.1μM	H358
0.00326241	0.196153	0.223	0.104	1	PTOV1	0.1μM	H358
0.0033507	-0.284779	0.782	0.835	1	LGALS1	0.1μM	H358
0.00337681	-0.22347	0.894	0.922	1	YWHAB	0.1μM	H358
0.00339406	0.297036	0.468	0.411	1	NFE2L1	0.1μM	H358
0.00343873	-0.307001	0.415	0.494	1	CAV2	0.1μM	H358
0.0036689	-0.234772	0.628	0.784	1	PFDN2	0.1μM	H358
0.00380501	-0.242951	0.032	0.121	1	TGFBR1	0.1μM	H358
0.00385079	-0.269816	0.064	0.177	1	PELO	0.1μM	H358
0.00385687	0.317694	0.372	0.212	1	C4orf48	0.1μM	H358
0.00390065	0.334459	0.511	0.368	1	GIGYF2	0.1μM	H358
0.00402823	0.355709	0.33	0.177	1	TCEAL1	0.1μM	H358
0.00416021	0.332228	0.277	0.169	1	CWC25	0.1μM	H358
0.00435647	0.229958	0.532	0.42	1	GGNBP2	0.1μM	H358
0.00439724	-0.231926	0.782	0.84	1	CCT5	0.1μM	H358
0.00444074	0.175702	0.144	0.061	1	C11orf54	0.1μM	H358
0.00445242	-0.358512	0.181	0.312	1	ZBTB38	0.1μM	H358
0.00448241	0.111127	0.16	0.113	1	PARP4	0.1μM	H358
0.00449552	0.33962	0.346	0.212	1	KITLG	0.1μM	H358
0.00454257	-0.348018	0.138	0.273	1	CASC7	0.1μM	H358
0.00454567	-0.333908	0.511	0.641	1	LAMB1	0.1μM	H358
0.00466057	0.364409	0.234	0.117	1	KIF16B	0.1μM	H358
0.00466322	-0.273133	0.138	0.251	1	RAP1B	0.1μM	H358
0.00467321	0.292988	0.181	0.082	1	TRAF7	0.1μM	H358
0.00468402	0.313851	0.255	0.143	1	CLIP4	0.1μM	H358
0.00474199	0.267693	0.644	0.472	1	EPRS	0.1μM	H358
0.00476707	-0.343503	0.245	0.381	1	CMC2	0.1μM	H358
0.00480927	-0.350889	0.16	0.268	1	PDLIM7	0.1μM	H358
0.00483996	-0.283402	0.362	0.437	1	PDCD10	0.1μM	H358
0.00484864	-0.196034	0.043	0.139	1	SH2D3A	0.1μM	H358
0.00486973	0.393235	0.319	0.212	1	SYNE2	0.1μM	H358
0.00494224	0.243552	0.16	0.121	1	CEP89	0.1μM	H358
0.00494514	0.343981	0.356	0.234	1	GULP1	0.1μM	H358
0.0049907	0.257074	0.824	0.74	1	EEF2	0.1μM	H358
0.00509639	-0.244173	0.622	0.671	1	NPM1	0.1μM	H358
0.0050976	-0.324031	0.213	0.329	1	ARL16	0.1μM	H358
0.00511423	0.35299	0.34	0.208	1	TNRC6B	0.1μM	H358
0.00516838	0.158865	0.319	0.299	1	REST	0.1μM	H358
0.00517563	0.322609	0.314	0.173	1	H1FX	0.1μM	H358
0.00523983	-0.245514	0.032	0.121	1	ARHGAP18	0.1μM	H358
0.00531052	0.286846	0.144	0.087	1	TRAPPC11	0.1μM	H358
0.00540291	-0.28335	0.649	0.766	1	PTTG1IP	0.1μM	H358
0.00543586	0.319327	0.351	0.268	1	DHX38	0.1μM	H358
0.00550764	0.219245	0.181	0.082	1	CCNG2	0.1μM	H358
0.00558663	0.275429	0.149	0.091	1	INSIG1	0.1μM	H358
0.00559059	0.271169	0.319	0.19	1	PTGR1	0.1μM	H358
0.00560502	-0.159997	0.984	1	1	ACTG1	0.1μM	H358
0.0056493	0.276558	0.665	0.58	1	PPP1R12A	0.1μM	H358
0.0057616	0.242685	0.128	0.052	1	STOX2	0.1μM	H358
0.00591407	0.246944	0.117	0.03	1	BCL9	0.1μM	H358
0.00595414	-0.332372	0.383	0.481	1	NT5E	0.1μM	H358
0.0059561	-0.246351	0.053	0.13	1	LPIN2	0.1μM	H358
0.00600693	0.182717	0.798	0.784	1	NACA	0.1μM	H358
0.00607563	-0.269134	0.149	0.268	1	EMC7	0.1μM	H358
0.00613809	-0.278958	0.234	0.342	1	SH2D4A	0.1μM	H358
0.0061458	-0.272096	0.537	0.662	1	ARPC5L	0.1μM	H358
0.00633157	0.248198	0.888	0.835	1	CHD4	0.1μM	H358
0.00633745	-0.300573	0.351	0.498	1	MDH2	0.1μM	H358
0.00641939	0.330009	0.303	0.16	1	BAZ2B	0.1μM	H358
0.00652283	-0.289248	0.069	0.173	1	CHST11	0.1μM	H358
0.00671921	-0.152211	0.516	0.632	1	CHCHD2	0.1μM	H358
0.00680301	0.244642	0.894	0.814	1	EPCAM	0.1μM	H358
0.00683607	0.329404	0.452	0.372	1	PSAP	0.1μM	H358
0.00689989	0.274761	0.441	0.329	1	PHACTR4	0.1μM	H358
0.0070079	0.272025	0.16	0.091	1	TACC2	0.1μM	H358
0.00703333	-0.257276	0.66	0.797	1	TUBA1B	0.1μM	H358
0.00717553	0.23978	0.335	0.264	1	CTHRC1	0.1μM	H358
0.00727974	-0.316083	0.415	0.528	1	LDHA	0.1μM	H358
0.00746369	0.183748	0.633	0.641	1	CAST	0.1μM	H358
0.00747101	0.221007	0.154	0.095	1	ZNF197	0.1μM	H358
0.00749888	0.258476	0.745	0.602	1	HIPK2	0.1μM	H358
0.00752733	-0.129387	0.399	0.433	1	RPS19BP1	0.1μM	H358
0.00756135	0.321858	0.213	0.117	1	ZBTB40	0.1μM	H358
0.00762879	0.248486	0.191	0.078	1	MOB4	0.1μM	H358
0.00765429	0.290588	0.298	0.165	1	NTHL1	0.1μM	H358
0.00772195	0.284949	0.149	0.056	1	TMEM56	0.1μM	H358
0.00773298	-0.222244	0.069	0.134	1	DEGS1	0.1μM	H358
0.00780409	-0.267607	0.053	0.143	1	PLXNA1	0.1μM	H358
0.00789967	0.228498	0.149	0.069	1	SMAP1	0.1μM	H358
0.00793932	-0.297534	0.362	0.502	1	UTP11L	0.1μM	H358
0.00798594	-0.209828	0.064	0.13	1	IPO4	0.1μM	H358
0.00799902	-0.113503	0.101	0.169	1	GLIS3	0.1μM	H358
0.00816919	0.265218	0.186	0.091	1	FAM214A	0.1μM	H358
0.00817576	-0.313382	0.404	0.481	1	SURF6	0.1μM	H358
0.0082222	0.274299	0.218	0.1	1	CACUL1	0.1μM	H358
0.00823768	-0.266408	0.064	0.13	1	CHSY1	0.1μM	H358
0.00825707	-0.344506	0.08	0.182	1	ISCA2	0.1μM	H358
0.00829978	0.261316	0.255	0.134	1	MECOM	0.1μM	H358
0.00834333	0.297044	0.266	0.152	1	C10orf118	0.1μM	H358
0.00835302	0.181386	0.117	0.061	1	FAM35A	0.1μM	H358
0.0083924	-0.273997	0.298	0.459	1	TAF13	0.1μM	H358
0.00846642	-0.312323	0.41	0.524	1	RRS1	0.1μM	H358
0.00856475	-0.263748	0.08	0.19	1	UAP1	0.1μM	H358
0.00857862	0.256199	0.218	0.1	1	ESCO1	0.1μM	H358
0.00859452	0.192527	0.16	0.061	1	LTBP4	0.1μM	H358
0.00863666	-0.340975	0.33	0.455	1	RAI14	0.1μM	H358
0.00867992	-0.274756	0.096	0.208	1	DHX33	0.1μM	H358
0.00872917	0.126173	0.282	0.186	1	HMGN5	0.1μM	H358
0.00885788	-0.197638	0.324	0.472	1	TSPO	0.1μM	H358
0.00890742	0.163491	0.601	0.589	1	TMEM123	0.1μM	H358
0.0090291	0.378109	0.33	0.208	1	ANKRD10	0.1μM	H358
0.00907337	0.253413	0.277	0.173	1	KIF22	0.1μM	H358
0.00910343	-0.284686	0.362	0.519	1	FAM136A	0.1μM	H358
0.00913665	0.308673	0.266	0.139	1	NFIB	0.1μM	H358
0.00926538	-0.113937	0.553	0.658	1	SPCS3	0.1μM	H358
0.00927856	-0.207255	0.846	0.905	1	PSMA7	0.1μM	H358
0.00931339	0.217508	0.766	0.753	1	LUC7L3	0.1μM	H358
0.00931357	0.296457	0.186	0.113	1	AGTPBP1	0.1μM	H358
0.0093627	0.231926	0.101	0.039	1	RNF103	0.1μM	H358
0.00944135	-0.213572	0.649	0.792	1	EIF4G1	0.1μM	H358
0.00945696	-0.286394	0.261	0.416	1	PRNP	0.1μM	H358
0.0094932	-0.209	0.548	0.541	1	ETF1	0.1μM	H358
0.00949995	0.364694	0.234	0.169	1	KCNQ1OT1	0.1μM	H358
0.00953196	-0.289399	0.128	0.234	1	CTPS1	0.1μM	H358
0.00956677	0.278007	0.282	0.147	1	RXRA	0.1μM	H358
0.00973946	0.199466	0.144	0.052	1	BRAF	0.1μM	H358
0.0098368	0.249539	0.17	0.078	1	HIBCH	0.1μM	H358
0.00993909	-0.257998	0.09	0.156	1	APBB2	0.1μM	H358
0.0099708	0.152452	0.415	0.424	1	NOL11	0.1μM	H358
0.0100108	0.282608	0.191	0.087	1	MEPCE	0.1μM	H358
0.0100947	-0.233063	0.505	0.563	1	S100A16	0.1μM	H358
0.0101225	-0.237179	0.053	0.126	1	KBTBD2	0.1μM	H358
0.0101577	0.286176	0.165	0.069	1	EPB41	0.1μM	H358
0.010221	0.223627	0.138	0.069	1	TRNAU1AP	0.1μM	H358
0.0102513	-0.231826	0.053	0.152	1	XPO6	0.1μM	H358
0.0103279	-0.326811	0.271	0.411	1	EGFR	0.1μM	H358
0.0104067	0.332818	0.383	0.299	1	GCC2	0.1μM	H358
0.0104636	0.263065	0.234	0.121	1	SORT1	0.1μM	H358
0.0105018	-0.219595	0.032	0.108	1	ORAI1	0.1μM	H358
0.0105769	0.283573	0.186	0.082	1	STK11	0.1μM	H358
0.0106027	0.106494	0.303	0.216	1	RSRC1	0.1μM	H358
0.0106252	0.210609	0.383	0.238	1	MIF	0.1μM	H358
0.0107422	0.250378	0.154	0.056	1	IGHMBP2	0.1μM	H358
0.0107724	0.175926	0.101	0.026	1	WWOX	0.1μM	H358
0.0109056	-0.300696	0.255	0.342	1	ARF4	0.1μM	H358
0.0109424	0.190921	0.101	0.026	1	FAM171B	0.1μM	H358
0.011134	0.271259	0.223	0.156	1	ZNF280D	0.1μM	H358
0.0111485	-0.314247	0.314	0.429	1	PRELID1	0.1μM	H358
0.0111501	0.314551	0.351	0.238	1	LAMP1	0.1μM	H358
0.0111783	-0.228064	0.101	0.212	1	MBP	0.1μM	H358
0.0112222	0.283413	0.532	0.377	1	PHIP	0.1μM	H358
0.0112291	0.367929	0.245	0.139	1	GPR157	0.1μM	H358
0.0113256	-0.265353	0.42	0.502	1	GTPBP4	0.1μM	H358
0.0115128	0.272851	0.612	0.554	1	AKAP9	0.1μM	H358
0.0115803	0.200581	0.346	0.255	1	KMT2C	0.1μM	H358
0.0116394	-0.239735	0.559	0.606	1	RPL15	0.1μM	H358
0.0117417	0.31901	0.303	0.169	1	ATM	0.1μM	H358
0.0119287	-0.251783	0.441	0.481	1	SLC16A3	0.1μM	H358
0.0120869	-0.2605	0.543	0.615	1	DRAP1	0.1μM	H358
0.0120889	0.312084	0.351	0.225	1	BRD8	0.1μM	H358
0.0121011	0.254141	0.112	0.043	1	ZNF445	0.1μM	H358
0.0121814	0.123345	0.356	0.268	1	C1orf35	0.1μM	H358
0.0121916	-0.179266	0.096	0.126	1	CDK2	0.1μM	H358
0.0122586	-0.189816	0.511	0.61	1	TUBB4B	0.1μM	H358
0.0123836	0.281465	0.245	0.126	1	OXR1	0.1μM	H358
0.012434	0.323098	0.367	0.234	1	BRD3	0.1μM	H358
0.0124723	0.253904	0.138	0.052	1	SAT2	0.1μM	H358
0.0125994	-0.217914	0.096	0.143	1	AP1S1	0.1μM	H358
0.0126226	-0.27928	0.08	0.186	1	SACS	0.1μM	H358
0.0127085	0.287202	0.654	0.515	1	TTC3	0.1μM	H358
0.0127197	-0.227932	0.548	0.675	1	NOP58	0.1μM	H358
0.0129797	0.235355	0.154	0.065	1	LINC00969	0.1μM	H358
0.0130269	0.134456	0.117	0.043	1	CEP97	0.1μM	H358
0.013032	0.334931	0.245	0.13	1	NRCAM	0.1μM	H358
0.0130372	0.270835	0.202	0.156	1	VPS13C	0.1μM	H358
0.0131229	-0.191765	0.904	0.935	1	YWHAZ	0.1μM	H358
0.0133299	-0.216185	0.064	0.143	1	TRIM14	0.1μM	H358
0.0133738	-0.228792	0.303	0.437	1	TIMP1	0.1μM	H358
0.0134169	0.283797	0.516	0.39	1	CCAR1	0.1μM	H358
0.0134587	0.255605	0.665	0.541	1	ARHGAP5	0.1μM	H358
0.0135199	-0.277398	0.059	0.13	1	NES	0.1μM	H358
0.013655	0.24626	0.388	0.255	1	KIAA0907	0.1μM	H358
0.0136756	-0.216712	0.043	0.126	1	ETV1	0.1μM	H358
0.0137473	0.259538	0.176	0.078	1	ARSD	0.1μM	H358
0.0138035	-0.217636	0.83	0.844	1	HSPA8	0.1μM	H358
0.0139441	-0.318854	0.17	0.273	1	PLP2	0.1μM	H358
0.0140353	0.13457	0.207	0.234	1	GPAA1	0.1μM	H358
0.0140471	-0.261356	0.165	0.26	1	EED	0.1μM	H358
0.0143209	0.304727	0.277	0.156	1	BRMS1L	0.1μM	H358
0.014327	0.289242	0.207	0.1	1	ULK1	0.1μM	H358
0.0146591	-0.2729	0.08	0.182	1	RP11-166D19.1	0.1μM	H358
0.0147979	0.305043	0.186	0.104	1	SPATS2	0.1μM	H358
0.0148058	-0.218344	0.899	0.926	1	TXN	0.1μM	H358
0.014945	0.25852	0.207	0.1	1	ZBTB10	0.1μM	H358
0.0152165	-0.293495	0.255	0.398	1	PICALM	0.1μM	H358
0.0153269	-0.238131	0.601	0.732	1	SUB1	0.1μM	H358
0.0153333	-0.23537	0.271	0.42	1	DNAJB11	0.1μM	H358
0.0153373	0.231364	0.814	0.71	1	EEF1A1	0.1μM	H358
0.0156177	-0.310858	0.239	0.342	1	TOMM34	0.1μM	H358
0.015683	-0.228085	0.08	0.186	1	PPIF	0.1μM	H358
0.0158126	0.301683	0.266	0.147	1	WNT9A	0.1μM	H358
0.0158348	0.161926	0.229	0.16	1	ETS2	0.1μM	H358
0.0161975	0.23734	0.144	0.061	1	SOX12	0.1μM	H358
0.0162934	0.233236	0.59	0.537	1	GOLGA4	0.1μM	H358
0.0162972	0.197804	0.122	0.048	1	LMCD1	0.1μM	H358
0.0164139	-0.219576	0.048	0.139	1	RP6-65G23.3	0.1μM	H358
0.0164466	0.157693	0.133	0.052	1	SESN3	0.1μM	H358
0.0165967	-0.281579	0.25	0.385	1	FNBP1	0.1μM	H358
0.0167896	-0.329148	0.277	0.394	1	CHML	0.1μM	H358
0.0168268	0.289018	0.234	0.13	1	SYNJ2BP	0.1μM	H358
0.0168524	0.241087	0.106	0.039	1	ERBB2	0.1μM	H358
0.0168803	-0.241217	0.277	0.403	1	CD59	0.1μM	H358
0.0169078	-0.308511	0.197	0.307	1	RRP36	0.1μM	H358
0.0169187	-0.333506	0.309	0.437	1	LCP1	0.1μM	H358
0.0170616	0.23027	0.112	0.048	1	FRG1B	0.1μM	H358
0.0170768	0.222959	0.133	0.052	1	RXRB	0.1μM	H358
0.0171517	-0.30521	0.223	0.364	1	PTRF	0.1μM	H358
0.0172441	-0.139032	0.144	0.242	1	ORMDL2	0.1μM	H358
0.0172991	-0.215604	0.277	0.303	1	MTMR2	0.1μM	H358
0.0174537	0.226978	0.106	0.035	1	TMEM186	0.1μM	H358
0.0176464	0.217722	0.101	0.03	1	HILPDA	0.1μM	H358
0.0177292	0.138705	0.149	0.091	1	NR1D2	0.1μM	H358
0.017867	-0.260308	0.085	0.165	1	EHD4	0.1μM	H358
0.017875	0.274665	0.144	0.074	1	SH3BGRL2	0.1μM	H358
0.0179673	0.261253	0.335	0.286	1	KIF2C	0.1μM	H358
0.0181282	-0.232447	0.048	0.134	1	SLC26A6	0.1μM	H358
0.0183291	-0.164722	0.09	0.186	1	DAP	0.1μM	H358
0.0184818	-0.10456	0.043	0.108	1	EDN1	0.1μM	H358
0.0185252	-0.223037	0.548	0.593	1	U2AF1	0.1μM	H358
0.0185805	0.198687	0.112	0.043	1	METRNL	0.1μM	H358
0.0185826	-0.221356	0.186	0.307	1	BFAR	0.1μM	H358
0.018688	-0.27784	0.074	0.173	1	DCBLD1	0.1μM	H358
0.0187593	0.293082	0.245	0.16	1	HMG20B	0.1μM	H358
0.018844	0.277265	0.484	0.407	1	ASPM	0.1μM	H358
0.0188773	-0.316036	0.191	0.316	1	RILPL2	0.1μM	H358
0.0189184	-0.300954	0.277	0.411	1	FLNB	0.1μM	H358
0.0189323	-0.253126	0.34	0.472	1	ZNHIT6	0.1μM	H358
0.0189595	0.271093	0.553	0.442	1	TMEM87A	0.1μM	H358
0.0189653	-0.246756	0.287	0.346	1	SEC63	0.1μM	H358
0.0189688	-0.268745	0.527	0.632	1	EBNA1BP2	0.1μM	H358
0.0190036	0.275875	0.128	0.048	1	PTPDC1	0.1μM	H358
0.0191	-0.278188	0.213	0.346	1	FKBP4	0.1μM	H358
0.0191738	-0.2278	0.144	0.177	1	KIAA1191	0.1μM	H358
0.019228	-0.270832	0.33	0.463	1	CTTN	0.1μM	H358
0.01941	0.138593	0.122	0.048	1	ACP6	0.1μM	H358
0.0195822	0.268594	0.41	0.303	1	TMEM66	0.1μM	H358
0.0195923	-0.317812	0.138	0.255	1	DCTPP1	0.1μM	H358
0.0197301	-0.19699	0.367	0.433	1	MRTO4	0.1μM	H358
0.0198682	0.236421	0.367	0.229	1	RALGPS2	0.1μM	H358
0.019946	0.20537	0.654	0.654	1	NIPBL	0.1μM	H358
0.0199973	-0.280996	0.564	0.675	1	KIAA0020	0.1μM	H358
0.0200662	0.12715	0.106	0.043	1	GAS8	0.1μM	H358
0.0202061	-0.23834	0.08	0.169	1	CCDC86	0.1μM	H358
0.0202893	-0.258966	0.559	0.684	1	SRSF2	0.1μM	H358
0.0203569	-0.286962	0.378	0.502	1	TFAM	0.1μM	H358
0.0203694	-0.267297	0.128	0.242	1	OGFRL1	0.1μM	H358
0.0205296	-0.258755	0.117	0.221	1	SIPA1L1	0.1μM	H358
0.0206741	0.305842	0.314	0.216	1	CCDC14	0.1μM	H358
0.0207745	-0.266913	0.372	0.442	1	MRPS7	0.1μM	H358
0.0212874	-0.228353	0.149	0.264	1	CREB1	0.1μM	H358
0.02165	-0.197467	0.059	0.113	1	STXBP1	0.1μM	H358
0.0216875	-0.144238	0.851	0.874	1	EID1	0.1μM	H358
0.0216914	0.282412	0.34	0.216	1	PSIP1	0.1μM	H358
0.0217082	0.106636	0.979	0.913	1	RPL34	0.1μM	H358
0.0217573	-0.234978	0.08	0.177	1	NCEH1	0.1μM	H358
0.0218105	-0.312048	0.085	0.173	1	SS18L2	0.1μM	H358
0.0218972	0.137183	0.112	0.061	1	RNPEP	0.1μM	H358
0.0219559	-0.292016	0.277	0.411	1	MIR4435-1HG	0.1μM	H358
0.0221083	0.248273	0.17	0.078	1	MKL2	0.1μM	H358
0.0221124	0.309583	0.245	0.177	1	RLIM	0.1μM	H358
0.0221664	-0.19561	0.431	0.524	1	2021-09-11	0.1μM	H358
0.0223153	-0.135542	0.043	0.108	1	INO80B	0.1μM	H358
0.0223409	-0.28529	0.165	0.29	1	SEMA3A	0.1μM	H358
0.0223673	0.276233	0.324	0.221	1	WIPF2	0.1μM	H358
0.0225974	0.166354	0.101	0.03	1	ERBB3	0.1μM	H358
0.022764	-0.228952	0.059	0.143	1	ARHGEF7	0.1μM	H358
0.0228037	-0.231982	0.165	0.286	1	LTV1	0.1μM	H358
0.0230044	-0.268464	0.33	0.472	1	SRSF7	0.1μM	H358
0.0230202	-0.130076	0.255	0.351	1	TWISTNB	0.1μM	H358
0.0230551	0.219041	0.17	0.091	1	POLR2A	0.1μM	H358
0.0230682	0.214168	0.117	0.039	1	ACSF3	0.1μM	H358
0.0231153	0.271704	0.17	0.082	1	DGCR6L	0.1μM	H358
0.0231543	0.251025	0.484	0.368	1	SYF2	0.1μM	H358
0.0232962	-0.227341	0.654	0.727	1	TRMT112	0.1μM	H358
0.0234261	-0.205555	0.702	0.779	1	PPIB	0.1μM	H358
0.0234617	-0.274429	0.133	0.251	1	AGO2	0.1μM	H358
0.0236949	0.260793	0.186	0.087	1	PLK1	0.1μM	H358
0.02381	0.151984	0.245	0.203	1	SRSF6	0.1μM	H358
0.0238661	0.235986	0.117	0.056	1	FLCN	0.1μM	H358
0.0239668	-0.261465	0.654	0.723	1	GPATCH4	0.1μM	H358
0.0240099	0.227774	0.223	0.134	1	GPD2	0.1μM	H358
0.024012	0.299417	0.17	0.091	1	GAS2L3	0.1μM	H358
0.0240358	-0.202011	0.824	0.896	1	DDX5	0.1μM	H358
0.0241487	0.260517	0.17	0.095	1	ANKRD54	0.1μM	H358
0.0241999	-0.123249	0.128	0.216	1	IKBIP	0.1μM	H358
0.0243741	-0.28273	0.346	0.45	1	STC2	0.1μM	H358
0.0244008	-0.184257	0.473	0.532	1	NAA50	0.1μM	H358
0.0247981	0.309752	0.266	0.165	1	TMEM9	0.1μM	H358
0.0248309	-0.153786	0.122	0.139	1	TRIP10	0.1μM	H358
0.0249903	0.156987	0.165	0.082	1	CEP44	0.1μM	H358
0.0250676	-0.257446	0.09	0.186	1	MCM6	0.1μM	H358
0.0252411	0.136657	0.989	0.974	1	RPL37A	0.1μM	H358
0.0253133	0.341996	0.378	0.251	1	IFI16	0.1μM	H358
0.0255261	-0.237436	0.271	0.368	1	SDC1	0.1μM	H358
0.0258891	-0.209047	0.085	0.165	1	HDDC2	0.1μM	H358
0.0260677	-0.262947	0.399	0.541	1	CDK6	0.1μM	H358
0.0267279	-0.248512	0.096	0.139	1	MYBBP1A	0.1μM	H358
0.0275053	0.288949	0.633	0.532	1	ATRX	0.1μM	H358
0.0275831	0.291447	0.356	0.238	1	RNMT	0.1μM	H358
0.0277323	0.245711	0.564	0.519	1	CEP350	0.1μM	H358
0.0277658	0.239131	0.266	0.16	1	CDKN2B	0.1μM	H358
0.0278553	-0.279496	0.165	0.225	1	YIF1A	0.1μM	H358
0.0281648	0.19076	0.17	0.078	1	JUND	0.1μM	H358
0.0282061	0.240821	0.106	0.035	1	NCOA1	0.1μM	H358
0.028552	0.275642	0.207	0.121	1	ATL2	0.1μM	H358
0.0286677	-0.174633	0.463	0.489	1	C19orf33	0.1μM	H358
0.0286921	0.193426	0.207	0.173	1	SH3D19	0.1μM	H358
0.0287239	-0.197601	0.697	0.719	1	CD63	0.1μM	H358
0.0288999	-0.150803	0.941	0.939	1	RPL23	0.1μM	H358
0.0290274	-0.238319	0.053	0.126	1	BDNF	0.1μM	H358
0.029436	0.244846	0.351	0.312	1	KIAA1109	0.1μM	H358
0.0295665	-0.265289	0.122	0.199	1	QKI	0.1μM	H358
0.0295927	-0.157389	0.697	0.675	1	ACTB	0.1μM	H358
0.0296843	0.265057	0.351	0.221	1	CKAP5	0.1μM	H358
0.0297891	-0.224565	0.069	0.143	1	SNHG10	0.1μM	H358
0.0298373	0.115739	0.17	0.104	1	PER3	0.1μM	H358
0.0298858	-0.227715	0.112	0.221	1	TSTA3	0.1μM	H358
0.0299016	0.274967	0.202	0.126	1	RNPC3	0.1μM	H358
0.0299472	0.261886	0.149	0.074	1	DNAJC25	0.1μM	H358
0.0300119	0.245701	0.415	0.346	1	MRPS18C	0.1μM	H358
0.0308164	0.218379	0.223	0.117	1	ZNF302	0.1μM	H358
0.0309165	0.225819	0.489	0.411	1	ALDH3A2	0.1μM	H358
0.0311187	-0.103511	0.053	0.113	1	ZNF35	0.1μM	H358
0.0313661	0.297706	0.362	0.247	1	PTPN13	0.1μM	H358
0.0314432	0.183467	0.138	0.056	1	FAM134C	0.1μM	H358
0.0315122	0.219612	0.149	0.065	1	ZNF165	0.1μM	H358
0.0317177	0.193735	0.101	0.039	1	DDX43	0.1μM	H358
0.0319349	-0.21665	0.543	0.632	1	ROCK2	0.1μM	H358
0.0319913	0.19658	0.277	0.16	1	PHF14	0.1μM	H358
0.0320753	0.168237	0.144	0.078	1	LIFR	0.1μM	H358
0.0321072	-0.296419	0.277	0.398	1	ABL2	0.1μM	H358
0.0323283	-0.20982	0.277	0.316	1	GLYR1	0.1μM	H358
0.0327498	-0.317386	0.207	0.303	1	SNAPC1	0.1μM	H358
0.0327868	-0.238976	0.303	0.424	1	GRPEL1	0.1μM	H358
0.0328996	0.171238	0.803	0.762	1	DEK	0.1μM	H358
0.0329421	0.206051	0.138	0.095	1	FGD4	0.1μM	H358
0.0330213	-0.242816	0.372	0.511	1	DCAF13	0.1μM	H358
0.0334865	0.212783	0.165	0.091	1	TFDP2	0.1μM	H358
0.033576	-0.178957	0.824	0.866	1	ANXA5	0.1μM	H358
0.0336122	0.261218	0.138	0.061	1	NKX2-1	0.1μM	H358
0.0336589	0.255156	0.191	0.095	1	MON1B	0.1μM	H358
0.0336983	-0.120185	0.048	0.117	1	CTSZ	0.1μM	H358
0.033728	0.254585	0.117	0.056	1	ZFP37	0.1μM	H358
0.0338116	-0.210671	0.053	0.126	1	EGLN1	0.1μM	H358
0.0338952	0.186709	0.739	0.662	1	SHFM1	0.1μM	H358
0.0339382	-0.217845	0.181	0.294	1	MET	0.1μM	H358
0.0340487	0.280634	0.388	0.264	1	ADD1	0.1μM	H358
0.034075	0.1851	0.133	0.056	1	C10orf12	0.1μM	H358
0.0343655	0.296032	0.16	0.087	1	SLC25A17	0.1μM	H358
0.0344273	-0.158818	0.84	0.918	1	CALM1	0.1μM	H358
0.0344947	-0.25031	0.234	0.307	1	PPA2	0.1μM	H358
0.034502	0.180468	0.106	0.035	1	GTF2IRD1	0.1μM	H358
0.0347841	-0.218522	0.346	0.385	1	LPCAT2	0.1μM	H358
0.034815	0.236315	0.213	0.108	1	C19orf48	0.1μM	H358
0.0349969	-0.245518	0.293	0.416	1	FUT8	0.1μM	H358
0.0350226	0.255964	0.16	0.074	1	RECQL4	0.1μM	H358
0.0350906	0.28227	0.314	0.225	1	APPL1	0.1μM	H358
0.0352624	-0.15753	0.191	0.255	1	NUP155	0.1μM	H358
0.0352648	-0.111504	0.436	0.498	1	YME1L1	0.1μM	H358
0.0352674	-0.280715	0.277	0.372	1	KIFAP3	0.1μM	H358
0.0353328	0.115238	0.766	0.792	1	PTGES3	0.1μM	H358
0.0354808	0.225914	0.181	0.087	1	CXADR	0.1μM	H358
0.0355092	0.181493	0.165	0.074	1	NRDE2	0.1μM	H358
0.0356436	0.278629	0.186	0.091	1	TOPORS	0.1μM	H358
0.0356844	-0.236474	0.548	0.623	1	ATP5G3	0.1μM	H358
0.0357996	-0.129114	0.516	0.489	1	UHMK1	0.1μM	H358
0.0360716	-0.200059	0.064	0.108	1	FAM58A	0.1μM	H358
0.0361661	-0.151195	0.106	0.13	1	SUGP1	0.1μM	H358
0.0361815	0.171512	0.484	0.355	1	CEP57	0.1μM	H358
0.036321	-0.240304	0.303	0.359	1	RRP7A	0.1μM	H358
0.0363739	0.250198	0.378	0.251	1	NUF2	0.1μM	H358
0.0365283	0.221311	0.388	0.264	1	2021-03-07	0.1μM	H358
0.0365856	-0.172877	0.064	0.147	1	SMOX	0.1μM	H358
0.0368547	-0.181974	0.037	0.104	1	MYBL2	0.1μM	H358
0.0369654	0.154312	0.122	0.104	1	TMEM106B	0.1μM	H358
0.0370108	0.179506	0.229	0.139	1	KIF15	0.1μM	H358
0.0371016	-0.196641	0.314	0.351	1	PPIA	0.1μM	H358
0.0373213	0.191065	0.106	0.043	1	LMBRD2	0.1μM	H358
0.0374011	0.241446	0.585	0.494	1	HMGB1	0.1μM	H358
0.0379203	-0.279948	0.282	0.39	1	HM13	0.1μM	H358
0.0380014	-0.105369	0.872	0.922	1	MT-CO3	0.1μM	H358
0.0381027	0.298259	0.293	0.208	1	TSTD1	0.1μM	H358
0.0382308	-0.25642	0.324	0.437	1	NOP16	0.1μM	H358
0.0382338	0.248601	0.176	0.087	1	ARID5B	0.1μM	H358
0.0382757	0.217727	0.106	0.048	1	PAX9	0.1μM	H358
0.038439	-0.266548	0.293	0.381	1	UGP2	0.1μM	H358
0.0384395	-0.211768	0.42	0.545	1	RHOC	0.1μM	H358
0.0385666	-0.198698	0.09	0.126	1	TGFB2	0.1μM	H358
0.0386298	-0.219023	0.08	0.173	1	MLX	0.1μM	H358
0.0390255	-0.216963	0.096	0.156	1	CRIM1	0.1μM	H358
0.0391237	0.102842	0.66	0.55	1	CKB	0.1μM	H358
0.0391326	0.265467	0.367	0.251	1	WDR33	0.1μM	H358
0.0398288	-0.215316	0.298	0.42	1	MMADHC	0.1μM	H358
0.0399261	-0.182958	0.053	0.134	1	CIRH1A	0.1μM	H358
0.0399586	0.251331	0.202	0.113	1	AZI1	0.1μM	H358
0.0399682	0.180489	0.101	0.035	1	KIAA0195	0.1μM	H358
0.0400792	0.145056	0.734	0.623	1	DYNC1H1	0.1μM	H358
0.0405667	-0.240607	0.447	0.55	1	FAM177A1	0.1μM	H358
0.0406131	-0.125907	0.09	0.173	1	CYFIP1	0.1μM	H358
0.0407511	0.155411	0.112	0.074	1	MUT	0.1μM	H358
0.04083	-0.171011	0.043	0.117	1	EPPK1	0.1μM	H358
0.0410616	0.2523	0.181	0.1	1	KANSL3	0.1μM	H358
0.0411217	0.239848	0.138	0.061	1	HIST1H2BJ	0.1μM	H358
0.0412811	0.226758	0.271	0.229	1	TMEM126B	0.1μM	H358
0.0415808	-0.237787	0.165	0.281	1	IER2	0.1μM	H358
0.0417754	0.214516	0.255	0.177	1	RAB30-AS1	0.1μM	H358
0.0419048	-0.260706	0.479	0.597	1	SRP72	0.1μM	H358
0.0420663	0.206153	0.122	0.061	1	TMEM41B	0.1μM	H358
0.0422682	-0.175327	0.665	0.701	1	SSBP1	0.1μM	H358
0.0424757	-0.249482	0.128	0.208	1	MARK2	0.1μM	H358
0.0424812	0.279664	0.138	0.061	1	CLDND1	0.1μM	H358
0.0424976	0.181171	0.101	0.039	1	ZFPL1	0.1μM	H358
0.042616	-0.139374	0.298	0.385	1	FAM98A	0.1μM	H358
0.0426353	0.196134	0.213	0.156	1	FAM13A	0.1μM	H358
0.0427165	0.183289	0.771	0.662	1	HSBP1	0.1μM	H358
0.0429515	0.120625	0.394	0.303	1	TLK1	0.1μM	H358
0.0430416	-0.295757	0.378	0.472	1	SH3BGRL3	0.1μM	H358
0.0431458	0.163502	0.207	0.117	1	CDC23	0.1μM	H358
0.0432587	-0.24504	0.277	0.342	1	TMEM33	0.1μM	H358
0.0433931	-0.246488	0.191	0.286	1	VEZF1	0.1μM	H358
0.0434975	0.131589	0.282	0.177	1	TMCO3	0.1μM	H358
0.0435549	-0.244557	0.096	0.186	1	NDUFAF6	0.1μM	H358
0.0435549	0.184226	0.213	0.13	1	TRIM2	0.1μM	H358
0.0438538	-0.249902	0.186	0.303	1	KLF10	0.1μM	H358
0.0438806	-0.189074	0.112	0.203	1	RCHY1	0.1μM	H358
0.0439881	0.203574	0.207	0.108	1	UBR2	0.1μM	H358
0.0442869	-0.202422	0.388	0.515	1	MRPL21	0.1μM	H358
0.0443152	-0.247356	0.346	0.442	1	PPP2CA	0.1μM	H358
0.0446904	-0.275654	0.16	0.264	1	POGK	0.1μM	H358
0.0450915	0.241391	0.165	0.078	1	HSDL1	0.1μM	H358
0.0452558	-0.138494	0.207	0.203	1	SMARCB1	0.1μM	H358
0.0452781	0.338585	0.457	0.39	1	CENPE	0.1μM	H358
0.0458375	0.214396	0.133	0.056	1	CROCCP2	0.1μM	H358
0.045955	0.308382	0.314	0.216	1	BUB1	0.1μM	H358
0.0463627	0.198833	0.117	0.043	1	OXTR	0.1μM	H358
0.0470084	0.186512	0.138	0.082	1	INTU	0.1μM	H358
0.0472756	0.219853	0.122	0.052	1	MKL1	0.1μM	H358
0.0473443	0.263866	0.42	0.299	1	MBTPS1	0.1μM	H358
0.047417	-0.199437	0.037	0.108	1	EIF5A2	0.1μM	H358
0.0476084	0.269547	0.34	0.268	1	KATNBL1	0.1μM	H358
0.0477315	0.311948	0.628	0.554	1	TOP2A	0.1μM	H358
0.0478638	-0.237091	0.074	0.134	1	DTWD1	0.1μM	H358
0.0479073	-0.223516	0.059	0.134	1	DOCK9	0.1μM	H358
0.0482601	0.159128	0.229	0.13	1	FAM76B	0.1μM	H358
0.048331	-0.203224	0.154	0.186	1	SMU1	0.1μM	H358
0.048335	-0.172869	0.154	0.242	1	CCNK	0.1μM	H358
0.0484195	0.257178	0.255	0.152	1	MBNL2	0.1μM	H358
0.0485921	-0.12784	0.239	0.286	1	KIF23	0.1μM	H358
0.0487668	0.219466	0.17	0.087	1	DOCK10	0.1μM	H358
0.0489137	0.208557	0.122	0.052	1	RUNX2	0.1μM	H358
0.0490444	0.222207	0.394	0.333	1	CDH1	0.1μM	H358
0.0491486	-0.175244	0.053	0.121	1	CSRP1	0.1μM	H358
0.049232	0.246925	0.686	0.584	1	CHD2	0.1μM	H358
0.0496279	0.220883	0.282	0.186	1	CHTOP	0.1μM	H358
0.0496953	-0.173676	0.622	0.671	1	POMP	0.1μM	H358
0.0497145	0.174462	0.112	0.052	1	GAREM	0.1μM	H358
0.0500462	0.163025	0.202	0.152	1	PARN	0.1μM	H358
0.0501948	-0.23397	0.048	0.121	1	RASA3	0.1μM	H358
0.0502724	0.162906	0.309	0.273	1	SLMAP	0.1μM	H358
0.0502913	-0.231922	0.229	0.32	1	INPP4B	0.1μM	H358
0.0504061	0.281966	0.415	0.307	1	RP11-349A22.5	0.1μM	H358
0.0505698	-0.24834	0.5	0.623	1	EIF6	0.1μM	H358
0.0506385	0.138614	0.633	0.636	1	GOLM1	0.1μM	H358
0.0509867	-0.239417	0.117	0.212	1	SCAF4	0.1μM	H358
0.051103	-0.122012	0.309	0.277	1	COL4A3BP	0.1μM	H358
0.0512197	-0.245209	0.096	0.19	1	NDUFAF4	0.1μM	H358
0.0513388	-0.20855	0.128	0.19	1	NETO2	0.1μM	H358
0.0513778	-0.108496	0.048	0.113	1	CD58	0.1μM	H358
0.0516749	0.220733	0.277	0.165	1	MISP	0.1μM	H358
0.0517788	0.181402	0.441	0.372	1	CUL5	0.1μM	H358
0.0518616	-0.185325	0.048	0.108	1	DESI1	0.1μM	H358
0.05208	0.195956	0.112	0.043	1	SCAI	0.1μM	H358
0.0521036	0.116524	0.234	0.143	1	OARD1	0.1μM	H358
0.0522635	0.177388	0.191	0.1	1	MUM1	0.1μM	H358
0.0524719	-0.181683	0.484	0.597	1	TES	0.1μM	H358
0.0524772	-0.14534	0.372	0.355	1	TM9SF3	0.1μM	H358
0.0525391	-0.2054	0.085	0.104	1	C10orf137	0.1μM	H358
0.0525756	-0.213486	0.654	0.736	1	NPC2	0.1μM	H358
0.0526733	0.171611	0.117	0.048	1	ACAP3	0.1μM	H358
0.052716	0.274446	0.303	0.195	1	DNAJB4	0.1μM	H358
0.0527171	0.125412	0.106	0.091	1	NUDT16L1	0.1μM	H358
0.0527559	0.241272	0.271	0.195	1	RP11-344E13.3	0.1μM	H358
0.0528389	-0.226538	0.378	0.481	1	CTSL	0.1μM	H358
0.0528432	-0.182075	0.287	0.398	1	RBM28	0.1μM	H358
0.0529153	0.196985	0.34	0.251	1	EIF2A	0.1μM	H358
0.0529419	0.150815	0.755	0.745	1	UBE2K	0.1μM	H358
0.0531704	-0.273933	0.223	0.312	1	TIAL1	0.1μM	H358
0.0535512	-0.153885	0.34	0.468	1	SQLE	0.1μM	H358
0.0536397	0.226674	0.436	0.342	1	SAMD9	0.1μM	H358
0.0537153	0.231683	0.649	0.563	1	HP1BP3	0.1μM	H358
0.0538991	0.156326	0.266	0.26	1	BNIP2	0.1μM	H358
0.0539367	0.201572	0.293	0.182	1	XPC	0.1μM	H358
0.054039	0.207343	0.266	0.195	1	SNX3	0.1μM	H358
0.0541541	0.246498	0.218	0.143	1	PKIB	0.1μM	H358
0.05438	0.127778	0.165	0.087	1	PPP1R11	0.1μM	H358
0.0546557	0.174788	0.101	0.043	1	RDH14	0.1μM	H358
0.0548419	-0.217476	0.117	0.147	1	ZNF569	0.1μM	H358
0.0549398	-0.18843	0.761	0.81	1	UBA52	0.1μM	H358
0.0549624	-0.15124	0.149	0.238	1	SRM	0.1μM	H358
0.055008	-0.170069	0.601	0.693	1	PSMB5	0.1μM	H358
0.0550707	-0.252207	0.213	0.329	1	IMP3	0.1μM	H358
0.0551487	-0.100388	0.516	0.58	1	CHORDC1	0.1μM	H358
0.0552722	0.238699	0.181	0.095	1	MFSD6	0.1μM	H358
0.0552906	0.23956	0.239	0.147	1	CIR1	0.1μM	H358
0.0553291	0.149273	0.234	0.165	1	HCFC1	0.1μM	H358
0.0554224	0.220031	0.298	0.208	1	FAM111A	0.1μM	H358
0.0556514	-0.168883	0.112	0.182	1	LEPROTL1	0.1μM	H358
0.0558587	0.175429	0.505	0.519	1	SETX	0.1μM	H358
0.0559936	0.20235	0.144	0.1	1	CRNDE	0.1μM	H358
0.0560313	0.258895	0.197	0.108	1	AGGF1	0.1μM	H358
0.0561334	-0.125968	0.601	0.697	1	SLC38A1	0.1μM	H358
0.0561587	-0.216262	0.16	0.26	1	KLF7	0.1μM	H358
0.0561632	0.199807	0.191	0.1	1	PHC3	0.1μM	H358
0.0563386	-0.246503	0.367	0.494	1	KPNA4	0.1μM	H358
0.0563909	-0.243982	0.234	0.351	1	MRPL15	0.1μM	H358
0.0565306	0.235892	0.314	0.221	1	SLC7A5	0.1μM	H358
0.0566954	0.187694	0.128	0.056	1	CCDC112	0.1μM	H358
0.0569329	0.269152	0.42	0.307	1	PAFAH1B2	0.1μM	H358
0.0569854	-0.245221	0.277	0.385	1	LUZP1	0.1μM	H358
0.0571602	-0.266523	0.282	0.381	1	PNO1	0.1μM	H358
0.0572501	0.172479	0.266	0.173	1	CYHR1	0.1μM	H358
0.0572759	0.144763	0.984	0.965	1	RPS8	0.1μM	H358
0.0575509	0.23305	0.479	0.407	1	EIF2AK1	0.1μM	H358
0.0575676	0.240591	0.181	0.091	1	YPEL5	0.1μM	H358
0.0575907	0.234731	0.186	0.13	1	MDM4	0.1μM	H358
0.0577908	0.179564	0.277	0.26	1	OSBP	0.1μM	H358
0.0579748	0.238879	0.133	0.061	1	ZNF701	0.1μM	H358
0.0580024	0.13742	0.106	0.1	1	TNIK	0.1μM	H358
0.0580253	-0.138828	0.197	0.238	1	RTCB	0.1μM	H358
0.0580388	0.245531	0.415	0.342	1	KAT6A	0.1μM	H358
0.0580642	-0.131818	0.09	0.104	1	GUSB	0.1μM	H358
0.0582083	0.26941	0.16	0.087	1	FBXO30	0.1μM	H358
0.0583898	0.255208	0.154	0.104	1	UBN2	0.1μM	H358
0.0584529	0.180621	0.128	0.087	1	CEP120	0.1μM	H358
0.0585562	0.252788	0.213	0.139	1	TTLL12	0.1μM	H358
0.058672	0.129751	0.106	0.069	1	RP11-304L19.1	0.1μM	H358
0.0587959	-0.188788	0.122	0.156	1	RNF187	0.1μM	H358
0.0588452	-0.232872	0.17	0.225	1	SPRYD7	0.1μM	H358
0.0590151	0.247923	0.239	0.143	1	DPP7	0.1μM	H358
0.0591282	0.242961	0.367	0.247	1	RPN1	0.1μM	H358
0.059346	-0.101912	0.282	0.381	1	TIPARP	0.1μM	H358
0.0593942	0.198764	0.239	0.169	1	ACADVL	0.1μM	H358
0.0594512	-0.182404	0.053	0.13	1	IER5	0.1μM	H358
0.05972	0.132349	0.128	0.087	1	LRRC40	0.1μM	H358
0.0598608	-0.152076	0.426	0.502	1	SBDS	0.1μM	H358
0.060279	0.158539	0.106	0.039	1	ZNF101	0.1μM	H358
0.0602912	-0.18536	0.176	0.199	1	FAM63B	0.1μM	H358
0.0606167	-0.134639	0.223	0.229	1	ARL5A	0.1μM	H358
0.0606294	-0.174991	0.197	0.307	1	PPP1R15A	0.1μM	H358
0.0606891	-0.191976	0.133	0.165	1	CHAC2	0.1μM	H358
0.0607464	0.189411	0.117	0.048	1	TM9SF4	0.1μM	H358
0.0609175	0.12565	0.165	0.095	1	CNP	0.1μM	H358
0.0609709	0.214449	0.5	0.446	1	DCAF7	0.1μM	H358
0.0615093	-0.12051	0.176	0.165	1	MRPL45	0.1μM	H358
0.0620985	0.218904	0.367	0.268	1	CLPX	0.1μM	H358
0.0621572	0.237764	0.186	0.1	1	MED30	0.1μM	H358
0.0621857	-0.131571	0.106	0.177	1	WDR26	0.1μM	H358
0.0621884	0.183652	0.176	0.091	1	CLASP2	0.1μM	H358
0.0622665	-0.182242	0.101	0.147	1	BCL10	0.1μM	H358
0.0624869	-0.139924	0.872	0.922	1	FAU	0.1μM	H358
0.0626679	0.211215	0.197	0.113	1	ZNF793	0.1μM	H358
0.0628564	-0.259318	0.191	0.26	1	RPL39L	0.1μM	H358
0.063171	0.236669	0.239	0.143	1	WBP2	0.1μM	H358
0.0632557	0.217131	0.527	0.463	1	SFSWAP	0.1μM	H358
0.0632673	-0.270656	0.128	0.216	1	EVI5	0.1μM	H358
0.0632874	-0.22012	0.096	0.186	1	UHRF2	0.1μM	H358
0.0632911	-0.213943	0.553	0.649	1	SNRPB	0.1μM	H358
0.0634531	0.238727	0.324	0.216	1	PJA2	0.1μM	H358
0.0635693	-0.224807	0.064	0.139	1	MFHAS1	0.1μM	H358
0.0639657	-0.266373	0.271	0.329	1	GOPC	0.1μM	H358
0.0644054	0.214024	0.261	0.186	1	APOPT1	0.1μM	H358
0.0644336	0.251688	0.213	0.134	1	HIST1H2BD	0.1μM	H358
0.0644701	-0.248816	0.282	0.355	1	HNRNPF	0.1μM	H358
0.0646545	0.253344	0.372	0.277	1	GTF2I	0.1μM	H358
0.0646976	0.16158	0.138	0.104	1	ORC3	0.1μM	H358
0.0649072	-0.1809	0.548	0.58	1	NHP2L1	0.1μM	H358
0.0650088	-0.260964	0.282	0.351	1	MSANTD3	0.1μM	H358
0.065125	0.118239	0.149	0.078	1	NME3	0.1μM	H358
0.0653817	0.237021	0.372	0.281	1	DHCR24	0.1μM	H358
0.0657713	-0.1827	0.686	0.788	1	RAN	0.1μM	H358
0.0658429	-0.230169	0.085	0.126	1	USB1	0.1μM	H358
0.065953	0.222452	0.149	0.1	1	GSN	0.1μM	H358
0.0661305	0.196158	0.723	0.675	1	MT-ND6	0.1μM	H358
0.0662259	-0.169151	0.074	0.126	1	CYB5R3	0.1μM	H358
0.0664091	0.194058	0.803	0.745	1	RPL3	0.1μM	H358
0.0667905	0.242965	0.213	0.139	1	CLU	0.1μM	H358
0.0667916	0.152706	0.133	0.065	1	PDE5A	0.1μM	H358
0.067258	-0.215546	0.101	0.156	1	RPUSD4	0.1μM	H358
0.0673501	0.220508	0.165	0.082	1	MICU1	0.1μM	H358
0.0673729	0.184956	0.484	0.433	1	CD109	0.1μM	H358
0.067408	-0.258108	0.207	0.294	1	DMKN	0.1μM	H358
0.0675609	-0.145829	0.122	0.186	1	NDUFAF3	0.1μM	H358
0.0677622	-0.259658	0.176	0.247	1	MAPK1	0.1μM	H358
0.0681659	0.17971	0.106	0.061	1	FAM161A	0.1μM	H358
0.0682212	-0.238001	0.17	0.251	1	BHLHE40	0.1μM	H358
0.0682241	0.106038	0.181	0.126	1	UPF1	0.1μM	H358
0.0684413	0.111396	0.128	0.069	1	STAT2	0.1μM	H358
0.0686181	0.176417	0.122	0.052	1	IKZF2	0.1μM	H358
0.0689656	0.125344	0.723	0.719	1	ATP5H	0.1μM	H358
0.0690184	-0.218147	0.122	0.221	1	PDGFC	0.1μM	H358
0.0691514	-0.25321	0.229	0.29	1	CLIC4	0.1μM	H358
0.0693343	0.245058	0.287	0.203	1	TMTC3	0.1μM	H358
0.0693795	0.164488	0.309	0.268	1	MRPL47	0.1μM	H358
0.0696836	-0.193922	0.644	0.688	1	GLO1	0.1μM	H358
0.069707	0.100241	0.106	0.108	1	GPATCH1	0.1μM	H358
0.0697333	0.198234	0.255	0.216	1	SMARCD2	0.1μM	H358
0.0699029	-0.161522	0.596	0.719	1	FUS	0.1μM	H358
0.070181	0.159554	0.229	0.216	1	NDC80	0.1μM	H358
0.0701849	-0.231784	0.128	0.208	1	FTSJ1	0.1μM	H358
0.0707776	-0.248911	0.202	0.294	1	TXLNG	0.1μM	H358
0.0708318	-0.186836	0.043	0.108	1	ZFP69B	0.1μM	H358
0.070997	0.191149	0.133	0.061	1	SPR	0.1μM	H358
0.071008	-0.18326	0.064	0.113	1	PDGFA	0.1μM	H358
0.0711432	0.174376	0.351	0.242	1	DAZAP1	0.1μM	H358
0.071252	-0.236972	0.372	0.459	1	STRA13	0.1μM	H358
0.0713202	0.214836	0.324	0.255	1	ZMYND8	0.1μM	H358
0.0721323	-0.261697	0.261	0.355	1	FAM126A	0.1μM	H358
0.0721788	0.102396	0.218	0.234	1	MRPL35	0.1μM	H358
0.0723009	0.169815	0.128	0.056	1	ZNF227	0.1μM	H358
0.0725077	0.190798	0.117	0.048	1	LIN9	0.1μM	H358
0.0729491	0.234591	0.33	0.216	1	BRCA1	0.1μM	H358
0.0729657	-0.213676	0.473	0.558	1	VDAC1	0.1μM	H358
0.0729887	0.21497	0.66	0.545	1	NASP	0.1μM	H358
0.0730744	0.2061	0.149	0.069	1	FAM46A	0.1μM	H358
0.0730785	-0.225267	0.436	0.55	1	DIAPH1	0.1μM	H358
0.0733139	-0.261347	0.356	0.455	1	USP7	0.1μM	H358
0.0734063	-0.251391	0.234	0.329	1	NDUFA8	0.1μM	H358
0.0735133	0.221403	0.346	0.29	1	DDRGK1	0.1μM	H358
0.0736169	0.170044	0.356	0.299	1	KDELR1	0.1μM	H358
0.073659	-0.187402	0.117	0.19	1	RAB18	0.1μM	H358
0.0741761	0.193321	0.144	0.1	1	ZNF525	0.1μM	H358
0.0742964	0.24733	0.218	0.152	1	UIMC1	0.1μM	H358
0.0743146	0.232114	0.59	0.494	1	CD2AP	0.1μM	H358
0.0743781	-0.167062	0.08	0.16	1	FHL2	0.1μM	H358
0.0746053	-0.162193	0.048	0.113	1	DUSP14	0.1μM	H358
0.0746462	-0.223657	0.293	0.411	1	CLIC1	0.1μM	H358
0.0749461	0.113078	0.186	0.117	1	TRMT1L	0.1μM	H358
0.0750366	0.213036	0.803	0.745	1	ANP32E	0.1μM	H358
0.0751948	0.300755	0.197	0.108	1	FBXO32	0.1μM	H358
0.0752383	0.186955	0.154	0.074	1	ABCA7	0.1μM	H358
0.0753171	0.194652	0.564	0.515	1	DDX17	0.1μM	H358
0.0753335	0.17511	0.793	0.736	1	ROMO1	0.1μM	H358
0.0754173	0.257718	0.191	0.117	1	RTKN2	0.1μM	H358
0.0754548	-0.144719	0.245	0.351	1	RNF7	0.1μM	H358
0.0756297	0.138447	0.101	0.039	1	CITED2	0.1μM	H358
0.0757606	0.253281	0.17	0.095	1	ARMCX3	0.1μM	H358
0.0761507	0.186357	0.186	0.108	1	ZNF714	0.1μM	H358
0.076355	0.188631	0.537	0.416	1	IMPDH2	0.1μM	H358
0.0763838	0.149107	0.106	0.043	1	RDH10	0.1μM	H358
0.0764303	-0.234093	0.138	0.229	1	IFRD2	0.1μM	H358
0.0766039	0.255015	0.25	0.165	1	PTMS	0.1μM	H358
0.0769541	0.156719	0.106	0.052	1	PARP9	0.1μM	H358
0.0770017	0.149206	0.638	0.593	1	VCP	0.1μM	H358
0.0770964	0.246059	0.41	0.325	1	TPD52	0.1μM	H358
0.0777118	-0.103005	0.415	0.463	1	FERMT2	0.1μM	H358
0.0777225	-0.223061	0.394	0.515	1	2021-09-15	0.1μM	H358
0.0777384	-0.218369	0.085	0.169	1	TMEM11	0.1μM	H358
0.077876	-0.175515	0.814	0.866	1	RTN4	0.1μM	H358
0.0783629	0.260018	0.431	0.346	1	ODF2L	0.1μM	H358
0.078378	0.155886	0.112	0.078	1	C3orf58	0.1μM	H358
0.0787034	-0.248717	0.298	0.385	1	TCOF1	0.1μM	H358
0.0788033	-0.198922	0.074	0.156	1	BCS1L	0.1μM	H358
0.0788159	-0.171276	0.133	0.152	1	SDCCAG8	0.1μM	H358
0.0792175	0.21537	0.266	0.225	1	KDM5A	0.1μM	H358
0.0793018	-0.246771	0.271	0.381	1	LYPLA1	0.1μM	H358
0.0796254	0.239117	0.335	0.238	1	ANKRD28	0.1μM	H358
0.0801313	-0.159298	0.5	0.597	1	G3BP1	0.1μM	H358
0.0801671	-0.244594	0.144	0.234	1	VASP	0.1μM	H358
0.0803271	0.227905	0.33	0.225	1	MARCKS	0.1μM	H358
0.0805347	0.113359	0.186	0.199	1	MAGED1	0.1μM	H358
0.0806932	-0.107165	0.936	0.931	1	PKM	0.1μM	H358
0.0806961	0.228575	0.255	0.186	1	PRPSAP2	0.1μM	H358
0.0807993	0.111874	0.25	0.247	1	ZFHX3	0.1μM	H358
0.0812053	-0.191692	0.447	0.494	1	DHX15	0.1μM	H358
0.0813494	0.227185	0.207	0.147	1	NFX1	0.1μM	H358
0.0817536	0.226154	0.213	0.121	1	XRN1	0.1μM	H358
0.0819799	0.155661	0.463	0.351	1	DGKD	0.1μM	H358
0.0821921	0.147484	0.644	0.563	1	COPS2	0.1μM	H358
0.0822981	0.159753	0.388	0.364	1	LAMTOR1	0.1μM	H358
0.082506	0.166315	0.739	0.727	1	CBX5	0.1μM	H358
0.0826988	-0.164488	0.197	0.212	1	SNHG15	0.1μM	H358
0.0831667	-0.134905	0.101	0.177	1	STK17B	0.1μM	H358
0.083252	0.200134	0.202	0.113	1	STX18	0.1μM	H358
0.0837719	0.232578	0.245	0.156	1	SUN1	0.1μM	H358
0.0839464	0.126171	0.197	0.156	1	FAIM	0.1μM	H358
0.0840424	-0.235897	0.218	0.329	1	NAMPT	0.1μM	H358
0.0841765	0.1921	0.622	0.519	1	ZFR	0.1μM	H358
0.0844555	0.230909	0.298	0.199	1	BRMS1	0.1μM	H358
0.084462	-0.173931	0.803	0.874	1	HSPH1	0.1μM	H358
0.0844882	0.161893	0.628	0.506	1	BDP1	0.1μM	H358
0.0845405	0.205125	0.383	0.32	1	AHCYL1	0.1μM	H358
0.0846228	-0.141108	0.229	0.251	1	VMA21	0.1μM	H358
0.0846714	0.2338	0.149	0.095	1	C7orf55-LUC7L2	0.1μM	H358
0.0848035	0.218973	0.537	0.476	1	HADHA	0.1μM	H358
0.0849678	-0.13288	0.122	0.13	1	RNH1	0.1μM	H358
0.0849912	-0.253108	0.112	0.195	1	RBM18	0.1μM	H358
0.0852126	-0.228316	0.287	0.398	1	PTRH2	0.1μM	H358
0.0854039	-0.164247	0.346	0.468	1	TXNDC17	0.1μM	H358
0.0856347	0.220474	0.181	0.126	1	DSTYK	0.1μM	H358
0.0857494	-0.214478	0.069	0.113	1	LBH	0.1μM	H358
0.0859078	-0.18352	0.739	0.766	1	HSPE1	0.1μM	H358
0.0863041	-0.118256	0.17	0.186	1	TOB2	0.1μM	H358
0.0863319	-0.160212	0.069	0.147	1	DNMBP	0.1μM	H358
0.0866287	-0.223892	0.09	0.156	1	OGFR	0.1μM	H358
0.0868411	0.140841	0.144	0.091	1	KIAA0430	0.1μM	H358
0.0870549	-0.25043	0.25	0.346	1	RPF2	0.1μM	H358
0.0874036	-0.251077	0.229	0.307	1	NOC3L	0.1μM	H358
0.0876298	0.167415	0.106	0.056	1	AAK1	0.1μM	H358
0.0878113	-0.134454	0.399	0.398	1	C14orf166	0.1μM	H358
0.0878229	0.200669	0.537	0.45	1	IK	0.1μM	H358
0.0882007	0.151361	0.25	0.216	1	MBIP	0.1μM	H358
0.0882991	0.144944	0.346	0.238	1	COX20	0.1μM	H358
0.0883196	0.214893	0.287	0.182	1	ATAD5	0.1μM	H358
0.0883259	-0.178361	0.202	0.281	1	SSSCA1	0.1μM	H358
0.0883958	-0.220664	0.059	0.117	1	TMEM154	0.1μM	H358
0.0885852	0.154616	0.282	0.255	1	MICU2	0.1μM	H358
0.0889945	-0.186269	0.218	0.329	1	ACOT9	0.1μM	H358
0.0893814	-0.170836	0.064	0.113	1	RP11-197K6.1	0.1μM	H358
0.0895215	0.149081	0.17	0.091	1	TRIM52	0.1μM	H358
0.0898408	-0.148918	0.117	0.203	1	STX6	0.1μM	H358
0.0898639	-0.168249	0.117	0.203	1	RANBP6	0.1μM	H358
0.0899412	-0.175603	0.08	0.117	1	TNFRSF1A	0.1μM	H358
0.0900025	-0.160428	0.213	0.251	1	EEA1	0.1μM	H358
0.0905105	0.208288	0.165	0.095	1	SNHG12	0.1μM	H358
0.0906271	0.211718	0.229	0.134	1	ARHGAP35	0.1μM	H358
0.0908221	0.124368	0.101	0.043	1	PSMD5-AS1	0.1μM	H358
0.0908795	-0.138257	0.069	0.143	1	WWC1	0.1μM	H358
0.0912366	0.219001	0.734	0.632	1	CYP1B1	0.1μM	H358
0.0912816	0.186166	0.303	0.199	1	EHMT2	0.1μM	H358
0.0918101	-0.1864	0.122	0.16	1	RASSF8	0.1μM	H358
0.0920758	-0.250139	0.351	0.468	1	YES1	0.1μM	H358
0.0923051	0.25244	0.415	0.307	1	BLOC1S6	0.1μM	H358
0.0926639	-0.151085	0.266	0.342	1	HSD17B10	0.1μM	H358
0.0927838	0.158806	0.798	0.727	1	RPL39	0.1μM	H358
0.0928986	0.193714	0.117	0.061	1	ZFHX4	0.1μM	H358
0.0930923	-0.194374	0.186	0.221	1	MAPKAPK2	0.1μM	H358
0.0936034	0.171473	0.128	0.078	1	GGA2	0.1μM	H358
0.0939649	-0.211328	0.245	0.355	1	UBE2Q1	0.1μM	H358
0.0939921	0.228546	0.335	0.26	1	MRPS26	0.1μM	H358
0.0940706	0.115731	0.165	0.165	1	ZNF331	0.1μM	H358
0.09412	-0.117794	0.973	0.983	1	ENO1	0.1μM	H358
0.0942691	-0.184574	0.181	0.273	1	JMJD6	0.1μM	H358
0.0943808	0.127709	0.112	0.048	1	PGBD1	0.1μM	H358
0.0947278	-0.190851	0.628	0.675	1	FLNA	0.1μM	H358
0.0948952	-0.217345	0.516	0.576	1	NOLC1	0.1μM	H358
0.0949217	0.165976	0.101	0.039	1	LCA5	0.1μM	H358
0.0952586	0.167535	0.106	0.052	1	TPM2	0.1μM	H358
0.095317	-0.201389	0.096	0.156	1	EIF1B	0.1μM	H358
0.0953541	-0.193127	0.484	0.597	1	FAM120A	0.1μM	H358
0.095403	-0.206173	0.165	0.19	1	TFPI	0.1μM	H358
0.0958881	0.111392	0.181	0.165	1	STK25	0.1μM	H358
0.096363	0.203481	0.298	0.251	1	TMF1	0.1μM	H358
0.0964164	0.203307	0.181	0.113	1	CNOT6L	0.1μM	H358
0.0964831	-0.248291	0.197	0.26	1	RIOK1	0.1μM	H358
0.0969486	-0.227261	0.197	0.26	1	PEA15	0.1μM	H358
0.0969721	-0.208892	0.112	0.19	1	MRPL22	0.1μM	H358
0.0970075	-0.297127	0.213	0.299	1	MYBL1	0.1μM	H358
0.0970091	0.121926	0.128	0.061	1	FBRSL1	0.1μM	H358
0.0970102	0.215829	0.548	0.442	1	STAG2	0.1μM	H358
0.0970742	0.216533	0.346	0.303	1	LAMP2	0.1μM	H358
0.0971001	0.186023	0.138	0.069	1	HDAC7	0.1μM	H358
0.0971111	0.160362	0.33	0.255	1	EHMT1	0.1μM	H358
0.0976299	-0.232989	0.415	0.524	1	AATF	0.1μM	H358
0.0978687	-0.213589	0.186	0.277	1	BANF1	0.1μM	H358
0.0978729	-0.135597	0.165	0.238	1	RHEB	0.1μM	H358
0.098605	0.188452	0.117	0.069	1	ATP6V0A1	0.1μM	H358
0.098612	-0.223586	0.287	0.355	1	BRD4	0.1μM	H358
0.0986332	0.107772	0.324	0.229	1	CKAP4	0.1μM	H358
0.0986707	0.132936	0.202	0.13	1	SMARCD1	0.1μM	H358
0.0987529	-0.185572	0.197	0.286	1	TANK	0.1μM	H358
0.0988077	0.129486	0.106	0.052	1	EFCAB4A	0.1μM	H358
0.0988116	-0.141248	0.122	0.203	1	IFT57	0.1μM	H358
0.0988791	-0.208513	0.277	0.32	1	CCDC59	0.1μM	H358
0.0989245	0.209979	0.564	0.45	1	TERF2IP	0.1μM	H358
0.0989859	0.257229	0.271	0.186	1	EAPP	0.1μM	H358
0.0991481	0.322918	0.654	0.558	1	CENPF	0.1μM	H358
0.0992859	-0.189635	0.069	0.143	1	POLR3H	0.1μM	H358
0.0994485	-0.200446	0.511	0.602	1	TUBB	0.1μM	H358
0.0998272	0.176901	0.101	0.043	1	ARHGEF3	0.1μM	H358
0.0998488	-0.127189	0.154	0.16	1	DCTN6	0.1μM	H358
0.099895	0.198701	0.287	0.186	1	GDE1	0.1μM	H358
0.100563	0.229391	0.33	0.221	1	HMMR	0.1μM	H358
0.100673	-0.214496	0.165	0.264	1	DEF8	0.1μM	H358
0.100831	-0.213936	0.128	0.182	1	NUP93	0.1μM	H358
0.100849	0.225951	0.255	0.182	1	RBM33	0.1μM	H358
0.100937	0.250683	0.165	0.091	1	ZFYVE20	0.1μM	H358
0.101278	-0.228877	0.261	0.351	1	AP1AR	0.1μM	H358
0.101391	0.126947	0.17	0.095	1	PIKFYVE	0.1μM	H358
0.101495	-0.237157	0.149	0.225	1	UCHL3	0.1μM	H358
0.101592	-0.18391	0.059	0.126	1	RAB8B	0.1μM	H358
0.102185	0.172307	0.261	0.182	1	PSAT1	0.1μM	H358
0.10219	0.141674	0.165	0.108	1	C1orf131	0.1μM	H358
0.102308	-0.265997	0.239	0.329	1	ECT2	0.1μM	H358
0.102429	-0.183939	0.133	0.186	1	CHKA	0.1μM	H358
0.102857	0.177435	0.516	0.455	1	UBR5	0.1μM	H358
0.102877	-0.214344	0.085	0.139	1	CCDC124	0.1μM	H358
0.103046	0.215774	0.186	0.108	1	PAPD7	0.1μM	H358
0.103418	0.181351	0.282	0.19	1	RNF216	0.1μM	H358
0.103587	-0.20411	0.495	0.58	1	EIF2S1	0.1μM	H358
0.103643	-0.155814	0.165	0.255	1	CCDC50	0.1μM	H358
0.103684	0.244974	0.202	0.117	1	LMO4	0.1μM	H358
0.104253	0.221038	0.144	0.082	1	CLDN12	0.1μM	H358
0.104294	0.18924	0.282	0.264	1	CCNL1	0.1μM	H358
0.104306	-0.183299	0.277	0.359	1	OXSR1	0.1μM	H358
0.104546	0.232668	0.271	0.19	1	UFD1L	0.1μM	H358
0.104844	0.242935	0.426	0.325	1	KIAA0101	0.1μM	H358
0.104987	0.231865	0.346	0.242	1	EPS8L2	0.1μM	H358
0.105737	0.134299	0.122	0.056	1	ABCC5	0.1μM	H358
0.106044	-0.132523	0.09	0.165	1	RNF4	0.1μM	H358
0.106345	-0.189867	0.154	0.238	1	EIF2B1	0.1μM	H358
0.106485	0.248144	0.239	0.177	1	PDE4DIP	0.1μM	H358
0.106761	0.11891	0.239	0.173	1	ILF3-AS1	0.1μM	H358
0.10684	-0.167492	0.489	0.606	1	BCAT1	0.1μM	H358
0.106849	0.130925	0.229	0.199	1	C2orf49	0.1μM	H358
0.107045	-0.210347	0.25	0.281	1	SEC14L1	0.1μM	H358
0.107378	-0.220574	0.074	0.143	1	TSC22D2	0.1μM	H358
0.107568	0.157245	0.176	0.104	1	MAF1	0.1μM	H358
0.108795	-0.166517	0.777	0.831	1	EIF4G2	0.1μM	H358
0.108823	0.199066	0.16	0.104	1	ZMYM5	0.1μM	H358
0.108952	-0.179245	0.67	0.727	1	ALDOA	0.1μM	H358
0.109033	0.149228	0.888	0.874	1	RAD21	0.1μM	H358
0.109037	0.164627	0.144	0.074	1	SKIV2L	0.1μM	H358
0.109189	-0.210733	0.096	0.139	1	ABCC3	0.1μM	H358
0.109817	0.14998	0.133	0.069	1	ZNF675	0.1μM	H358
0.109848	-0.164027	0.207	0.255	1	BICD1	0.1μM	H358
0.110498	0.109846	0.112	0.061	1	ERCC5	0.1μM	H358
0.110646	-0.149059	0.059	0.121	1	CCSER2	0.1μM	H358
0.111272	0.244238	0.335	0.247	1	CTBP1	0.1μM	H358
0.11133	-0.120526	0.739	0.831	1	COX8A	0.1μM	H358
0.1119	-0.147319	0.043	0.104	1	OSMR	0.1μM	H358
0.112008	-0.244789	0.309	0.411	1	MPRIP	0.1μM	H358
0.112009	0.166407	0.122	0.069	1	RABGAP1L	0.1μM	H358
0.112066	0.238316	0.319	0.221	1	FUBP3	0.1μM	H358
0.112076	0.175702	0.388	0.286	1	CLOCK	0.1μM	H358
0.112141	-0.243033	0.09	0.169	1	NRP1	0.1μM	H358
0.112165	0.121626	0.17	0.134	1	SEC11C	0.1μM	H358
0.112184	-0.189898	0.399	0.472	1	ARCN1	0.1μM	H358
0.112643	0.234365	0.255	0.199	1	STRBP	0.1μM	H358
0.112939	0.190341	0.293	0.212	1	KIF3A	0.1μM	H358
0.113109	-0.136853	0.601	0.697	1	DDX42	0.1μM	H358
0.113909	0.211822	0.42	0.346	1	PERP	0.1μM	H358
0.114173	0.204608	0.569	0.459	1	PEG10	0.1μM	H358
0.114475	0.184468	0.117	0.052	1	DGCR6	0.1μM	H358
0.11521	0.187409	0.58	0.571	1	TPX2	0.1μM	H358
0.115427	0.232778	0.223	0.139	1	SLC35E1	0.1μM	H358
0.11584	0.234854	0.33	0.242	1	C5orf24	0.1μM	H358
0.115857	0.116637	0.165	0.1	1	AP1M2	0.1μM	H358
0.116136	0.203661	0.266	0.169	1	EIF2B4	0.1μM	H358
0.116187	0.143774	0.293	0.268	1	CFDP1	0.1μM	H358
0.11651	0.202448	0.181	0.134	1	HCG11	0.1μM	H358
0.116534	-0.161534	0.154	0.208	1	THOC1	0.1μM	H358
0.116688	0.249962	0.191	0.121	1	NEBL	0.1μM	H358
0.116874	0.221153	0.154	0.082	1	MANBAL	0.1μM	H358
0.116927	0.159029	0.75	0.654	1	ACIN1	0.1μM	H358
0.117297	-0.259492	0.186	0.273	1	CCDC93	0.1μM	H358
0.117586	-0.160249	0.213	0.303	1	PLGRKT	0.1μM	H358
0.117902	0.105198	0.207	0.134	1	KIAA0319L	0.1μM	H358
0.117955	0.194452	0.191	0.147	1	KIAA1598	0.1μM	H358
0.118119	0.194615	0.176	0.121	1	DCAF10	0.1μM	H358
0.118162	-0.24682	0.277	0.364	1	MGST1	0.1μM	H358
0.118273	0.247161	0.16	0.1	1	JRK	0.1μM	H358
0.118302	-0.20118	0.441	0.498	1	CAB39	0.1μM	H358
0.118795	-0.159019	0.048	0.108	1	MIR22HG	0.1μM	H358
0.119275	0.110433	0.314	0.299	1	SNRPA1	0.1μM	H358
0.119354	0.245779	0.335	0.242	1	C12orf57	0.1μM	H358
0.119672	0.154657	0.112	0.065	1	ARMC9	0.1μM	H358
0.119885	0.165084	0.537	0.429	1	CCDC137	0.1μM	H358
0.120217	0.227583	0.218	0.134	1	CYB5R4	0.1μM	H358
0.120355	-0.21372	0.112	0.186	1	ATAD2B	0.1μM	H358
0.120439	0.243116	0.245	0.16	1	RMND5A	0.1μM	H358
0.120696	0.173412	0.309	0.286	1	FAM208A	0.1μM	H358
0.120872	0.165055	0.117	0.065	1	AHDC1	0.1μM	H358
0.120917	0.116179	0.122	0.113	1	LRRC42	0.1μM	H358
0.12113	0.191893	0.202	0.117	1	ZYG11B	0.1μM	H358
0.121527	-0.191392	0.585	0.645	1	RRBP1	0.1μM	H358
0.122242	-0.180701	0.16	0.229	1	EXOSC7	0.1μM	H358
0.122814	-0.181111	0.25	0.355	1	USP36	0.1μM	H358
0.122821	-0.248745	0.223	0.307	1	E2F7	0.1μM	H358
0.122867	0.135383	0.197	0.121	1	PHF17	0.1μM	H358
0.123007	0.211752	0.372	0.286	1	JAK1	0.1μM	H358
0.123064	-0.140581	0.617	0.723	1	CBX3	0.1μM	H358
0.12309	-0.17608	0.218	0.242	1	INIP	0.1μM	H358
0.123358	0.10913	0.287	0.299	1	MRPS10	0.1μM	H358
0.123435	0.189987	0.181	0.126	1	ANXA7	0.1μM	H358
0.123667	-0.170929	0.447	0.519	1	OSBPL8	0.1μM	H358
0.123934	0.171847	0.197	0.126	1	NIPAL3	0.1μM	H358
0.124118	0.113266	0.101	0.043	1	IFI27L1	0.1μM	H358
0.124755	0.19306	0.149	0.087	1	NACC2	0.1μM	H358
0.125099	0.179492	0.181	0.156	1	AC013394.2	0.1μM	H358
0.125259	0.158006	0.117	0.078	1	SYTL1	0.1μM	H358
0.125325	-0.162099	0.495	0.558	1	ERH	0.1μM	H358
0.125386	0.20873	0.239	0.147	1	ZNF37A	0.1μM	H358
0.125439	0.211306	0.176	0.108	1	MAD2L1BP	0.1μM	H358
0.12551	0.146886	0.154	0.082	1	GPN2	0.1μM	H358
0.125782	-0.223386	0.165	0.26	1	IL6ST	0.1μM	H358
0.126144	0.164778	0.293	0.199	1	IFITM10	0.1μM	H358
0.126213	-0.169883	0.106	0.186	1	SRF	0.1μM	H358
0.126563	-0.135286	0.245	0.251	1	ANAPC13	0.1μM	H358
0.126685	-0.253005	0.213	0.273	1	ZHX1	0.1μM	H358
0.126762	-0.205569	0.133	0.221	1	SEC24B	0.1μM	H358
0.127141	-0.17059	0.064	0.121	1	ATP11A	0.1μM	H358
0.127418	-0.127531	0.069	0.117	1	ASCC2	0.1μM	H358
0.127532	-0.183784	0.298	0.342	1	TPD52L2	0.1μM	H358
0.127551	0.183475	0.128	0.061	1	MVD	0.1μM	H358
0.127753	0.217047	0.112	0.074	1	PIK3R3	0.1μM	H358
0.127754	-0.244139	0.17	0.26	1	WDR66	0.1μM	H358
0.127768	0.231591	0.314	0.234	1	TRAM2	0.1μM	H358
0.128156	-0.107682	1	1	1	RPL35	0.1μM	H358
0.128259	0.176332	0.298	0.208	1	ARID4A	0.1μM	H358
0.128408	0.166313	0.117	0.056	1	RAI1	0.1μM	H358
0.128626	0.143612	0.144	0.078	1	ZNF184	0.1μM	H358
0.128652	0.12181	0.112	0.052	1	DLG5	0.1μM	H358
0.128762	-0.230942	0.213	0.303	1	PDHB	0.1μM	H358
0.129241	-0.205888	0.287	0.394	1	NIP7	0.1μM	H358
0.129258	-0.175222	0.532	0.628	1	TPI1	0.1μM	H358
0.129357	0.143423	0.521	0.424	1	SMARCE1	0.1μM	H358
0.129407	0.223705	0.165	0.095	1	RAF1	0.1μM	H358
0.12964	-0.112771	0.457	0.463	1	PDCD5	0.1μM	H358
0.129673	0.245413	0.399	0.316	1	PRR11	0.1μM	H358
0.12973	-0.222138	0.255	0.303	1	BLZF1	0.1μM	H358
0.129756	-0.151336	0.654	0.758	1	NDUFB9	0.1μM	H358
0.129791	-0.233533	0.144	0.199	1	TIGD7	0.1μM	H358
0.130711	0.133021	0.202	0.126	1	WDR6	0.1μM	H358
0.130782	0.169443	0.436	0.325	1	RBM17	0.1μM	H358
0.130838	-0.231227	0.176	0.251	1	C17orf80	0.1μM	H358
0.131014	0.207515	0.479	0.398	1	DNAJC21	0.1μM	H358
0.131381	0.22261	0.176	0.117	1	KDELC2	0.1μM	H358
0.131444	0.237155	0.282	0.208	1	FEM1B	0.1μM	H358
0.131657	0.113688	0.984	0.952	1	RPL12	0.1μM	H358
0.1318	-0.218838	0.372	0.446	1	NOB1	0.1μM	H358
0.13193	0.202582	0.144	0.082	1	FAM195A	0.1μM	H358
0.13201	-0.162644	0.17	0.26	1	EVPL	0.1μM	H358
0.132144	-0.192981	0.324	0.407	1	LRRC59	0.1μM	H358
0.132374	-0.148987	0.053	0.104	1	C12orf4	0.1μM	H358
0.132455	-0.122121	0.511	0.506	1	UQCRC1	0.1μM	H358
0.132462	0.16322	0.548	0.519	1	OLA1	0.1μM	H358
0.13253	-0.114338	0.5	0.511	1	CST3	0.1μM	H358
0.132979	0.159283	0.154	0.082	1	ANKRD49	0.1μM	H358
0.133411	0.162626	0.176	0.121	1	TARS2	0.1μM	H358
0.13342	0.133803	0.436	0.338	1	HSPA1B	0.1μM	H358
0.134161	-0.185355	0.41	0.524	1	CALU	0.1μM	H358
0.134236	0.232307	0.335	0.26	1	CTSB	0.1μM	H358
0.134532	-0.227424	0.346	0.442	1	SDC4	0.1μM	H358
0.13473	-0.200257	0.085	0.16	1	ARFRP1	0.1μM	H358
0.1348	0.128371	0.117	0.056	1	ZCCHC2	0.1μM	H358
0.134949	0.158238	0.112	0.052	1	ZNF707	0.1μM	H358
0.135056	-0.15962	0.128	0.16	1	COPRS	0.1μM	H358
0.135383	0.179389	0.138	0.074	1	KIAA0922	0.1μM	H358
0.135547	-0.15173	0.324	0.342	1	H2AFJ	0.1μM	H358
0.136201	-0.156578	0.048	0.104	1	SFR1	0.1μM	H358
0.13662	0.208878	0.165	0.113	1	GGA3	0.1μM	H358
0.137467	0.145207	0.112	0.056	1	KHNYN	0.1μM	H358
0.137856	0.167217	0.282	0.186	1	RSBN1L	0.1μM	H358
0.138012	-0.167934	0.553	0.597	1	RAB10	0.1μM	H358
0.138133	0.223816	0.154	0.091	1	ANKRD36	0.1μM	H358
0.138486	-0.221375	0.133	0.182	1	SRFBP1	0.1μM	H358
0.138827	-0.111323	0.181	0.182	1	OPTN	0.1μM	H358
0.138975	0.20059	0.245	0.156	1	SNRPA	0.1μM	H358
0.139301	0.170965	0.606	0.554	1	HMGN1	0.1μM	H358
0.139689	0.136672	0.106	0.082	1	TMEM242	0.1μM	H358
0.139718	0.185287	0.356	0.307	1	COPZ1	0.1μM	H358
0.139739	0.192021	0.186	0.152	1	FAM114A1	0.1μM	H358
0.139907	-0.195992	0.548	0.593	1	SFN	0.1μM	H358
0.140183	-0.175082	0.08	0.143	1	BAG3	0.1μM	H358
0.140272	-0.179223	0.596	0.684	1	H2AFY	0.1μM	H358
0.140382	0.133182	0.84	0.753	1	ATPIF1	0.1μM	H358
0.14048	-0.170723	0.245	0.264	1	NDUFS8	0.1μM	H358
0.141127	-0.174784	0.638	0.701	1	TCEB1	0.1μM	H358
0.141472	0.233488	0.261	0.186	1	METTL14	0.1μM	H358
0.141592	-0.215771	0.154	0.242	1	EPN2	0.1μM	H358
0.141594	0.172008	0.112	0.052	1	ARNT	0.1μM	H358
0.141666	0.215211	0.298	0.238	1	SDF4	0.1μM	H358
0.141707	-0.174613	0.266	0.364	1	MAK16	0.1μM	H358
0.141778	-0.139299	0.622	0.706	1	CCDC47	0.1μM	H358
0.141881	0.207844	0.468	0.381	1	PGRMC2	0.1μM	H358
0.142337	0.199767	0.16	0.1	1	ARL6IP6	0.1μM	H358
0.142677	-0.18973	0.074	0.121	1	ZNF121	0.1μM	H358
0.142752	0.126102	0.324	0.238	1	VRK2	0.1μM	H358
0.143027	-0.154002	0.234	0.268	1	CSNK2A2	0.1μM	H358
0.143294	0.247774	0.282	0.199	1	RNF19A	0.1μM	H358
0.143398	-0.131152	0.213	0.307	1	EIF4A1	0.1μM	H358
0.143745	-0.186522	0.686	0.723	1	S100A13	0.1μM	H358
0.144063	-0.185997	0.059	0.121	1	LDOC1	0.1μM	H358
0.144774	0.214342	0.261	0.177	1	FDFT1	0.1μM	H358
0.144993	-0.149676	0.33	0.39	1	ARHGAP11A	0.1μM	H358
0.145181	0.240402	0.229	0.156	1	ZNF292	0.1μM	H358
0.145278	0.151246	0.16	0.087	1	YTHDC2	0.1μM	H358
0.145412	-0.203264	0.08	0.143	1	CEBPB	0.1μM	H358
0.145522	-0.208095	0.122	0.203	1	POP7	0.1μM	H358
0.145584	0.153079	0.473	0.416	1	PTP4A2	0.1μM	H358
0.145737	-0.156217	0.314	0.342	1	ATIC	0.1μM	H358
0.145937	0.171427	0.915	0.879	1	DST	0.1μM	H358
0.146217	-0.162157	0.638	0.693	1	C9orf78	0.1μM	H358
0.146236	0.149276	0.101	0.082	1	KAT7	0.1μM	H358
0.146436	-0.15003	0.58	0.602	1	SLIRP	0.1μM	H358
0.146499	-0.141171	0.059	0.117	1	ZNF160	0.1μM	H358
0.146586	0.21059	0.335	0.238	1	TMEM43	0.1μM	H358
0.147822	-0.157743	0.08	0.13	1	ZDHHC6	0.1μM	H358
0.148329	-0.114801	0.085	0.147	1	RPP30	0.1μM	H358
0.148412	0.210064	0.255	0.169	1	ATXN1	0.1μM	H358
0.148483	0.164822	0.335	0.307	1	ZCCHC11	0.1μM	H358
0.14849	0.153237	0.191	0.113	1	CTDSP2	0.1μM	H358
0.149013	-0.102108	0.09	0.147	1	MORC2	0.1μM	H358
0.149165	0.153019	0.266	0.251	1	CHMP1B	0.1μM	H358
0.149484	-0.209982	0.144	0.225	1	CRYZ	0.1μM	H358
0.149611	-0.102307	0.117	0.152	1	MND1	0.1μM	H358
0.15007	-0.159824	0.144	0.212	1	PINK1	0.1μM	H358
0.150187	0.166751	0.633	0.545	1	BOD1L1	0.1μM	H358
0.150504	-0.150454	0.128	0.208	1	AGPAT5	0.1μM	H358
0.150548	0.168734	0.441	0.394	1	PHPT1	0.1μM	H358
0.150766	0.182913	0.457	0.381	1	GPBP1	0.1μM	H358
0.150799	0.163643	0.154	0.082	1	SMIM19	0.1μM	H358
0.150846	0.107719	0.181	0.117	1	KIF18A	0.1μM	H358
0.150869	0.192456	0.144	0.078	1	SIX4	0.1μM	H358
0.15098	0.147077	0.165	0.121	1	PMS1	0.1μM	H358
0.15106	-0.18488	0.399	0.506	1	ARPC3	0.1μM	H358
0.151189	-0.13509	0.059	0.121	1	DSCC1	0.1μM	H358
0.151611	0.179846	0.67	0.589	1	YTHDC1	0.1μM	H358
0.151923	0.175478	0.58	0.494	1	BBX	0.1μM	H358
0.152274	-0.172684	0.064	0.126	1	C9orf69	0.1μM	H358
0.152505	-0.107664	0.245	0.238	1	HYOU1	0.1μM	H358
0.152796	0.239524	0.16	0.126	1	UTP14C	0.1μM	H358
0.152815	-0.18827	0.064	0.117	1	SLC7A6	0.1μM	H358
0.152857	0.240787	0.287	0.216	1	KIAA1731	0.1μM	H358
0.153075	-0.215094	0.239	0.316	1	HSD17B12	0.1μM	H358
0.153115	0.138855	0.106	0.048	1	LLGL2	0.1μM	H358
0.153417	0.115796	0.596	0.584	1	XRN2	0.1μM	H358
0.153427	0.17035	0.686	0.584	1	EIF4B	0.1μM	H358
0.153636	0.204605	0.372	0.268	1	SYCP2	0.1μM	H358
0.15373	0.149807	0.122	0.074	1	MSRB1	0.1μM	H358
0.153819	0.220713	0.447	0.355	1	IWS1	0.1μM	H358
0.154483	-0.141586	0.777	0.844	1	EIF3A	0.1μM	H358
0.154934	-0.143456	0.112	0.177	1	KCTD10	0.1μM	H358
0.155272	0.193687	0.521	0.42	1	NSRP1	0.1μM	H358
0.155273	-0.123325	0.367	0.429	1	BMS1	0.1μM	H358
0.155603	0.230544	0.42	0.32	1	MGEA5	0.1μM	H358
0.155653	-0.102413	0.548	0.654	1	S100A11	0.1μM	H358
0.155844	0.184327	0.191	0.117	1	CLDN7	0.1μM	H358
0.155995	0.216523	0.239	0.156	1	TRPS1	0.1μM	H358
0.156105	0.238914	0.186	0.113	1	ZNF608	0.1μM	H358
0.156277	-0.163838	0.096	0.16	1	WDR77	0.1μM	H358
0.15643	0.245079	0.34	0.29	1	AGR2	0.1μM	H358
0.156492	0.191985	0.223	0.152	1	NCAPG2	0.1μM	H358
0.156676	-0.114941	0.213	0.247	1	NUP85	0.1μM	H358
0.156692	0.221235	0.255	0.182	1	CGGBP1	0.1μM	H358
0.156931	-0.205686	0.138	0.199	1	KRI1	0.1μM	H358
0.156969	-0.207212	0.261	0.364	1	TSPAN3	0.1μM	H358
0.157113	0.103237	0.287	0.203	1	DCAF6	0.1μM	H358
0.157907	-0.145613	0.149	0.165	1	GGCX	0.1μM	H358
0.157923	-0.110066	0.665	0.662	1	XRCC6	0.1μM	H358
0.158001	-0.186269	0.186	0.238	1	DRG1	0.1μM	H358
0.158077	0.186874	0.17	0.095	1	STEAP3	0.1μM	H358
0.15821	0.179406	0.133	0.078	1	GNPDA2	0.1μM	H358
0.158427	0.121399	0.138	0.104	1	THYN1	0.1μM	H358
0.159517	-0.253027	0.223	0.312	1	UBALD2	0.1μM	H358
0.159778	0.17363	0.394	0.312	1	ADIRF	0.1μM	H358
0.16002	0.166921	0.516	0.429	1	RDX	0.1μM	H358
0.16024	0.216718	0.261	0.173	1	PDXDC1	0.1μM	H358
0.160396	0.164225	0.468	0.398	1	GPR56	0.1μM	H358
0.16056	0.144915	0.112	0.052	1	SMG6	0.1μM	H358
0.160849	-0.207319	0.319	0.398	1	BRK1	0.1μM	H358
0.161419	0.191614	0.122	0.078	1	ZNF3	0.1μM	H358
0.161678	0.189529	0.277	0.186	1	ESD	0.1μM	H358
0.162031	0.212115	0.223	0.156	1	QARS	0.1μM	H358
0.162233	-0.15987	0.723	0.805	1	SNRPD2	0.1μM	H358
0.162746	0.201846	0.154	0.087	1	STARD4	0.1μM	H358
0.163215	-0.201559	0.122	0.182	1	UMPS	0.1μM	H358
0.163219	0.14312	0.112	0.061	1	ATPAF1	0.1μM	H358
0.163579	0.107851	0.117	0.108	1	ZNF432	0.1μM	H358
0.163718	-0.211388	0.245	0.338	1	SLC35F2	0.1μM	H358
0.164375	-0.198638	0.303	0.407	1	GNG5	0.1μM	H358
0.164439	-0.189766	0.186	0.242	1	ABRACL	0.1μM	H358
0.165117	-0.119225	0.138	0.143	1	ASNS	0.1μM	H358
0.165438	-0.149922	0.277	0.329	1	TRMT13	0.1μM	H358
0.165977	-0.177751	0.069	0.108	1	SAMD4A	0.1μM	H358
0.166087	-0.143706	0.229	0.307	1	ACTL6A	0.1μM	H358
0.1662	0.155843	0.149	0.104	1	VAT1	0.1μM	H358
0.166396	-0.189308	0.128	0.19	1	CDC42BPA	0.1μM	H358
0.166586	0.210348	0.399	0.342	1	MIS18BP1	0.1μM	H358
0.166768	-0.131042	0.447	0.511	1	SKA2	0.1μM	H358
0.167127	-0.201996	0.473	0.554	1	THOC2	0.1μM	H358
0.167971	-0.178896	0.585	0.654	1	HSPA4	0.1μM	H358
0.168219	0.145239	0.106	0.052	1	ZNF587	0.1μM	H358
0.168319	-0.190799	0.09	0.156	1	RIOK2	0.1μM	H358
0.16849	0.182172	0.101	0.056	1	ERVK3-1	0.1μM	H358
0.168493	0.15699	0.165	0.1	1	PCMTD1	0.1μM	H358
0.168507	-0.179849	0.298	0.316	1	PFDN6	0.1μM	H358
0.16856	0.165822	0.117	0.078	1	INTS3	0.1μM	H358
0.168937	-0.130537	0.41	0.407	1	YLPM1	0.1μM	H358
0.169377	0.141591	0.367	0.299	1	SMC2	0.1μM	H358
0.169436	-0.159607	0.218	0.303	1	ZNF593	0.1μM	H358
0.169469	0.216053	0.202	0.126	1	ENOSF1	0.1μM	H358
0.169891	0.135199	0.117	0.056	1	ATG9A	0.1μM	H358
0.169897	0.212416	0.41	0.372	1	SLC39A7	0.1μM	H358
0.169902	0.137832	0.255	0.251	1	RSPRY1	0.1μM	H358
0.17009	0.106579	0.266	0.186	1	ZNF24	0.1μM	H358
0.170161	-0.220908	0.181	0.247	1	PBDC1	0.1μM	H358
0.170378	-0.115267	0.734	0.81	1	SRSF3	0.1μM	H358
0.170643	0.163572	0.138	0.113	1	MAP2	0.1μM	H358
0.170694	-0.186846	0.096	0.16	1	MRPS18A	0.1μM	H358
0.171122	-0.172414	0.133	0.152	1	C2orf69	0.1μM	H358
0.171285	-0.166549	0.138	0.208	1	LRP12	0.1μM	H358
0.171401	-0.137241	0.138	0.186	1	DCTD	0.1μM	H358
0.171745	-0.170687	0.207	0.29	1	FAM60A	0.1μM	H358
0.171811	-0.15072	0.362	0.381	1	PHB	0.1μM	H358
0.171868	-0.178254	0.16	0.238	1	DESI2	0.1μM	H358
0.172506	0.183063	0.319	0.277	1	RP11-304L19.5	0.1μM	H358
0.173163	-0.177262	0.617	0.697	1	MRPL20	0.1μM	H358
0.173289	-0.176254	0.186	0.251	1	MRPS23	0.1μM	H358
0.173598	-0.116812	0.362	0.364	1	SERP1	0.1μM	H358
0.174052	-0.166492	0.516	0.602	1	UBE2V2	0.1μM	H358
0.17441	0.210547	0.362	0.286	1	NPLOC4	0.1μM	H358
0.175124	0.199111	0.511	0.424	1	AFG3L2	0.1μM	H358
0.175206	0.139255	0.532	0.537	1	CTSD	0.1μM	H358
0.175323	0.170223	0.25	0.169	1	ZNF480	0.1μM	H358
0.176302	0.104738	0.122	0.065	1	HMBS	0.1μM	H358
0.176612	0.174918	0.133	0.082	1	TENM3	0.1μM	H358
0.176861	-0.199862	0.181	0.251	1	DPP8	0.1μM	H358
0.177401	0.15779	0.207	0.173	1	BMPR2	0.1μM	H358
0.177472	0.140297	0.128	0.069	1	BCR	0.1μM	H358
0.177499	0.217827	0.309	0.221	1	RCN1	0.1μM	H358
0.17885	-0.136007	0.58	0.602	1	SF3B14	0.1μM	H358
0.178914	0.120887	0.106	0.052	1	TMEM55B	0.1μM	H358
0.179269	0.120551	0.277	0.199	1	UPF3A	0.1μM	H358
0.179491	0.145191	0.34	0.281	1	IST1	0.1μM	H358
0.179741	-0.129057	0.069	0.108	1	ACO1	0.1μM	H358
0.180582	0.193702	0.319	0.238	1	GTF3C5	0.1μM	H358
0.180737	0.110442	0.644	0.541	1	LINC00657	0.1μM	H358
0.180905	0.208161	0.367	0.29	1	MNAT1	0.1μM	H358
0.180975	0.144554	0.872	0.844	1	SERF2	0.1μM	H358
0.181528	0.163005	0.138	0.095	1	SIK1	0.1μM	H358
0.181761	-0.179126	0.074	0.134	1	RSU1	0.1μM	H358
0.181827	0.145464	0.309	0.221	1	SPG20	0.1μM	H358
0.181931	-0.131859	0.117	0.147	1	C9orf89	0.1μM	H358
0.182029	-0.156568	0.101	0.169	1	NAA30	0.1μM	H358
0.182306	-0.20286	0.569	0.658	1	ANKRD11	0.1μM	H358
0.182337	-0.186011	0.479	0.541	1	RBM3	0.1μM	H358
0.182721	-0.155804	0.527	0.632	1	PGK1	0.1μM	H358
0.182857	0.221045	0.34	0.264	1	LETM1	0.1μM	H358
0.182917	0.124548	0.16	0.091	1	CROT	0.1μM	H358
0.182942	0.155551	0.707	0.628	1	U2SURP	0.1μM	H358
0.183517	0.124185	0.261	0.255	1	SUPT20H	0.1μM	H358
0.183819	0.224064	0.234	0.156	1	CENPJ	0.1μM	H358
0.183838	-0.208731	0.144	0.212	1	MRPL36	0.1μM	H358
0.184004	-0.168877	0.293	0.32	1	TOPBP1	0.1μM	H358
0.184371	-0.187121	0.186	0.277	1	ACLY	0.1μM	H358
0.184538	-0.180711	0.122	0.177	1	ELAC2	0.1μM	H358
0.184674	-0.145005	0.186	0.247	1	ANO6	0.1μM	H358
0.184957	-0.177949	0.34	0.39	1	BCCIP	0.1μM	H358
0.185406	0.157013	0.521	0.494	1	SRSF5	0.1μM	H358
0.185574	0.15919	0.84	0.84	1	TGFBI	0.1μM	H358
0.185688	-0.190387	0.404	0.476	1	PCNP	0.1μM	H358
0.186007	0.183842	0.17	0.104	1	TRIM16L	0.1μM	H358
0.186037	0.145127	0.149	0.082	1	DNMT3A	0.1μM	H358
0.186349	0.137806	0.154	0.087	1	SCAMP2	0.1μM	H358
0.186521	-0.151611	0.064	0.121	1	KLF4	0.1μM	H358
0.186556	0.173051	0.144	0.113	1	CHCHD5	0.1μM	H358
0.186688	-0.137344	0.245	0.26	1	CISD2	0.1μM	H358
0.187146	0.224259	0.239	0.195	1	CNTRL	0.1μM	H358
0.187176	-0.145121	0.096	0.117	1	SC5D	0.1μM	H358
0.187716	-0.204269	0.223	0.303	1	ASAP1	0.1μM	H358
0.187904	-0.102615	0.186	0.182	1	PSEN1	0.1μM	H358
0.188014	-0.122127	0.085	0.113	1	CBLL1	0.1μM	H358
0.188107	0.203473	0.303	0.216	1	SUDS3	0.1μM	H358
0.188554	-0.182611	0.41	0.502	1	ABCE1	0.1μM	H358
0.188557	0.123561	0.112	0.082	1	SIK2	0.1μM	H358
0.188663	-0.170177	0.351	0.39	1	PURB	0.1μM	H358
0.188746	-0.13587	0.09	0.147	1	EIF2B2	0.1μM	H358
0.189458	-0.177246	0.128	0.195	1	BCAR3	0.1μM	H358
0.189693	0.149111	0.303	0.212	1	ZMYM4	0.1μM	H358
0.189793	-0.101154	0.133	0.134	1	ZNF511	0.1μM	H358
0.19012	0.148884	0.138	0.078	1	MLLT6	0.1μM	H358
0.190327	-0.166638	0.117	0.195	1	CDA	0.1μM	H358
0.190334	-0.213345	0.09	0.147	1	THG1L	0.1μM	H358
0.190534	0.107673	0.234	0.16	1	ALKBH5	0.1μM	H358
0.190647	0.180257	0.277	0.19	1	CWC27	0.1μM	H358
0.19102	0.213593	0.457	0.368	1	UBE2H	0.1μM	H358
0.192134	-0.200154	0.191	0.255	1	TEX10	0.1μM	H358
0.192136	-0.116755	0.41	0.506	1	MRPL24	0.1μM	H358
0.192195	0.105821	0.41	0.42	1	MAPK9	0.1μM	H358
0.192196	0.150564	0.133	0.069	1	HMG20A	0.1μM	H358
0.192232	0.199646	0.346	0.251	1	CBX6	0.1μM	H358
0.192981	-0.135379	0.277	0.338	1	C20orf24	0.1μM	H358
0.193021	0.190416	0.319	0.234	1	HIST1H2AC	0.1μM	H358
0.193187	-0.139222	0.069	0.117	1	TPD52L1	0.1μM	H358
0.193205	-0.107355	0.176	0.173	1	MRPL48	0.1μM	H358
0.193367	0.169784	0.261	0.208	1	EP400	0.1μM	H358
0.193579	0.127838	0.356	0.264	1	CKAP2	0.1μM	H358
0.193826	-0.232847	0.144	0.199	1	ASAP2	0.1μM	H358
0.194051	0.109293	0.202	0.208	1	MT-ND4L	0.1μM	H358
0.194247	-0.196988	0.468	0.537	1	UCHL5	0.1μM	H358
0.194861	-0.118845	0.521	0.532	1	TOMM20	0.1μM	H358
0.19506	-0.146001	0.144	0.208	1	FAM210A	0.1μM	H358
0.195262	0.172351	0.149	0.108	1	UBL3	0.1μM	H358
0.195345	0.205736	0.245	0.16	1	RC3H2	0.1μM	H358
0.19558	0.140834	0.154	0.117	1	UBQLN2	0.1μM	H358
0.195655	0.1548	0.128	0.069	1	AADAT	0.1μM	H358
0.195682	0.150473	0.165	0.134	1	TMPRSS11E	0.1μM	H358
0.195955	0.206494	0.202	0.147	1	NEDD9	0.1μM	H358
0.196102	0.22524	0.255	0.186	1	NLRP1	0.1μM	H358
0.196366	0.109208	0.181	0.156	1	NUBP2	0.1μM	H358
0.196398	-0.106853	0.074	0.117	1	RAB25	0.1μM	H358
0.19677	0.156665	0.144	0.108	1	TRIB3	0.1μM	H358
0.19696	0.135586	0.511	0.468	1	MZT2A	0.1μM	H358
0.197095	0.172081	0.266	0.182	1	IP6K2	0.1μM	H358
0.197563	0.234001	0.261	0.182	1	VASN	0.1μM	H358
0.197616	-0.182474	0.33	0.407	1	GNG12	0.1μM	H358
0.197622	-0.145127	0.622	0.693	1	NDUFS6	0.1μM	H358
0.198104	0.155304	0.149	0.1	1	HSCB	0.1μM	H358
0.198307	-0.116964	0.17	0.169	1	C21orf33	0.1μM	H358
0.198324	0.199544	0.165	0.13	1	CYP20A1	0.1μM	H358
0.198622	-0.216811	0.133	0.199	1	ETV3	0.1μM	H358
0.198651	-0.153664	0.069	0.117	1	SLC25A44	0.1μM	H358
0.198885	0.147639	0.128	0.082	1	KB-1208A12.3	0.1μM	H358
0.199051	-0.150265	0.064	0.126	1	RAP2C	0.1μM	H358
0.199122	0.168396	0.516	0.472	1	MRFAP1L1	0.1μM	H358
0.199452	-0.189518	0.101	0.169	1	NEDD4L	0.1μM	H358
0.199522	0.114466	0.181	0.121	1	ZNF91	0.1μM	H358
0.199789	-0.173627	0.473	0.558	1	GNL3	0.1μM	H358
0.200307	-0.157793	0.585	0.667	1	TMOD3	0.1μM	H358
0.200432	0.15036	0.239	0.182	1	MAGEF1	0.1μM	H358
0.200741	0.170942	0.117	0.069	1	CNTROB	0.1μM	H358
0.200795	0.228509	0.33	0.238	1	BUB1B	0.1μM	H358
0.200985	0.222234	0.404	0.316	1	AKAP13	0.1μM	H358
0.201134	0.197183	0.324	0.234	1	LINC00493	0.1μM	H358
0.201149	-0.229532	0.234	0.303	1	CD151	0.1μM	H358
0.201443	-0.13888	0.16	0.238	1	NRAS	0.1μM	H358
0.201492	-0.157143	0.069	0.113	1	E2F4	0.1μM	H358
0.20266	-0.189384	0.191	0.26	1	MOCS2	0.1μM	H358
0.202799	-0.166835	0.133	0.212	1	GPATCH11	0.1μM	H358
0.202805	0.175036	0.505	0.424	1	CHD8	0.1μM	H358
0.202948	0.182472	0.293	0.203	1	AFTPH	0.1μM	H358
0.203253	-0.152827	0.09	0.16	1	RAB35	0.1μM	H358
0.203508	-0.124664	0.649	0.745	1	ITGB1	0.1μM	H358
0.203961	-0.179115	0.133	0.173	1	PAXBP1	0.1μM	H358
0.204802	0.152791	0.218	0.139	1	MSI2	0.1μM	H358
0.204853	0.203718	0.367	0.32	1	PAIP2	0.1μM	H358
0.204945	0.188479	0.239	0.16	1	EPHB2	0.1μM	H358
0.205837	-0.136041	0.904	0.926	1	RPL19	0.1μM	H358
0.206623	-0.146622	0.75	0.788	1	UQCRH	0.1μM	H358
0.206726	0.107137	0.112	0.056	1	CDK5RAP1	0.1μM	H358
0.206753	0.163688	0.138	0.091	1	INTS10	0.1μM	H358
0.206765	0.147236	0.128	0.069	1	SETD1B	0.1μM	H358
0.20754	0.210893	0.309	0.225	1	SNHG3	0.1μM	H358
0.207694	-0.167867	0.229	0.281	1	TMEM192	0.1μM	H358
0.2077	-0.171802	0.303	0.364	1	AZIN1	0.1μM	H358
0.207773	0.166215	0.383	0.29	1	MGA	0.1μM	H358
0.207968	0.109151	0.309	0.234	1	MLXIP	0.1μM	H358
0.208406	-0.167957	0.771	0.818	1	AHNAK	0.1μM	H358
0.208732	0.166824	0.229	0.152	1	TANC2	0.1μM	H358
0.209277	0.134278	0.122	0.082	1	SS18	0.1μM	H358
0.210107	0.114768	0.144	0.087	1	PHF10	0.1μM	H358
0.210341	-0.18311	0.484	0.567	1	PSMD14	0.1μM	H358
0.210467	0.101106	0.106	0.061	1	SPSB1	0.1μM	H358
0.210483	-0.193771	0.261	0.355	1	ZNF721	0.1μM	H358
0.210581	-0.196252	0.207	0.29	1	CEP135	0.1μM	H358
0.210718	-0.168713	0.564	0.628	1	UBE2D3	0.1μM	H358
0.210781	0.149379	0.287	0.199	1	PCGF3	0.1μM	H358
0.210857	-0.100867	0.053	0.108	1	TNFRSF10B	0.1μM	H358
0.211678	-0.194924	0.197	0.225	1	LEMD3	0.1μM	H358
0.211925	0.15487	0.176	0.117	1	POP4	0.1μM	H358
0.212329	-0.15781	0.101	0.147	1	SH3BP2	0.1μM	H358
0.21246	-0.181096	0.138	0.19	1	RGS20	0.1μM	H358
0.212588	-0.118023	0.133	0.165	1	ATF1	0.1μM	H358
0.212616	0.145609	0.106	0.061	1	HENMT1	0.1μM	H358
0.212695	-0.119677	0.335	0.39	1	GTF3A	0.1μM	H358
0.213052	-0.186488	0.133	0.208	1	MAT2A	0.1μM	H358
0.213201	-0.191316	0.255	0.294	1	CDC20	0.1μM	H358
0.213202	-0.158327	0.165	0.221	1	TAF11	0.1μM	H358
0.213269	0.101173	0.239	0.169	1	UBE4B	0.1μM	H358
0.21345	0.194881	0.239	0.169	1	RAP2B	0.1μM	H358
0.213856	0.160805	0.739	0.68	1	HNRNPA1	0.1μM	H358
0.213858	0.183682	0.277	0.203	1	NBR1	0.1μM	H358
0.213969	-0.101383	0.957	0.944	1	GAPDH	0.1μM	H358
0.214234	0.158663	0.149	0.087	1	GTF3C2	0.1μM	H358
0.214662	0.156941	0.191	0.16	1	FAM105B	0.1μM	H358
0.214776	-0.109323	0.452	0.545	1	COTL1	0.1μM	H358
0.214809	0.147299	0.138	0.1	1	PPCS	0.1μM	H358
0.214996	-0.200204	0.351	0.437	1	MAPKAP1	0.1μM	H358
0.215001	0.178731	0.218	0.182	1	TRPM7	0.1μM	H358
0.215171	0.138389	0.154	0.134	1	FNIP1	0.1μM	H358
0.215266	-0.123969	0.053	0.108	1	ZBTB2	0.1μM	H358
0.215288	-0.151478	0.239	0.312	1	BAIAP2L1	0.1μM	H358
0.216088	-0.1339	0.17	0.234	1	MED15	0.1μM	H358
0.216387	0.160619	0.213	0.156	1	PPP1R21	0.1μM	H358
0.21641	-0.155988	0.128	0.203	1	DDHD1	0.1μM	H358
0.216861	0.158589	0.596	0.524	1	OCIAD1	0.1μM	H358
0.216947	0.168004	0.596	0.563	1	TMPO	0.1μM	H358
0.21699	0.196423	0.17	0.104	1	EPC1	0.1μM	H358
0.21747	0.122748	0.122	0.1	1	SDR39U1	0.1μM	H358
0.217522	-0.181161	0.08	0.13	1	C9orf16	0.1μM	H358
0.217855	0.232896	0.66	0.641	1	HIST1H4C	0.1μM	H358
0.217882	0.148874	0.112	0.069	1	KLHL9	0.1μM	H358
0.21823	-0.1882	0.117	0.182	1	UBAP1	0.1μM	H358
0.218432	0.210189	0.346	0.264	1	HNRNPUL2	0.1μM	H358
0.218657	-0.159346	0.261	0.299	1	ATP6V0B	0.1μM	H358
0.218801	-0.155145	0.755	0.805	1	NUDC	0.1μM	H358
0.218977	0.194243	0.356	0.264	1	OSBPL9	0.1μM	H358
0.219268	-0.158939	0.34	0.385	1	PDLIM5	0.1μM	H358
0.219469	0.201532	0.245	0.19	1	NFYB	0.1μM	H358
0.220252	0.179571	0.255	0.173	1	THOC5	0.1μM	H358
0.220733	0.100796	0.149	0.1	1	MRS2	0.1μM	H358
0.220889	-0.172505	0.085	0.134	1	PARD3	0.1μM	H358
0.221155	0.111428	0.229	0.169	1	TRIP13	0.1μM	H358
0.221403	-0.192823	0.277	0.338	1	SSU72	0.1μM	H358
0.221505	-0.192217	0.277	0.364	1	CAPNS1	0.1μM	H358
0.221537	0.166967	0.335	0.247	1	RPAP2	0.1μM	H358
0.2225	0.164886	0.138	0.091	1	COA5	0.1μM	H358
0.222916	-0.181219	0.154	0.199	1	STK3	0.1μM	H358
0.223154	-0.190842	0.213	0.268	1	HPRT1	0.1μM	H358
0.223347	-0.229534	0.213	0.294	1	NABP1	0.1μM	H358
0.223638	-0.153795	0.239	0.29	1	TTC14	0.1μM	H358
0.223639	0.130758	0.16	0.095	1	GATAD2B	0.1μM	H358
0.223934	-0.117035	0.223	0.273	1	C12orf29	0.1μM	H358
0.22399	0.157793	0.58	0.554	1	TPR	0.1μM	H358
0.225306	0.179808	0.144	0.108	1	TXNL4B	0.1μM	H358
0.225579	-0.191306	0.191	0.273	1	MRPL18	0.1μM	H358
0.225814	0.191444	0.266	0.186	1	NSMCE2	0.1μM	H358
0.225921	0.179881	0.324	0.281	1	SCARB2	0.1μM	H358
0.226216	0.203485	0.154	0.1	1	ZNF33A	0.1μM	H358
0.226264	0.190853	0.495	0.403	1	CHD9	0.1μM	H358
0.226455	-0.179856	0.191	0.277	1	UGCG	0.1μM	H358
0.226603	-0.120759	0.569	0.619	1	WDR1	0.1μM	H358
0.226657	-0.110562	0.09	0.143	1	TFCP2	0.1μM	H358
0.226705	0.193401	0.229	0.173	1	PRKCA	0.1μM	H358
0.226869	0.117972	0.112	0.095	1	MROH6	0.1μM	H358
0.227618	0.166564	0.271	0.225	1	SERPINB5	0.1μM	H358
0.227856	0.167257	0.122	0.091	1	XPO5	0.1μM	H358
0.227956	0.195866	0.362	0.299	1	NRP2	0.1μM	H358
0.228115	0.203586	0.293	0.216	1	WIPI2	0.1μM	H358
0.228244	-0.187634	0.112	0.177	1	CEP170	0.1μM	H358
0.228274	0.101069	0.33	0.307	1	STRAP	0.1μM	H358
0.22862	0.127222	0.138	0.082	1	TTLL5	0.1μM	H358
0.228759	-0.148487	0.186	0.203	1	CNOT7	0.1μM	H358
0.229128	-0.192654	0.261	0.342	1	FGFR1OP2	0.1μM	H358
0.229131	0.135313	0.824	0.753	1	TKT	0.1μM	H358
0.229259	-0.138903	0.17	0.221	1	RAB6A	0.1μM	H358
0.229266	0.133457	0.149	0.087	1	PARP16	0.1μM	H358
0.229399	-0.139702	0.213	0.286	1	NMD3	0.1μM	H358
0.230736	-0.111412	0.452	0.532	1	MBOAT2	0.1μM	H358
0.232624	-0.183874	0.096	0.156	1	MED31	0.1μM	H358
0.23266	0.143511	0.101	0.056	1	ORMDL3	0.1μM	H358
0.233081	0.132752	0.101	0.052	1	CBFA2T2	0.1μM	H358
0.233239	0.123383	0.112	0.056	1	IRF6	0.1μM	H358
0.233364	0.189146	0.191	0.134	1	AKIRIN2	0.1μM	H358
0.233532	-0.148869	0.16	0.221	1	TMEM147	0.1μM	H358
0.233717	0.122549	0.133	0.078	1	ID3	0.1μM	H358
0.234625	-0.107245	0.059	0.113	1	BAG4	0.1μM	H358
0.235185	0.198819	0.245	0.169	1	DNPH1	0.1μM	H358
0.235667	-0.10889	0.346	0.338	1	TCEA1	0.1μM	H358
0.235773	-0.193668	0.372	0.459	1	EIF4A2	0.1μM	H358
0.236292	0.152645	0.548	0.468	1	NCOR1	0.1μM	H358
0.236414	-0.183898	0.202	0.255	1	ELOVL6	0.1μM	H358
0.236448	-0.110127	0.138	0.134	1	CCDC41	0.1μM	H358
0.236854	-0.167275	0.085	0.117	1	UQCC1	0.1μM	H358
0.237105	-0.173485	0.729	0.805	1	S100A2	0.1μM	H358
0.237382	-0.142501	0.064	0.113	1	IFI44L	0.1μM	H358
0.237503	0.18448	0.144	0.091	1	AIM2	0.1μM	H358
0.237835	-0.117221	0.112	0.177	1	WDR5	0.1μM	H358
0.237904	0.153963	0.117	0.074	1	2021-09-06	0.1μM	H358
0.238017	0.105281	0.25	0.203	1	APC	0.1μM	H358
0.238141	-0.163516	0.186	0.225	1	PLOD2	0.1μM	H358
0.238615	0.173479	0.16	0.095	1	PABPN1	0.1μM	H358
0.239245	-0.150115	0.149	0.165	1	GINS2	0.1μM	H358
0.239413	-0.202203	0.218	0.299	1	PSMG2	0.1μM	H358
0.239478	0.102995	0.133	0.082	1	BOLA1	0.1μM	H358
0.239768	-0.127891	0.144	0.165	1	XPA	0.1μM	H358
0.239934	0.143879	0.298	0.268	1	PACSIN2	0.1μM	H358
0.24013	0.146175	0.628	0.61	1	STMN1	0.1μM	H358
0.240131	-0.132935	0.495	0.528	1	DHX36	0.1μM	H358
0.24059	0.183682	0.16	0.117	1	FAM178A	0.1μM	H358
0.240604	0.199266	0.356	0.325	1	CASC5	0.1μM	H358
0.240703	-0.197356	0.176	0.242	1	ATAD3B	0.1μM	H358
0.240778	-0.184502	0.495	0.576	1	NOP10	0.1μM	H358
0.240811	0.172725	0.197	0.126	1	TMEM259	0.1μM	H358
0.240851	-0.154369	0.08	0.143	1	GOLGA7	0.1μM	H358
0.240944	-0.165565	0.085	0.139	1	MAP2K1	0.1μM	H358
0.2412	-0.177134	0.17	0.242	1	H2AFX	0.1μM	H358
0.24165	0.153296	0.234	0.186	1	MRPS16	0.1μM	H358
0.241785	0.152503	0.293	0.208	1	SLBP	0.1μM	H358
0.24193	-0.178707	0.239	0.312	1	SRSF1	0.1μM	H358
0.242019	0.183286	0.25	0.182	1	C15orf40	0.1μM	H358
0.242038	-0.150621	0.176	0.216	1	TFDP1	0.1μM	H358
0.242326	-0.185472	0.282	0.329	1	TWF1	0.1μM	H358
0.24265	0.129468	0.117	0.061	1	TTC28-AS1	0.1μM	H358
0.242884	0.117373	0.277	0.234	1	USP40	0.1μM	H358
0.243488	-0.154796	0.08	0.143	1	SFT2D1	0.1μM	H358
0.243967	0.117683	0.479	0.455	1	ANKRD12	0.1μM	H358
0.24411	-0.192725	0.17	0.229	1	PSMG3	0.1μM	H358
0.244348	-0.129199	0.543	0.563	1	LAMC1	0.1μM	H358
0.244568	0.179708	0.351	0.268	1	MAEL	0.1μM	H358
0.245338	0.147606	0.133	0.126	1	DCTN4	0.1μM	H358
0.245502	-0.177083	0.122	0.173	1	CNOT10	0.1μM	H358
0.245563	0.180988	0.271	0.195	1	RBM23	0.1μM	H358
0.246505	0.203512	0.218	0.147	1	BEST1	0.1μM	H358
0.246793	-0.135811	0.09	0.156	1	UBE2F	0.1μM	H358
0.247425	0.16097	0.106	0.061	1	DNAJC24	0.1μM	H358
0.24748	-0.1647	0.176	0.221	1	DMTF1	0.1μM	H358
0.247494	-0.111377	0.234	0.299	1	EXOSC9	0.1μM	H358
0.247577	-0.107548	0.271	0.277	1	NUPL1	0.1μM	H358
0.248567	0.127109	0.165	0.117	1	ZC3H7B	0.1μM	H358
0.24857	0.152324	0.197	0.13	1	AFF1	0.1μM	H358
0.248886	-0.144759	0.09	0.152	1	BMP2K	0.1μM	H358
0.249071	0.154618	0.128	0.074	1	BANP	0.1μM	H358
0.249282	0.198076	0.309	0.242	1	NDUFS1	0.1μM	H358
0.249419	0.123418	0.117	0.1	1	STX10	0.1μM	H358
0.250355	0.119274	0.33	0.32	1	PPP2R5E	0.1μM	H358
0.250377	-0.112461	0.096	0.126	1	PAQR3	0.1μM	H358
0.250645	0.183951	0.282	0.251	1	GON4L	0.1μM	H358
0.250724	0.12571	0.691	0.632	1	SLC25A6	0.1μM	H358
0.25124	-0.214039	0.234	0.303	1	OGFOD1	0.1μM	H358
0.251416	-0.170329	0.144	0.212	1	HMOX2	0.1μM	H358
0.251582	-0.130583	0.473	0.558	1	SNRPD1	0.1μM	H358
0.251803	0.16136	0.176	0.108	1	DNAH14	0.1μM	H358
0.251987	0.140102	0.165	0.117	1	WEE1	0.1μM	H358
0.252027	-0.139111	0.218	0.251	1	PTPRF	0.1μM	H358
0.252031	-0.186869	0.17	0.242	1	PCNXL4	0.1μM	H358
0.252159	0.148608	0.128	0.078	1	PDE7A	0.1μM	H358
0.252363	0.17323	0.606	0.541	1	ZNF638	0.1μM	H358
0.252413	0.176507	0.346	0.268	1	BRWD1	0.1μM	H358
0.253162	0.20005	0.255	0.182	1	RBM19	0.1μM	H358
0.253354	-0.127498	0.154	0.212	1	POLD3	0.1μM	H358
0.253738	0.157173	0.218	0.177	1	VEZT	0.1μM	H358
0.25374	-0.172312	0.133	0.199	1	MTHFS	0.1μM	H358
0.253766	-0.150086	0.074	0.134	1	CASP4	0.1μM	H358
0.253858	0.11056	0.17	0.108	1	KAT6B	0.1μM	H358
0.25398	0.193133	0.218	0.177	1	BARD1	0.1μM	H358
0.254391	0.205204	0.282	0.255	1	HIST1H1E	0.1μM	H358
0.254556	0.140421	0.17	0.104	1	RARG	0.1μM	H358
0.25485	0.17771	0.128	0.078	1	CENPA	0.1μM	H358
0.255381	-0.185162	0.085	0.121	1	SPP1	0.1μM	H358
0.255538	0.138453	0.617	0.519	1	PSME2	0.1μM	H358
0.255743	-0.186351	0.239	0.294	1	ARFIP1	0.1μM	H358
0.255882	-0.197013	0.277	0.355	1	ATP6V1D	0.1μM	H358
0.256549	0.117394	0.106	0.082	1	DCAF12	0.1μM	H358
0.256877	-0.206478	0.207	0.281	1	PNPT1	0.1μM	H358
0.256883	-0.111358	0.069	0.126	1	RABEPK	0.1μM	H358
0.256941	-0.11651	0.074	0.117	1	PTRH1	0.1μM	H358
0.256991	0.172184	0.383	0.32	1	KPNA2	0.1μM	H358
0.257029	0.133941	0.138	0.082	1	ABHD12	0.1μM	H358
0.257057	-0.181434	0.207	0.277	1	PDCL3	0.1μM	H358
0.257277	-0.105463	0.197	0.273	1	ALDH9A1	0.1μM	H358
0.257821	-0.184801	0.394	0.481	1	VIMP	0.1μM	H358
0.257825	0.125403	0.154	0.143	1	PIK3CB	0.1μM	H358
0.257936	-0.155343	0.431	0.519	1	TMED2	0.1μM	H358
0.258005	-0.132332	0.085	0.147	1	CAPN1	0.1μM	H358
0.258022	0.172431	0.271	0.199	1	SAE1	0.1μM	H358
0.258075	0.118699	0.404	0.329	1	PSPC1	0.1μM	H358
0.258355	-0.153199	0.101	0.152	1	RBFA	0.1μM	H358
0.258452	0.116594	0.186	0.121	1	C22orf39	0.1μM	H358
0.258667	0.133389	0.383	0.312	1	NDUFV1	0.1μM	H358
0.259097	-0.138861	0.617	0.68	1	MT-ND3	0.1μM	H358
0.259211	0.161319	0.191	0.139	1	SP1	0.1μM	H358
0.259331	0.216606	0.181	0.13	1	CUL2	0.1μM	H358
0.259572	-0.113315	0.255	0.264	1	MED13L	0.1μM	H358
0.25989	0.150881	0.229	0.156	1	HSD17B11	0.1μM	H358
0.260365	-0.139362	0.287	0.372	1	AP3S1	0.1μM	H358
0.260368	-0.151461	0.112	0.152	1	KDM5C	0.1μM	H358
0.260551	0.159466	0.58	0.528	1	SNW1	0.1μM	H358
0.260563	-0.144734	0.138	0.177	1	RPL26L1	0.1μM	H358
0.260613	-0.101191	0.186	0.216	1	PSMF1	0.1μM	H358
0.260776	-0.142233	0.261	0.325	1	GLRX3	0.1μM	H358
0.260871	0.127268	0.106	0.069	1	KXD1	0.1μM	H358
0.261219	0.134615	0.144	0.113	1	NAA16	0.1μM	H358
0.261223	-0.18466	0.367	0.429	1	CNIH1	0.1μM	H358
0.261358	0.143061	0.638	0.571	1	XPO1	0.1μM	H358
0.261686	0.114055	0.149	0.108	1	CXorf38	0.1μM	H358
0.262558	0.108413	0.128	0.091	1	DERL2	0.1μM	H358
0.263255	0.165929	0.128	0.095	1	CCNY	0.1μM	H358
0.263524	-0.166904	0.282	0.368	1	DNAJB1	0.1μM	H358
0.263982	0.194762	0.346	0.277	1	SLC44A1	0.1μM	H358
0.264048	0.183918	0.149	0.104	1	ZNF621	0.1μM	H358
0.264212	0.176301	0.17	0.104	1	HIST2H2BE	0.1μM	H358
0.264604	-0.17666	0.218	0.264	1	SRGAP1	0.1μM	H358
0.264745	-0.157288	0.495	0.563	1	RAB14	0.1μM	H358
0.264763	0.127462	0.394	0.359	1	BST2	0.1μM	H358
0.264931	0.115156	0.106	0.056	1	TIGD2	0.1μM	H358
0.265409	0.209775	0.245	0.177	1	SNHG7	0.1μM	H358
0.265444	0.110468	0.106	0.082	1	HEATR2	0.1μM	H358
0.265587	0.126066	0.176	0.156	1	ZBED1	0.1μM	H358
0.265718	-0.133502	0.314	0.364	1	PTP4A1	0.1μM	H358
0.26608	0.128019	0.511	0.416	1	EIF2S3	0.1μM	H358
0.26642	0.133966	0.223	0.216	1	HMGXB4	0.1μM	H358
0.266463	-0.191428	0.149	0.225	1	GATAD1	0.1μM	H358
0.266585	-0.1616	0.08	0.108	1	DSEL	0.1μM	H358
0.266825	-0.13461	0.16	0.173	1	ZWINT	0.1μM	H358
0.267173	-0.153368	0.309	0.333	1	ITCH	0.1μM	H358
0.267778	0.113512	0.101	0.061	1	GFER	0.1μM	H358
0.268085	-0.157842	0.34	0.433	1	TBCA	0.1μM	H358
0.268102	0.140856	0.16	0.095	1	PYGO2	0.1μM	H358
0.268163	0.106789	0.122	0.117	1	CELSR1	0.1μM	H358
0.268228	0.169357	0.399	0.333	1	PPP2R5C	0.1μM	H358
0.269033	-0.136901	0.074	0.108	1	ZNF502	0.1μM	H358
0.269479	0.108078	0.144	0.087	1	KANK2	0.1μM	H358
0.269881	0.175971	0.245	0.208	1	ABLIM1	0.1μM	H358
0.270061	0.130328	0.335	0.29	1	SMARCC2	0.1μM	H358
0.270345	-0.193204	0.17	0.212	1	IDH3A	0.1μM	H358
0.270613	-0.171534	0.197	0.273	1	FEN1	0.1μM	H358
0.270636	-0.170124	0.191	0.255	1	ADRM1	0.1μM	H358
0.270793	0.180868	0.261	0.182	1	ZCCHC6	0.1μM	H358
0.271421	0.191729	0.229	0.16	1	C6orf89	0.1μM	H358
0.27153	0.108474	0.218	0.19	1	SUCLG2	0.1μM	H358
0.27157	0.143854	0.112	0.074	1	DDX60	0.1μM	H358
0.271913	0.120391	0.154	0.113	1	CBL	0.1μM	H358
0.272099	-0.13306	0.144	0.216	1	GSK3B	0.1μM	H358
0.272155	0.190249	0.298	0.225	1	WSB1	0.1μM	H358
0.272667	0.158939	0.176	0.139	1	ANK3	0.1μM	H358
0.272902	-0.112503	0.824	0.831	1	SUPT16H	0.1μM	H358
0.273005	0.100945	0.117	0.065	1	SUN2	0.1μM	H358
0.273302	0.201068	0.282	0.203	1	DCAF5	0.1μM	H358
0.273969	0.152563	0.415	0.329	1	NFE2L2	0.1μM	H358
0.274432	0.215057	0.245	0.186	1	KDM3A	0.1μM	H358
0.274743	-0.160624	0.112	0.165	1	NEDD4	0.1μM	H358
0.275348	-0.176096	0.239	0.316	1	BRD9	0.1μM	H358
0.27574	-0.108174	0.404	0.403	1	UBA6	0.1μM	H358
0.276113	0.167263	0.176	0.121	1	HEXA	0.1μM	H358
0.276169	-0.121416	0.09	0.152	1	RP9	0.1μM	H358
0.276622	-0.189996	0.367	0.424	1	ESF1	0.1μM	H358
0.276798	-0.175322	0.17	0.208	1	PTDSS1	0.1μM	H358
0.27705	0.12554	0.117	0.065	1	SSBP3	0.1μM	H358
0.277493	-0.185078	0.223	0.294	1	TBCB	0.1μM	H358
0.277532	0.175319	0.324	0.238	1	ZMYM2	0.1μM	H358
0.277586	-0.144108	0.191	0.208	1	NUDT16	0.1μM	H358
0.277936	-0.10111	0.08	0.126	1	ORC5	0.1μM	H358
0.27802	0.172201	0.479	0.39	1	APP	0.1μM	H358
0.27849	0.200427	0.335	0.255	1	SGOL2	0.1μM	H358
0.278647	0.107073	0.207	0.16	1	CENPC	0.1μM	H358
0.279584	-0.115154	0.059	0.104	1	EYA3	0.1μM	H358
0.279662	-0.13639	0.096	0.16	1	C12orf45	0.1μM	H358
0.27987	-0.193073	0.266	0.325	1	NUDCD1	0.1μM	H358
0.280307	0.128426	0.197	0.143	1	SNCG	0.1μM	H358
0.280308	-0.185815	0.309	0.394	1	SPCS1	0.1μM	H358
0.281439	-0.198045	0.298	0.364	1	WAPAL	0.1μM	H358
0.281979	0.180094	0.154	0.113	1	MDC1	0.1μM	H358
0.283187	0.12608	0.101	0.052	1	PCNXL3	0.1μM	H358
0.28337	0.123468	0.191	0.13	1	TBC1D23	0.1μM	H358
0.283646	-0.178429	0.096	0.152	1	RHOT2	0.1μM	H358
0.28456	0.112228	0.122	0.069	1	KIAA1841	0.1μM	H358
0.284563	0.154945	0.154	0.1	1	BAD	0.1μM	H358
0.284796	0.150566	0.128	0.074	1	YEATS2	0.1μM	H358
0.285075	-0.146666	0.154	0.229	1	GTF2H1	0.1μM	H358
0.28508	-0.152724	0.277	0.325	1	UTP20	0.1μM	H358
0.285089	-0.166929	0.128	0.177	1	POLR2C	0.1μM	H358
0.28516	0.172222	0.176	0.134	1	ANAPC7	0.1μM	H358
0.285369	0.156566	0.197	0.13	1	PELP1	0.1μM	H358
0.285448	-0.125871	0.064	0.117	1	IRAK4	0.1μM	H358
0.285859	0.190942	0.16	0.104	1	RALGAPB	0.1μM	H358
0.285895	0.139962	0.346	0.26	1	PAF1	0.1μM	H358
0.286238	-0.109192	0.16	0.225	1	FAM199X	0.1μM	H358
0.286643	-0.185526	0.17	0.216	1	SNAP23	0.1μM	H358
0.287113	0.104146	0.681	0.693	1	RBM39	0.1μM	H358
0.28781	-0.151408	0.064	0.104	1	PDE4D	0.1μM	H358
0.288039	0.132053	0.154	0.13	1	TNS3	0.1μM	H358
0.288212	0.136524	0.138	0.108	1	HIST2H2AC	0.1μM	H358
0.288315	0.112294	0.112	0.091	1	SLC35A2	0.1μM	H358
0.289418	0.160734	0.559	0.485	1	ACP1	0.1μM	H358
0.289728	0.146407	0.149	0.095	1	OTUD5	0.1μM	H358
0.289757	-0.161294	0.191	0.238	1	PIN4	0.1μM	H358
0.290316	0.104646	0.207	0.156	1	ITGAE	0.1μM	H358
0.290676	-0.183164	0.298	0.372	1	PXN	0.1μM	H358
0.29072	-0.189097	0.25	0.329	1	SAT1	0.1μM	H358
0.290804	0.144082	0.138	0.095	1	HECTD4	0.1μM	H358
0.291071	-0.111048	0.67	0.706	1	MT-ND2	0.1μM	H358
0.291263	-0.136683	0.388	0.42	1	PDHA1	0.1μM	H358
0.291363	0.157329	0.176	0.139	1	CRTAP	0.1μM	H358
0.291874	0.199756	0.271	0.208	1	EPS8	0.1μM	H358
0.291878	-0.195578	0.191	0.268	1	BTG3	0.1μM	H358
0.292302	-0.116783	0.457	0.476	1	NOP14	0.1μM	H358
0.292308	-0.161556	0.085	0.139	1	SNX17	0.1μM	H358
0.29251	0.143584	0.665	0.584	1	FXR1	0.1μM	H358
0.292691	-0.181103	0.261	0.338	1	SMAD3	0.1μM	H358
0.292712	0.169723	0.202	0.143	1	ACTR10	0.1μM	H358
0.29278	-0.152719	0.074	0.126	1	TSPAN6	0.1μM	H358
0.292977	-0.159421	0.415	0.442	1	PTPLAD1	0.1μM	H358
0.293017	0.178321	0.181	0.121	1	SCAPER	0.1μM	H358
0.293159	0.132422	0.186	0.121	1	CALCOCO2	0.1μM	H358
0.293436	0.143038	0.649	0.589	1	HNRNPH3	0.1μM	H358
0.29459	0.100603	0.245	0.177	1	INHBB	0.1μM	H358
0.294596	0.181231	0.25	0.182	1	KCTD20	0.1μM	H358
0.294727	0.186886	0.293	0.221	1	ESRP1	0.1μM	H358
0.294884	0.168545	0.404	0.359	1	NDUFA2	0.1μM	H358
0.294953	-0.105367	0.059	0.104	1	TGIF2	0.1μM	H358
0.295154	-0.160472	0.074	0.113	1	RANBP3	0.1μM	H358
0.295213	0.174022	0.282	0.221	1	MRPL42	0.1μM	H358
0.295313	-0.178779	0.213	0.286	1	ITGA3	0.1μM	H358
0.295356	0.118968	0.122	0.108	1	POM121C	0.1μM	H358
0.295717	0.14051	0.16	0.113	1	OGFOD3	0.1μM	H358
0.295914	-0.116941	0.202	0.242	1	ASXL1	0.1μM	H358
0.296013	0.108623	0.154	0.13	1	MLF2	0.1μM	H358
0.296225	0.184467	0.287	0.221	1	GTF2E2	0.1μM	H358
0.296295	-0.154641	0.09	0.139	1	C11orf82	0.1μM	H358
0.296686	0.158893	0.149	0.1	1	VWA9	0.1μM	H358
0.296707	0.13891	0.191	0.126	1	CCP110	0.1μM	H358
0.296956	-0.20777	0.303	0.385	1	SRPK1	0.1μM	H358
0.297288	-0.160867	0.122	0.156	1	TOR1A	0.1μM	H358
0.297626	-0.15329	0.197	0.229	1	FBXW7	0.1μM	H358
0.298084	0.110089	0.149	0.139	1	PARP14	0.1μM	H358
0.298325	0.169759	0.234	0.169	1	NBPF10	0.1μM	H358
0.298373	0.157548	0.191	0.134	1	WDR73	0.1μM	H358
0.298385	0.126856	0.314	0.273	1	GOSR1	0.1μM	H358
0.298492	0.114076	0.101	0.052	1	HSBP1L1	0.1μM	H358
0.298935	-0.144421	0.17	0.225	1	PRR13	0.1μM	H358
0.299084	0.183637	0.298	0.221	1	EMP2	0.1μM	H358
0.299092	-0.204076	0.319	0.372	1	SMIM15	0.1μM	H358
0.299991	-0.18023	0.16	0.203	1	NFKBIA	0.1μM	H358
0.300085	-0.116041	0.117	0.134	1	HBS1L	0.1μM	H358
0.300101	0.111802	0.213	0.16	1	STX3	0.1μM	H358
0.300357	0.16628	0.239	0.169	1	HNRNPL	0.1μM	H358
0.300852	0.12781	0.186	0.139	1	XPNPEP3	0.1μM	H358
0.3011	-0.145621	0.415	0.446	1	CLPTM1L	0.1μM	H358
0.301167	0.119046	0.42	0.333	1	RBBP6	0.1μM	H358
0.30155	0.125963	0.133	0.091	1	AASDH	0.1μM	H358
0.30159	0.167019	0.138	0.095	1	FANCD2	0.1μM	H358
0.301617	0.157267	0.223	0.169	1	ETAA1	0.1μM	H358
0.301813	0.12981	0.176	0.117	1	SNUPN	0.1μM	H358
0.302177	0.107881	0.915	0.866	1	RPL7A	0.1μM	H358
0.302209	0.172842	0.122	0.074	1	NBAS	0.1μM	H358
0.3027	-0.177466	0.261	0.32	1	SERPINE2	0.1μM	H358
0.302741	-0.119973	0.271	0.355	1	GDI2	0.1μM	H358
0.302897	-0.1045	0.074	0.13	1	NUP98	0.1μM	H358
0.303337	-0.155028	0.303	0.381	1	GNAI3	0.1μM	H358
0.303613	0.100375	0.282	0.242	1	YBX3	0.1μM	H358
0.304193	-0.116492	0.117	0.165	1	FAF1	0.1μM	H358
0.304255	-0.135734	0.346	0.42	1	TRIP12	0.1μM	H358
0.304325	0.121702	0.106	0.061	1	WDR19	0.1μM	H358
0.304394	-0.171361	0.383	0.468	1	PAK2	0.1μM	H358
0.305204	0.111476	0.138	0.104	1	NEU1	0.1μM	H358
0.305388	0.199014	0.223	0.173	1	GPBP1L1	0.1μM	H358
0.305765	0.174549	0.532	0.455	1	PHF3	0.1μM	H358
0.306357	-0.13166	0.154	0.182	1	ZNF268	0.1μM	H358
0.306472	-0.140421	0.218	0.242	1	NUDT9	0.1μM	H358
0.30658	-0.136296	0.128	0.195	1	DDX3Y	0.1μM	H358
0.306604	-0.165024	0.186	0.264	1	EIF4G3	0.1μM	H358
0.306793	0.188129	0.452	0.377	1	SRSF9	0.1μM	H358
0.307177	-0.149126	0.372	0.398	1	PRPF19	0.1μM	H358
0.307297	0.100117	0.117	0.087	1	CDKN2AIPNL	0.1μM	H358
0.307861	-0.113192	0.809	0.818	1	CCT6A	0.1μM	H358
0.308116	-0.150463	0.41	0.45	1	SLC9A3R2	0.1μM	H358
0.308131	-0.151063	0.234	0.268	1	TIMM10	0.1μM	H358
0.309014	0.179389	0.5	0.446	1	LARP7	0.1μM	H358
0.309246	-0.171459	0.181	0.255	1	YTHDF1	0.1μM	H358
0.310187	0.122207	0.213	0.147	1	DANCR	0.1μM	H358
0.31082	0.136678	0.181	0.117	1	DNAJB2	0.1μM	H358
0.311292	-0.139997	0.117	0.182	1	TIMM21	0.1μM	H358
0.311601	-0.165503	0.138	0.195	1	AJUBA	0.1μM	H358
0.31173	0.175667	0.378	0.307	1	MAP7D1	0.1μM	H358
0.311963	0.10849	0.122	0.113	1	CAAP1	0.1μM	H358
0.311995	-0.161801	0.165	0.216	1	OAT	0.1μM	H358
0.312027	0.166208	0.191	0.16	1	ZNF83	0.1μM	H358
0.312065	0.155628	0.218	0.152	1	CTB-89H12.4	0.1μM	H358
0.312452	-0.155207	0.426	0.468	1	CHMP2B	0.1μM	H358
0.312578	-0.11021	0.17	0.186	1	RP11-220I1.1	0.1μM	H358
0.312857	0.112678	0.133	0.082	1	GSTK1	0.1μM	H358
0.313217	0.109308	0.473	0.385	1	IBTK	0.1μM	H358
0.31346	0.148684	0.511	0.472	1	HUWE1	0.1μM	H358
0.313892	0.140108	0.559	0.472	1	RBMX	0.1μM	H358
0.31392	0.158479	0.154	0.104	1	ZDHHC7	0.1μM	H358
0.314143	-0.144244	0.34	0.368	1	ERBB2IP	0.1μM	H358
0.314264	-0.187563	0.335	0.416	1	KRR1	0.1μM	H358
0.314424	0.15491	0.138	0.108	1	CCDC23	0.1μM	H358
0.314745	0.162569	0.282	0.203	1	DDX19A	0.1μM	H358
0.315383	-0.123925	0.186	0.251	1	MAN2A1	0.1μM	H358
0.315466	0.178674	0.309	0.247	1	DNAJB6	0.1μM	H358
0.315654	0.209162	0.17	0.117	1	RP11-395B7.7	0.1μM	H358
0.31599	-0.14819	0.096	0.134	1	NEXN	0.1μM	H358
0.316091	-0.161196	0.293	0.346	1	AK2	0.1μM	H358
0.316676	0.144473	0.255	0.229	1	ARPC4	0.1μM	H358
0.31682	0.125368	0.34	0.26	1	LMNB1	0.1μM	H358
0.317448	0.119325	0.122	0.069	1	CLN6	0.1μM	H358
0.318081	0.182268	0.25	0.195	1	SDHA	0.1μM	H358
0.318221	0.15333	0.378	0.338	1	SNRPN	0.1μM	H358
0.318236	0.156822	0.229	0.16	1	RIN2	0.1μM	H358
0.31829	0.135704	0.117	0.078	1	SEMA4B	0.1μM	H358
0.319121	-0.125415	0.271	0.281	1	GNL2	0.1μM	H358
0.319455	0.124137	0.213	0.152	1	GPSM2	0.1μM	H358
0.319494	-0.175761	0.33	0.407	1	KLHL5	0.1μM	H358
0.319603	0.141777	0.128	0.074	1	PAAF1	0.1μM	H358
0.319693	0.105036	0.729	0.71	1	SON	0.1μM	H358
0.320042	-0.161914	0.074	0.121	1	PDZD8	0.1μM	H358
0.320055	-0.130155	0.085	0.121	1	ARHGAP10	0.1μM	H358
0.320278	0.174234	0.186	0.134	1	FANCM	0.1μM	H358
0.320363	0.169972	0.197	0.156	1	NARF	0.1μM	H358
0.320476	0.148699	0.58	0.532	1	DENR	0.1μM	H358
0.320571	0.188351	0.303	0.229	1	GTF3C4	0.1μM	H358
0.320821	0.105184	0.112	0.061	1	LRRC41	0.1μM	H358
0.320833	-0.134595	0.096	0.156	1	POLG	0.1μM	H358
0.321297	-0.143556	0.298	0.368	1	BCAS2	0.1μM	H358
0.3217	-0.123398	0.106	0.156	1	VAV2	0.1μM	H358
0.32227	0.100183	0.128	0.078	1	FIGN	0.1μM	H358
0.322453	0.174446	0.314	0.255	1	NF1	0.1μM	H358
0.322536	0.175779	0.335	0.268	1	DEPDC1	0.1μM	H358
0.323083	0.167718	0.202	0.134	1	ASH2L	0.1μM	H358
0.324307	-0.152273	0.298	0.333	1	LZIC	0.1μM	H358
0.324374	0.134636	0.388	0.342	1	NET1	0.1μM	H358
0.324499	-0.14476	0.426	0.506	1	TMX1	0.1μM	H358
0.324562	0.129769	0.16	0.104	1	DTX3L	0.1μM	H358
0.324882	0.159245	0.505	0.463	1	PARP1	0.1μM	H358
0.325012	0.128568	0.117	0.095	1	GABPB2	0.1μM	H358
0.325095	0.154611	0.17	0.113	1	C14orf80	0.1μM	H358
0.325651	-0.168288	0.41	0.498	1	NFE4	0.1μM	H358
0.326243	0.148383	0.106	0.069	1	GNPTG	0.1μM	H358
0.326836	-0.247139	0.186	0.255	1	KRT81	0.1μM	H358
0.327404	-0.154838	0.362	0.424	1	CHD1	0.1μM	H358
0.327962	0.1409	0.186	0.121	1	PRKRIR	0.1μM	H358
0.328084	0.161851	0.234	0.177	1	TRIM25	0.1μM	H358
0.32811	0.143105	0.191	0.156	1	COA1	0.1μM	H358
0.328296	0.114936	0.16	0.104	1	COX15	0.1μM	H358
0.328382	0.176642	0.351	0.286	1	KMT2E	0.1μM	H358
0.328903	0.122849	0.144	0.091	1	POLDIP3	0.1μM	H358
0.329555	-0.106712	0.287	0.303	1	RPL10	0.1μM	H358
0.330001	0.145508	0.266	0.19	1	IGBP1	0.1μM	H358
0.330039	0.134641	0.245	0.182	1	ZNF532	0.1μM	H358
0.330245	0.147792	0.356	0.273	1	MYSM1	0.1μM	H358
0.330335	0.172709	0.261	0.19	1	GTF3C1	0.1μM	H358
0.330442	-0.178704	0.213	0.281	1	WDR75	0.1μM	H358
0.331232	0.129585	0.415	0.333	1	LBR	0.1μM	H358
0.331913	-0.160608	0.255	0.325	1	YWHAH	0.1μM	H358
0.332101	-0.12449	0.085	0.117	1	METTL18	0.1μM	H358
0.332117	-0.115549	0.367	0.455	1	TIMP2	0.1μM	H358
0.33271	0.156761	0.356	0.273	1	MRPS6	0.1μM	H358
0.332833	0.125642	0.133	0.078	1	SGOL1	0.1μM	H358
0.332985	0.145663	0.266	0.199	1	KLHL8	0.1μM	H358
0.333226	-0.151869	0.074	0.126	1	STEAP1	0.1μM	H358
0.333337	-0.171882	0.404	0.481	1	SUCO	0.1μM	H358
0.333536	-0.110076	0.197	0.195	1	TBC1D15	0.1μM	H358
0.333603	0.184524	0.335	0.26	1	NCOA3	0.1μM	H358
0.334139	0.111735	0.149	0.108	1	MT1F	0.1μM	H358
0.334516	-0.115331	0.165	0.186	1	ZNF217	0.1μM	H358
0.334839	0.149269	0.202	0.152	1	MDFIC	0.1μM	H358
0.334994	0.106773	0.931	0.896	1	RPS29	0.1μM	H358
0.335439	-0.139214	0.266	0.312	1	CAPRIN1	0.1μM	H358
0.335617	-0.165772	0.202	0.268	1	DDX39A	0.1μM	H358
0.335627	0.164385	0.42	0.377	1	N4BP2L2	0.1μM	H358
0.33575	0.157144	0.229	0.186	1	STXBP5	0.1μM	H358
0.336029	0.133029	0.16	0.1	1	RWDD4	0.1μM	H358
0.336272	-0.174911	0.287	0.351	1	KDELR2	0.1μM	H358
0.3363	-0.115548	0.883	0.896	1	CFL1	0.1μM	H358
0.336574	-0.129182	0.08	0.126	1	TBCEL	0.1μM	H358
0.336584	-0.167939	0.096	0.139	1	GLIPR1	0.1μM	H358
0.336739	0.105232	0.112	0.074	1	PPCDC	0.1μM	H358
0.336969	-0.134373	0.191	0.251	1	MALSU1	0.1μM	H358
0.338691	0.109946	0.122	0.074	1	EEF1A2	0.1μM	H358
0.338996	0.14505	0.239	0.199	1	CAMLG	0.1μM	H358
0.33918	0.109827	0.239	0.182	1	CPE	0.1μM	H358
0.339327	-0.144975	0.085	0.139	1	JAGN1	0.1μM	H358
0.339623	0.105198	0.128	0.082	1	RFX3	0.1μM	H358
0.340004	0.114326	0.537	0.524	1	SRRM2	0.1μM	H358
0.340823	0.148548	0.223	0.195	1	CCNT1	0.1μM	H358
0.340885	-0.139012	0.112	0.156	1	HSPA14	0.1μM	H358
0.341216	-0.102367	0.622	0.628	1	RPL41	0.1μM	H358
0.341498	0.128805	0.117	0.078	1	MAML1	0.1μM	H358
0.341671	-0.128788	0.16	0.229	1	FMN1	0.1μM	H358
0.341876	0.147826	0.314	0.242	1	KIF11	0.1μM	H358
0.342003	-0.184177	0.309	0.368	1	AMD1	0.1μM	H358
0.342641	-0.156901	0.133	0.195	1	TMEM97	0.1μM	H358
0.342736	0.129266	0.106	0.065	1	CREB3L2	0.1μM	H358
[truncated: 19,542 more rows]

## Sheet: wilcox
p_val	avg_logFC	pct.1	pct.2	p_val_adj	gene	Dose	Cell line
4.59715e-53	-1.49034	0.559	0.978	7.65747e-49	CCND1	0.1μM	H358
4.05021e-29	-1.37877	0.064	0.584	6.74643e-25	PHLDA1	0.1μM	H358
9.96949e-23	-1.28938	0.133	0.571	1.66062e-18	F3	0.1μM	H358
9.32572e-18	0.511975	1	1	1.55338e-13	MALAT1	0.1μM	H358
6.79971e-17	-0.880994	0.324	0.688	1.13263e-12	IER3	0.1μM	H358
1.00202e-15	-0.87919	0.032	0.346	1.66907e-11	DUSP4	0.1μM	H358
3.67481e-15	-0.744874	0	0.281	6.12114e-11	EPHA2	0.1μM	H358
6.35807e-15	-0.9188	0.245	0.61	1.05906e-10	PLAU	0.1μM	H358
9.57719e-15	-0.611823	0.665	0.861	1.59527e-10	MYL12A	0.1μM	H358
1.93897e-14	0.675181	0.894	0.745	3.22974e-10	HMOX1	0.1μM	H358
2.58291e-14	-0.873944	0.096	0.42	4.30236e-10	HMGA2	0.1μM	H358
1.19196e-13	-0.811242	0.351	0.654	1.98545e-09	DCBLD2	0.1μM	H358
1.81832e-13	0.718386	0.665	0.368	3.02877e-09	GCLC	0.1μM	H358
3.90226e-13	-0.788558	0.021	0.29	6.5e-09	G0S2	0.1μM	H358
4.37069e-13	-0.786029	0.213	0.55	7.28026e-09	ITGA2	0.1μM	H358
4.51597e-13	0.659415	0.761	0.468	7.52225e-09	SQSTM1	0.1μM	H358
3.60705e-12	-0.721875	0.266	0.571	6.00826e-08	CDC42EP3	0.1μM	H358
1.2835e-11	-0.624312	0	0.216	2.13792e-07	DUSP6	0.1μM	H358
2.69037e-11	-0.610242	0.511	0.749	4.48135e-07	HIF1A	0.1μM	H358
5.40848e-11	-0.619002	0.25	0.541	9.0089e-07	MCL1	0.1μM	H358
8.66866e-11	0.635169	0.505	0.212	1.44394e-06	SMIM14	0.1μM	H358
1.12904e-10	-0.576046	0.654	0.81	1.88064e-06	EZR	0.1μM	H358
1.15413e-10	-0.736933	0.165	0.437	1.92243e-06	PHLDA2	0.1μM	H358
1.5203e-10	-0.597421	0.441	0.68	2.53236e-06	TOP1	0.1μM	H358
2.38214e-10	-0.65332	0.112	0.372	3.96793e-06	MLPH	0.1μM	H358
3.72696e-10	-0.576593	0.34	0.623	6.208e-06	LAMA3	0.1μM	H358
6.40558e-10	-0.605233	0.303	0.589	1.06698e-05	ARL4C	0.1μM	H358
6.67306e-10	-0.701197	0.287	0.537	1.11153e-05	FERMT1	0.1μM	H358
9.18715e-10	-0.355462	0.888	0.983	1.5303e-05	CALM2	0.1μM	H358
9.6849e-10	-0.609419	0.043	0.26	1.61321e-05	FOSL1	0.1μM	H358
1.34225e-09	-0.53312	0.154	0.424	2.23579e-05	PTPN12	0.1μM	H358
1.43096e-09	0.728778	0.75	0.532	2.38356e-05	NEAT1	0.1μM	H358
1.83874e-09	0.523669	0.628	0.368	3.06279e-05	MAP3K2	0.1μM	H358
1.94817e-09	-0.513484	0.043	0.26	3.24507e-05	TNFRSF10A	0.1μM	H358
3.34796e-09	0.575678	0.718	0.463	5.57669e-05	AHNAK2	0.1μM	H358
3.43525e-09	-0.716543	0.489	0.701	5.7221e-05	THBS1	0.1μM	H358
3.56567e-09	0.574517	0.707	0.476	5.93933e-05	SOX4	0.1μM	H358
1.43863e-08	0.619284	0.936	0.857	0.000239633	DHRS2	0.1μM	H358
1.44652e-08	-0.567027	0.42	0.645	0.000240947	MCFD2	0.1μM	H358
1.70047e-08	-0.574781	0.191	0.455	0.000283247	WWTR1	0.1μM	H358
1.72409e-08	-0.544829	0.388	0.602	0.000287182	SLC25A37	0.1μM	H358
1.76185e-08	-0.579777	0.112	0.346	0.000293472	SNAI2	0.1μM	H358
2.70536e-08	-0.568746	0.197	0.45	0.000450631	PLAUR	0.1μM	H358
7.98377e-08	-0.462229	0.484	0.723	0.00132986	MRPL52	0.1μM	H358
9.12493e-08	-0.373069	0.819	0.918	0.00151994	ASPH	0.1μM	H358
9.69716e-08	-0.618064	0.069	0.264	0.00161526	ANTXR2	0.1μM	H358
1.00773e-07	-0.542811	0.176	0.411	0.00167858	CDCP1	0.1μM	H358
1.03825e-07	0.542512	0.383	0.156	0.00172941	GCNT1	0.1μM	H358
1.11565e-07	-0.268111	0.952	0.978	0.00185834	TPM3	0.1μM	H358
1.1221e-07	-0.551391	0.128	0.351	0.00186908	MTAP	0.1μM	H358
1.12934e-07	-0.616352	0.191	0.416	0.00188115	ELK3	0.1μM	H358
1.13641e-07	-0.525899	0.452	0.649	0.00189292	MYO10	0.1μM	H358
1.31143e-07	-0.486677	0.069	0.268	0.00218446	NRG1	0.1μM	H358
1.41548e-07	-0.558386	0.144	0.364	0.00235776	EMP1	0.1μM	H358
1.43285e-07	-0.603538	0.133	0.346	0.0023867	STK17A	0.1μM	H358
1.55403e-07	-0.578638	0.218	0.455	0.00258854	KLF6	0.1μM	H358
1.81509e-07	-0.42376	0.543	0.732	0.00302339	KRT18	0.1μM	H358
2.21596e-07	-0.546865	0.154	0.372	0.00369112	TMEM156	0.1μM	H358
2.4276e-07	-0.55444	0.096	0.299	0.00404365	PLEK2	0.1μM	H358
2.72404e-07	-0.478861	0.564	0.745	0.00453744	LAMB3	0.1μM	H358
2.72607e-07	-0.471823	0.537	0.693	0.00454081	CAPN2	0.1μM	H358
2.91784e-07	0.596188	0.33	0.13	0.00486024	ZFP90	0.1μM	H358
4.12226e-07	0.282372	0.952	0.887	0.00686645	RPL13A	0.1μM	H358
4.28737e-07	-0.534959	0.059	0.234	0.00714147	TNS4	0.1μM	H358
5.10338e-07	-0.470506	0.564	0.732	0.0085007	ITGA6	0.1μM	H358
7.6164e-07	-0.555757	0.09	0.281	0.0126866	ZBED2	0.1μM	H358
7.66275e-07	-0.534665	0.09	0.277	0.0127638	ENC1	0.1μM	H358
7.71407e-07	-0.476811	0.021	0.165	0.0128493	RHOB	0.1μM	H358
7.75266e-07	-0.499229	0.207	0.42	0.0129136	VCL	0.1μM	H358
9.2897e-07	-0.539239	0.043	0.203	0.0154738	CAPRIN2	0.1μM	H358
1.07628e-06	-0.597238	0.106	0.29	0.0179276	FAM83A	0.1μM	H358
1.80545e-06	0.489018	0.58	0.381	0.0300733	RB1CC1	0.1μM	H358
2.14219e-06	-0.486205	0.25	0.472	0.0356825	PLK2	0.1μM	H358
2.74163e-06	-0.395096	0.032	0.177	0.0456674	PHC2	0.1μM	H358
2.87492e-06	-0.40141	0.351	0.567	0.0478875	NSUN2	0.1μM	H358
3.08531e-06	-0.407424	0.027	0.165	0.0513919	TGFA	0.1μM	H358
3.51618e-06	-0.391658	0.521	0.688	0.0585691	DKC1	0.1μM	H358
3.84424e-06	0.468276	0.729	0.628	0.0640335	HMGB2	0.1μM	H358
4.01089e-06	-0.467757	0.229	0.429	0.0668094	LINC00152	0.1μM	H358
4.02148e-06	0.323183	0.681	0.472	0.0669858	RALBP1	0.1μM	H358
4.08046e-06	-0.521432	0.106	0.286	0.0679683	EREG	0.1μM	H358
4.49399e-06	-0.369442	0.021	0.152	0.0748564	CMTM3	0.1μM	H358
4.96362e-06	-0.426951	0.5	0.667	0.082679	PLEC	0.1μM	H358
5.64231e-06	-0.45257	0.186	0.385	0.093984	CD3EAP	0.1μM	H358
7.09866e-06	0.454703	0.5	0.307	0.118242	PGM2L1	0.1μM	H358
7.37928e-06	0.442096	0.255	0.095	0.122917	ATF7IP	0.1μM	H358
8.55529e-06	-0.337122	0.734	0.844	0.142506	OCIAD2	0.1μM	H358
9.56323e-06	0.382735	0.245	0.087	0.159295	PIM3	0.1μM	H358
9.73062e-06	-0.34685	0.032	0.165	0.162083	MICAL2	0.1μM	H358
1.04291e-05	0.392589	0.245	0.091	0.173717	GSE1	0.1μM	H358
1.07622e-05	-0.460468	0.197	0.381	0.179266	VEGFA	0.1μM	H358
1.26448e-05	-0.336669	0.553	0.714	0.210624	WDR43	0.1μM	H358
1.33738e-05	-0.882253	0.255	0.424	0.222767	AKAP12	0.1μM	H358
1.41762e-05	0.375976	0.628	0.463	0.236132	TCF25	0.1μM	H358
1.46573e-05	-0.359552	0.638	0.784	0.244146	ARPC2	0.1μM	H358
1.61936e-05	0.365832	0.176	0.048	0.269737	BCL2L11	0.1μM	H358
1.6541e-05	-0.475489	0.277	0.463	0.275524	FAM129B	0.1μM	H358
1.75697e-05	-0.430672	0.633	0.775	0.292658	CAV1	0.1μM	H358
1.89195e-05	-0.289999	0.691	0.827	0.315143	NOP56	0.1μM	H358
1.90431e-05	0.495827	0.489	0.303	0.3172	CXXC5	0.1μM	H358
1.99797e-05	0.320442	0.138	0.026	0.332801	ELF3	0.1μM	H358
2.07907e-05	-0.374496	0.021	0.139	0.346311	MYC	0.1μM	H358
2.17725e-05	0.335403	0.479	0.286	0.362665	PCM1	0.1μM	H358
2.4054e-05	-0.441211	0.053	0.19	0.400668	BCL2L1	0.1μM	H358
2.66435e-05	0.339905	0.234	0.087	0.4438	UNKL	0.1μM	H358
2.89954e-05	0.401267	0.277	0.121	0.482977	C9orf3	0.1μM	H358
3.1273e-05	-0.330627	0.037	0.165	0.520914	IFFO2	0.1μM	H358
3.19497e-05	-0.362042	0.059	0.195	0.532186	PAG1	0.1μM	H358
3.28341e-05	-0.471971	0.676	0.775	0.546917	LAMC2	0.1μM	H358
3.5244e-05	-0.375137	0.085	0.234	0.587059	VKORC1	0.1μM	H358
3.75221e-05	-0.435047	0.42	0.593	0.625006	ATP2B1	0.1μM	H358
3.84733e-05	-0.43236	0.346	0.498	0.640849	RASA1	0.1μM	H358
4.2399e-05	-0.361653	0.064	0.203	0.70624	KIFC3	0.1μM	H358
4.36863e-05	-0.40665	0.463	0.589	0.727682	ZFP36L1	0.1μM	H358
4.38697e-05	-0.333751	0.399	0.576	0.730737	LYAR	0.1μM	H358
4.54221e-05	-0.404972	0.101	0.255	0.756597	BMP4	0.1μM	H358
4.65888e-05	0.263879	0.112	0.017	0.77603	SSBP2	0.1μM	H358
4.98551e-05	0.253794	0.112	0.017	0.830436	TSC2	0.1μM	H358
4.99271e-05	-0.355386	0.027	0.139	0.831635	LACC1	0.1μM	H358
5.18996e-05	0.486353	0.149	0.039	0.864492	CYP1A1	0.1μM	H358
5.19183e-05	-0.313944	0.266	0.442	0.864803	HPCAL1	0.1μM	H358
5.68878e-05	-0.383168	0.101	0.251	0.947579	EHD1	0.1μM	H358
5.7256e-05	-0.34911	0.069	0.208	0.953713	EVA1A	0.1μM	H358
5.78514e-05	0.287075	0.144	0.035	0.963631	KCNK1	0.1μM	H358
5.84475e-05	-0.321059	0.074	0.216	0.97356	MYEOV	0.1μM	H358
5.86807e-05	-0.346558	0.059	0.19	0.977445	CCND3	0.1μM	H358
5.89072e-05	-0.343751	0.484	0.649	0.981218	RALB	0.1μM	H358
6.52955e-05	-0.331419	0.723	0.805	1	PMEPA1	0.1μM	H358
6.7012e-05	-0.487948	0.059	0.186	1	IL11	0.1μM	H358
6.94261e-05	-0.328409	0.351	0.537	1	PPP2R2A	0.1μM	H358
7.02355e-05	0.434383	0.495	0.312	1	MYO6	0.1μM	H358
7.24648e-05	-0.4139	0.309	0.476	1	SLC20A1	0.1μM	H358
7.26369e-05	0.43393	0.41	0.238	1	PBRM1	0.1μM	H358
8.19123e-05	-0.247351	0.011	0.104	1	CDC42EP2	0.1μM	H358
8.35545e-05	-0.361164	0.346	0.519	1	JUN	0.1μM	H358
8.37471e-05	-0.429599	0.399	0.554	1	ACTN1	0.1μM	H358
8.38808e-05	-0.46497	0.085	0.216	1	SEMA7A	0.1μM	H358
8.39513e-05	-0.366089	0.186	0.351	1	CDC42SE1	0.1μM	H358
9.15789e-05	-0.377603	0.16	0.316	1	UBE2E3	0.1μM	H358
9.59872e-05	0.315684	0.133	0.03	1	HBP1	0.1μM	H358
9.75004e-05	0.209793	0.926	0.861	1	RPS18	0.1μM	H358
0.000102662	-0.405289	0.096	0.234	1	FAM107B	0.1μM	H358
0.000113826	0.320076	0.144	0.039	1	PDIK1L	0.1μM	H358
0.000114231	-0.487249	0.223	0.39	1	ERRFI1	0.1μM	H358
0.000128856	-0.389137	0.176	0.342	1	AP1S2	0.1μM	H358
0.000130446	-0.395791	0.032	0.139	1	ZEB1	0.1μM	H358
0.000131695	-0.338145	0.521	0.706	1	2021-09-02	0.1μM	H358
0.00013278	-0.481417	0.261	0.416	1	AGPAT9	0.1μM	H358
0.000134349	0.228188	0.989	0.961	1	FTH1	0.1μM	H358
0.000134781	-0.351086	0.463	0.632	1	CEBPZ	0.1μM	H358
0.000141805	-0.396224	0.074	0.203	1	SPRED1	0.1μM	H358
0.000142814	-0.313124	0.319	0.498	1	CDV3	0.1μM	H358
0.000152837	-0.370574	0.495	0.636	1	MAP4K4	0.1μM	H358
0.000155364	0.380048	0.426	0.264	1	ELF1	0.1μM	H358
0.000156613	-0.354324	0.415	0.584	1	AMIGO2	0.1μM	H358
0.00015853	-0.373881	0.197	0.355	1	RBMS1	0.1μM	H358
0.000163466	0.352213	0.181	0.065	1	KIAA0930	0.1μM	H358
0.000169323	-0.283167	0.505	0.68	1	CAP1	0.1μM	H358
0.000176819	-0.297696	0.633	0.762	1	RHOA	0.1μM	H358
0.00018242	0.335037	0.25	0.117	1	GRHL2	0.1μM	H358
0.000184694	-0.577746	0.202	0.351	1	CYR61	0.1μM	H358
0.000186304	-0.356735	0.495	0.641	1	SH3KBP1	0.1μM	H358
0.000193553	-0.418767	0.346	0.498	1	FSCN1	0.1μM	H358
0.000198097	0.202297	0.101	0.017	1	RAB11FIP4	0.1μM	H358
0.000209592	-0.317241	0.053	0.169	1	IRS2	0.1μM	H358
0.000219202	0.383996	0.282	0.143	1	IFT20	0.1μM	H358
0.000222683	0.391782	0.394	0.251	1	KIAA0232	0.1μM	H358
0.000225733	-0.331624	0.511	0.636	1	DDX21	0.1μM	H358
0.000227592	0.339943	0.718	0.597	1	BPTF	0.1μM	H358
0.00023208	-0.342051	0.426	0.58	1	ETS1	0.1μM	H358
0.000232174	0.41225	0.356	0.208	1	TP53BP1	0.1μM	H358
0.000244001	0.24345	0.324	0.165	1	GSR	0.1μM	H358
0.000252096	-0.281457	0.043	0.152	1	SMAGP	0.1μM	H358
0.000255142	0.384388	0.511	0.359	1	GLTSCR2	0.1μM	H358
0.000260351	0.289718	0.697	0.589	1	SRSF11	0.1μM	H358
0.000264461	0.317694	0.372	0.212	1	C4orf48	0.1μM	H358
0.00026633	-0.230016	0.027	0.126	1	MAP3K9	0.1μM	H358
0.000268284	0.330755	0.654	0.502	1	UGDH	0.1μM	H358
0.000272214	0.24063	0.106	0.022	1	CCDC150	0.1μM	H358
0.000277556	0.270685	0.729	0.602	1	LIMA1	0.1μM	H358
0.00028587	-0.338509	0.043	0.152	1	PTHLH	0.1μM	H358
0.00030086	0.320589	0.713	0.593	1	ERP29	0.1μM	H358
0.000332247	-0.378586	0.197	0.342	1	TMEM131	0.1μM	H358
0.000349725	0.373387	0.319	0.177	1	HSPA4L	0.1μM	H358
0.000351874	0.355709	0.33	0.177	1	TCEAL1	0.1μM	H358
0.000370637	-0.382669	0.144	0.277	1	PTK2	0.1μM	H358
0.000372223	-0.234772	0.628	0.784	1	PFDN2	0.1μM	H358
0.000374776	-0.264677	0.043	0.147	1	AHR	0.1μM	H358
0.000377943	-0.361384	0.293	0.455	1	CNN3	0.1μM	H358
0.000411335	-0.32291	0.42	0.563	1	MACF1	0.1μM	H358
0.000469715	0.236556	0.101	0.022	1	SLC4A2	0.1μM	H358
0.000492691	0.330009	0.303	0.16	1	BAZ2B	0.1μM	H358
0.000498901	0.246944	0.117	0.03	1	BCL9	0.1μM	H358
0.000507334	-0.309994	0.074	0.19	1	TLE3	0.1μM	H358
0.000518337	-0.348018	0.138	0.273	1	CASC7	0.1μM	H358
0.000533636	-0.42612	0.255	0.398	1	FRMD6	0.1μM	H358
0.000538409	-0.298549	0.037	0.134	1	NOV	0.1μM	H358
0.000542841	-0.269816	0.064	0.177	1	PELO	0.1μM	H358
0.000545748	0.248486	0.191	0.078	1	MOB4	0.1μM	H358
0.000548262	-0.274986	0.037	0.134	1	TRIM8	0.1μM	H358
0.000550328	-0.361311	0.197	0.346	1	USP53	0.1μM	H358
0.000564972	-0.377899	0.335	0.472	1	ACSL4	0.1μM	H358
0.000575867	0.267693	0.644	0.472	1	EPRS	0.1μM	H358
0.000581343	0.395687	0.505	0.359	1	GOLGB1	0.1μM	H358
0.000607911	-0.333908	0.511	0.641	1	LAMB1	0.1μM	H358
0.00061012	-0.359994	0.388	0.528	1	GNPNAT1	0.1μM	H358
0.000617043	-0.28335	0.649	0.766	1	PTTG1IP	0.1μM	H358
0.000617398	0.424907	0.388	0.247	1	ZFC3H1	0.1μM	H358
0.000633342	-0.333035	0.037	0.134	1	NAV3	0.1μM	H358
0.000643586	0.274299	0.218	0.1	1	CACUL1	0.1μM	H358
0.000650418	-0.41151	0.239	0.381	1	SMURF2	0.1μM	H358
0.000659297	0.309698	0.202	0.091	1	HEG1	0.1μM	H358
0.000727155	0.195122	0.261	0.126	1	C12orf65	0.1μM	H358
0.000748308	-0.257276	0.66	0.797	1	TUBA1B	0.1μM	H358
0.000781048	0.217286	0.128	0.039	1	KDM4B	0.1μM	H358
0.000784298	-0.343503	0.245	0.381	1	CMC2	0.1μM	H358
0.000788215	-0.284686	0.362	0.519	1	FAM136A	0.1μM	H358
0.000795374	-0.286394	0.261	0.416	1	PRNP	0.1μM	H358
0.000800553	0.322609	0.314	0.173	1	H1FX	0.1μM	H358
0.000801004	-0.378103	0.234	0.364	1	TRMT6	0.1μM	H358
0.000808864	0.283413	0.532	0.377	1	PHIP	0.1μM	H358
0.000831555	-0.227932	0.548	0.675	1	NOP58	0.1μM	H358
0.000842924	0.334459	0.511	0.368	1	GIGYF2	0.1μM	H358
0.000844347	-0.399253	0.335	0.472	1	TSC22D1	0.1μM	H358
0.000844775	-0.242951	0.032	0.121	1	TGFBR1	0.1μM	H358
0.000846105	-0.25348	0.388	0.545	1	TM4SF1	0.1μM	H358
0.000865904	0.244642	0.894	0.814	1	EPCAM	0.1μM	H358
0.000868469	0.250378	0.154	0.056	1	IGHMBP2	0.1μM	H358
0.000876562	-0.245514	0.032	0.121	1	ARHGAP18	0.1μM	H358
0.000886875	0.308673	0.266	0.139	1	NFIB	0.1μM	H358
0.00090005	-0.207255	0.846	0.905	1	PSMA7	0.1μM	H358
0.000907523	-0.273997	0.298	0.459	1	TAF13	0.1μM	H358
0.000926222	0.364409	0.234	0.117	1	KIF16B	0.1μM	H358
0.000928059	0.256199	0.218	0.1	1	ESCO1	0.1μM	H358
0.000934441	0.411613	0.186	0.082	1	PBXIP1	0.1μM	H358
0.000934926	0.31901	0.303	0.169	1	ATM	0.1μM	H358
0.000938385	-0.196034	0.043	0.139	1	SH2D3A	0.1μM	H358
0.000944823	0.33962	0.346	0.212	1	KITLG	0.1μM	H358
0.00101308	0.258476	0.745	0.602	1	HIPK2	0.1μM	H358
0.0010157	0.278007	0.282	0.147	1	RXRA	0.1μM	H358
0.00103141	0.37196	0.202	0.095	1	ARL4A	0.1μM	H358
0.00103861	0.248198	0.888	0.835	1	CHD4	0.1μM	H358
0.00104588	-0.341693	0.074	0.177	1	FOXD1	0.1μM	H358
0.00109139	-0.272096	0.537	0.662	1	ARPC5L	0.1μM	H358
0.00112112	-0.191765	0.904	0.935	1	YWHAZ	0.1μM	H358
0.00113333	-0.354318	0.287	0.416	1	EXOSC4	0.1μM	H358
0.00113596	-0.358512	0.181	0.312	1	ZBTB38	0.1μM	H358
0.00114713	0.35299	0.34	0.208	1	TNRC6B	0.1μM	H358
0.00115463	0.32245	0.202	0.095	1	AGPAT2	0.1μM	H358
0.00115494	0.284949	0.149	0.056	1	TMEM56	0.1μM	H358
0.0012108	0.458087	0.298	0.182	1	SECISBP2L	0.1μM	H358
0.00121909	0.175926	0.101	0.026	1	WWOX	0.1μM	H358
0.00124821	-0.289248	0.069	0.173	1	CHST11	0.1μM	H358
0.0012552	0.27625	0.207	0.1	1	SHROOM3	0.1μM	H358
0.00126777	0.283573	0.186	0.082	1	STK11	0.1μM	H358
0.00127762	-0.326811	0.271	0.411	1	EGFR	0.1μM	H358
0.00128612	0.364179	0.457	0.32	1	NUSAP1	0.1μM	H358
0.00130898	-0.293495	0.255	0.398	1	PICALM	0.1μM	H358
0.00131497	0.192527	0.16	0.061	1	LTBP4	0.1μM	H358
0.0013152	0.190921	0.101	0.026	1	FAM171B	0.1μM	H358
0.00132438	0.304727	0.277	0.156	1	BRMS1L	0.1μM	H358
0.00135291	-0.231926	0.782	0.84	1	CCT5	0.1μM	H358
0.0013791	0.475886	0.388	0.26	1	CRABP2	0.1μM	H358
0.00138025	0.281465	0.245	0.126	1	OXR1	0.1μM	H358
0.00139282	-0.30521	0.223	0.364	1	PTRF	0.1μM	H358
0.00139863	0.282608	0.191	0.087	1	MEPCE	0.1μM	H358
0.00140902	-0.231826	0.053	0.152	1	XPO6	0.1μM	H358
0.00142184	0.261316	0.255	0.134	1	MECOM	0.1μM	H358
0.00142585	-0.263748	0.08	0.19	1	UAP1	0.1μM	H358
0.00145414	-0.27928	0.08	0.186	1	SACS	0.1μM	H358
0.0014632	0.19264	0.122	0.039	1	KIAA1009	0.1μM	H358
0.00152278	0.323098	0.367	0.234	1	BRD3	0.1μM	H358
0.00152822	0.290588	0.298	0.165	1	NTHL1	0.1μM	H358
0.00155164	0.196153	0.223	0.104	1	PTOV1	0.1μM	H358
0.00157987	0.390557	0.457	0.325	1	DSC2	0.1μM	H358
0.0015854	0.183481	0.138	0.048	1	NFKBIL1	0.1μM	H358
0.0015898	0.286176	0.165	0.069	1	EPB41	0.1μM	H358
0.00163678	0.199466	0.144	0.052	1	BRAF	0.1μM	H358
0.00164239	0.292988	0.181	0.082	1	TRAF7	0.1μM	H358
0.00165919	-0.281579	0.25	0.385	1	FNBP1	0.1μM	H358
0.00168102	-0.344506	0.08	0.182	1	ISCA2	0.1μM	H358
0.00169886	-0.238131	0.601	0.732	1	SUB1	0.1μM	H358
0.00175004	-0.274756	0.096	0.208	1	DHX33	0.1μM	H358
0.00175562	-0.300573	0.351	0.498	1	MDH2	0.1μM	H358
0.00181667	-0.22347	0.894	0.922	1	YWHAB	0.1μM	H358
0.00183091	0.289242	0.207	0.1	1	ULK1	0.1μM	H358
0.00187093	0.253904	0.138	0.052	1	SAT2	0.1μM	H358
0.00187119	-0.446657	0.128	0.238	1	E2F3	0.1μM	H358
0.00187785	0.312084	0.351	0.225	1	BRD8	0.1μM	H358
0.00193574	-0.228085	0.08	0.186	1	PPIF	0.1μM	H358
0.00196385	0.263065	0.234	0.121	1	SORT1	0.1μM	H358
0.00197792	0.334931	0.245	0.13	1	NRCAM	0.1μM	H358
0.00199542	-0.218344	0.899	0.926	1	TXN	0.1μM	H358
0.00199569	-0.219576	0.048	0.139	1	RP6-65G23.3	0.1μM	H358
0.00201206	-0.297534	0.362	0.502	1	UTP11L	0.1μM	H358
0.00201416	0.25852	0.207	0.1	1	ZBTB10	0.1μM	H358
0.00205357	-0.340975	0.33	0.455	1	RAI14	0.1μM	H358
0.00205907	0.301683	0.266	0.147	1	WNT9A	0.1μM	H358
0.0020718	-0.278188	0.213	0.346	1	FKBP4	0.1μM	H358
0.00210204	0.24626	0.388	0.255	1	KIAA0907	0.1μM	H358
0.00212733	-0.284779	0.782	0.835	1	LGALS1	0.1μM	H358
0.0021454	0.259538	0.176	0.078	1	ARSD	0.1μM	H358
0.0021672	-0.28529	0.165	0.29	1	SEMA3A	0.1μM	H358
0.00217211	-0.267607	0.053	0.143	1	PLXNA1	0.1μM	H358
0.00217476	-0.298104	0.059	0.147	1	C11orf24	0.1μM	H358
0.00219181	-0.274429	0.133	0.251	1	AGO2	0.1μM	H358
0.00219406	0.214168	0.117	0.039	1	ACSF3	0.1μM	H358
0.00220648	0.378109	0.33	0.208	1	ANKRD10	0.1μM	H358
0.00222871	-0.268464	0.33	0.472	1	SRSF7	0.1μM	H358
0.00225065	-0.325864	0.617	0.671	1	PTBP3	0.1μM	H358
0.00226133	0.287202	0.654	0.515	1	TTC3	0.1μM	H358
0.00233868	-0.2729	0.08	0.182	1	RP11-166D19.1	0.1μM	H358
0.00233902	0.231364	0.814	0.71	1	EEF1A1	0.1μM	H358
0.00235229	-0.269134	0.149	0.268	1	EMC7	0.1μM	H358
0.00236078	0.380679	0.282	0.165	1	CDH3	0.1μM	H358
0.00238386	-0.292016	0.277	0.411	1	MIR4435-1HG	0.1μM	H358
0.00239969	-0.358466	0.293	0.411	1	WBSCR22	0.1μM	H358
0.00243814	-0.27784	0.074	0.173	1	DCBLD1	0.1μM	H358
0.00244874	-0.342628	0.053	0.139	1	TRIB1	0.1μM	H358
0.00249951	-0.253126	0.34	0.472	1	ZNHIT6	0.1μM	H358
0.00250066	-0.312323	0.41	0.524	1	RRS1	0.1μM	H358
0.00252294	-0.300954	0.277	0.411	1	FLNB	0.1μM	H358
0.00253681	-0.316036	0.191	0.316	1	RILPL2	0.1μM	H358
0.00255718	0.297044	0.266	0.152	1	C10orf118	0.1μM	H358
0.00258289	0.217722	0.101	0.03	1	HILPDA	0.1μM	H358
0.00259139	-0.232447	0.048	0.134	1	SLC26A6	0.1μM	H358
0.00261622	-0.317812	0.138	0.255	1	DCTPP1	0.1μM	H358
0.00268488	0.282412	0.34	0.216	1	PSIP1	0.1μM	H358
0.00276696	-0.228064	0.101	0.212	1	MBP	0.1μM	H358
0.00277265	-0.327094	0.367	0.476	1	CORO1C	0.1μM	H358
0.0027867	0.257074	0.824	0.74	1	EEF2	0.1μM	H358
0.00285145	-0.280996	0.564	0.675	1	KIAA0020	0.1μM	H358
0.00285898	0.235355	0.154	0.065	1	LINC00969	0.1μM	H358
0.00287327	0.275875	0.128	0.048	1	PTPDC1	0.1μM	H358
0.00289927	0.344192	0.309	0.199	1	KIAA0586	0.1μM	H358
0.00291245	-0.219595	0.032	0.108	1	ORAI1	0.1μM	H358
0.00291808	-0.324031	0.213	0.329	1	ARL16	0.1μM	H358
0.00293052	-0.23537	0.271	0.42	1	DNAJB11	0.1μM	H358
0.0029306	-0.267297	0.128	0.242	1	OGFRL1	0.1μM	H358
0.00293126	-0.273133	0.138	0.251	1	RAP1B	0.1μM	H358
0.00294426	-0.374177	0.665	0.706	1	KRT19	0.1μM	H358
0.00295882	-0.213572	0.649	0.792	1	EIF4G1	0.1μM	H358
0.00305595	0.260793	0.186	0.087	1	PLK1	0.1μM	H358
0.00306321	0.248273	0.17	0.078	1	MKL2	0.1μM	H358
0.00307576	0.219245	0.181	0.082	1	CCNG2	0.1μM	H358
0.00309982	0.265218	0.186	0.091	1	FAM214A	0.1μM	H358
0.0031176	0.226978	0.106	0.035	1	TMEM186	0.1μM	H358
0.00319089	0.274761	0.441	0.329	1	PHACTR4	0.1μM	H358
0.00322366	0.166354	0.101	0.03	1	ERBB3	0.1μM	H358
0.00322987	0.218379	0.223	0.117	1	ZNF302	0.1μM	H358
0.0032503	-0.293117	0.059	0.147	1	ZYX	0.1μM	H358
0.00325386	-0.216712	0.043	0.126	1	ETV1	0.1μM	H358
0.0032671	0.310181	0.346	0.216	1	RABGAP1	0.1μM	H358
0.00328218	0.332228	0.277	0.169	1	CWC25	0.1μM	H358
0.00329236	0.240821	0.106	0.035	1	NCOA1	0.1μM	H358
0.00330559	-0.350889	0.16	0.268	1	PDLIM7	0.1μM	H358
0.00330799	-0.333506	0.309	0.437	1	LCP1	0.1μM	H358
0.00335257	0.180468	0.106	0.035	1	GTF2IRD1	0.1μM	H358
0.00335603	-0.277361	0.037	0.113	1	TSPAN4	0.1μM	H358
0.00336499	-0.308649	0.548	0.636	1	PSMD2	0.1μM	H358
0.00338421	-0.231982	0.165	0.286	1	LTV1	0.1μM	H358
0.00340003	-0.227715	0.112	0.221	1	TSTA3	0.1μM	H358
0.00340399	-0.262947	0.399	0.541	1	CDK6	0.1μM	H358
0.00347987	0.363823	0.378	0.264	1	CWF19L2	0.1μM	H358
0.00349133	-0.316083	0.415	0.528	1	LDHA	0.1μM	H358
0.0034951	0.271169	0.319	0.19	1	PTGR1	0.1μM	H358
0.00351337	0.255605	0.665	0.541	1	ARHGAP5	0.1μM	H358
0.00353964	-0.234978	0.08	0.177	1	NCEH1	0.1μM	H358
0.00356807	0.265057	0.351	0.221	1	CKAP5	0.1μM	H358
0.00363249	-0.289399	0.128	0.234	1	CTPS1	0.1μM	H358
0.00369778	0.23734	0.144	0.061	1	SOX12	0.1μM	H358
0.00370118	-0.121528	0.989	0.991	1	S100A10	0.1μM	H358
0.00371111	-0.242816	0.372	0.511	1	DCAF13	0.1μM	H358
0.00372195	0.249539	0.17	0.078	1	HIBCH	0.1μM	H358
0.00373487	-0.159997	0.984	1	1	ACTG1	0.1μM	H358
0.00374739	-0.228792	0.303	0.437	1	TIMP1	0.1μM	H358
0.00377836	0.181493	0.165	0.074	1	NRDE2	0.1μM	H358
0.00378224	-0.287958	0.053	0.134	1	TFB2M	0.1μM	H358
0.00378305	0.222959	0.133	0.052	1	RXRB	0.1μM	H358
0.00378496	-0.205555	0.702	0.779	1	PPIB	0.1μM	H358
0.00378552	0.210609	0.383	0.238	1	MIF	0.1μM	H358
0.00379564	0.289018	0.234	0.13	1	SYNJ2BP	0.1μM	H358
0.00380649	0.313851	0.255	0.143	1	CLIP4	0.1μM	H358
0.00387272	0.236315	0.213	0.108	1	C19orf48	0.1μM	H358
0.00387715	-0.296419	0.277	0.398	1	ABL2	0.1μM	H358
0.00390865	0.271093	0.553	0.442	1	TMEM87A	0.1μM	H358
0.00391449	0.278629	0.186	0.091	1	TOPORS	0.1μM	H358
0.00394163	-0.268745	0.527	0.632	1	EBNA1BP2	0.1μM	H358
0.00399492	0.367929	0.245	0.139	1	GPR157	0.1μM	H358
0.00402066	0.341996	0.378	0.251	1	IFI16	0.1μM	H358
0.00403565	0.236421	0.367	0.229	1	RALGPS2	0.1μM	H358
0.00406241	0.280634	0.388	0.264	1	ADD1	0.1μM	H358
0.00410295	-0.258966	0.559	0.684	1	SRSF2	0.1μM	H358
0.00411725	-0.108674	0.096	0.203	1	SRPRB	0.1μM	H358
0.00417219	0.255156	0.191	0.095	1	MON1B	0.1μM	H358
0.00421129	-0.314247	0.314	0.429	1	PRELID1	0.1μM	H358
0.00427172	-0.258755	0.117	0.221	1	SIPA1L1	0.1μM	H358
0.00431255	-0.237787	0.165	0.281	1	IER2	0.1μM	H358
0.00433758	0.175702	0.144	0.061	1	C11orf54	0.1μM	H358
0.00436846	-0.435253	0.234	0.342	1	CST6	0.1μM	H358
0.00444205	0.314551	0.351	0.238	1	LAMP1	0.1μM	H358
0.00447315	0.183467	0.138	0.056	1	FAM134C	0.1μM	H358
0.00447947	-0.228952	0.059	0.143	1	ARHGEF7	0.1μM	H358
0.00448987	0.271704	0.17	0.082	1	DGCR6L	0.1μM	H358
0.00452237	0.197804	0.122	0.048	1	LMCD1	0.1μM	H358
0.00453938	0.157693	0.133	0.052	1	SESN3	0.1μM	H358
0.00454747	-0.308511	0.197	0.307	1	RRP36	0.1μM	H358
0.00456539	-0.249902	0.186	0.303	1	KLF10	0.1μM	H358
0.00459087	0.291447	0.356	0.238	1	RNMT	0.1μM	H358
0.0045964	-0.241217	0.277	0.403	1	CD59	0.1μM	H358
0.00460734	0.343981	0.356	0.234	1	GULP1	0.1μM	H358
0.00463453	0.250198	0.378	0.251	1	NUF2	0.1μM	H358
0.00471588	-0.389011	0.441	0.532	1	ISG15	0.1μM	H358
0.00473769	-0.245518	0.293	0.416	1	FUT8	0.1μM	H358
0.00478776	-0.286962	0.378	0.502	1	TFAM	0.1μM	H358
0.00479427	0.225914	0.181	0.087	1	CXADR	0.1μM	H358
0.0048142	0.219612	0.149	0.065	1	ZNF165	0.1μM	H358
0.00484284	-0.270832	0.33	0.463	1	CTTN	0.1μM	H358
0.00484361	0.19076	0.17	0.078	1	JUND	0.1μM	H358
0.00485453	0.255964	0.16	0.074	1	RECQL4	0.1μM	H358
0.00489654	0.198833	0.117	0.043	1	OXTR	0.1μM	H358
0.0050129	-0.211768	0.42	0.545	1	RHOC	0.1μM	H358
0.00501983	-0.152211	0.516	0.632	1	CHCHD2	0.1μM	H358
0.00503225	-0.178957	0.824	0.866	1	ANXA5	0.1μM	H358
0.00503848	-0.197638	0.324	0.472	1	TSPO	0.1μM	H358
0.00511545	0.288949	0.633	0.532	1	ATRX	0.1μM	H358
0.00517311	0.283797	0.516	0.39	1	CCAR1	0.1μM	H358
0.00519306	-0.219023	0.08	0.173	1	MLX	0.1μM	H358
0.00525397	0.242685	0.128	0.052	1	STOX2	0.1μM	H358
0.00529261	-0.329148	0.277	0.394	1	CHML	0.1μM	H358
0.0053664	0.229958	0.532	0.42	1	GGNBP2	0.1μM	H358
0.00552168	0.180489	0.101	0.035	1	KIAA0195	0.1μM	H358
0.00552929	-0.257446	0.09	0.186	1	MCM6	0.1μM	H358
0.00553976	-0.202011	0.824	0.896	1	DDX5	0.1μM	H358
0.00561273	0.297706	0.362	0.247	1	PTPN13	0.1μM	H358
0.00575048	-0.228353	0.149	0.264	1	CREB1	0.1μM	H358
0.00578161	0.248601	0.176	0.087	1	ARID5B	0.1μM	H358
0.0057936	-0.23834	0.08	0.169	1	CCDC86	0.1μM	H358
0.00580343	0.242961	0.367	0.247	1	RPN1	0.1μM	H358
0.00581315	0.393235	0.319	0.212	1	SYNE2	0.1μM	H358
0.0058333	-0.278958	0.234	0.342	1	SH2D4A	0.1μM	H358
0.0058545	0.257178	0.255	0.152	1	MBNL2	0.1μM	H358
0.00585458	0.442925	0.58	0.494	1	DSP	0.1μM	H358
0.00587129	0.220733	0.277	0.165	1	MISP	0.1μM	H358
0.00588012	0.241391	0.165	0.078	1	HSDL1	0.1μM	H358
0.00588165	0.19658	0.277	0.16	1	PHF14	0.1μM	H358
0.00588995	0.228498	0.149	0.069	1	SMAP1	0.1μM	H358
0.00592117	0.134456	0.117	0.043	1	CEP97	0.1μM	H358
0.00592844	-0.318854	0.17	0.273	1	PLP2	0.1μM	H358
0.00604741	0.203574	0.207	0.108	1	UBR2	0.1μM	H358
0.00608512	-0.182958	0.053	0.134	1	CIRH1A	0.1μM	H358
0.00610432	0.241087	0.106	0.039	1	ERBB2	0.1μM	H358
0.00611421	0.240591	0.181	0.091	1	YPEL5	0.1μM	H358
0.00611439	-0.227341	0.654	0.727	1	TRMT112	0.1μM	H358
0.00612175	0.214396	0.133	0.056	1	CROCCP2	0.1μM	H358
0.00616607	-0.246351	0.053	0.13	1	LPIN2	0.1μM	H358
0.00619089	-0.245209	0.096	0.19	1	NDUFAF4	0.1μM	H358
0.00620307	-0.213486	0.654	0.736	1	NPC2	0.1μM	H358
0.00625616	0.261218	0.138	0.061	1	NKX2-1	0.1μM	H358
0.00634744	0.239848	0.138	0.061	1	HIST1H2BJ	0.1μM	H358
0.00638965	-0.332372	0.383	0.481	1	NT5E	0.1μM	H358
0.00640497	0.246925	0.686	0.584	1	CHD2	0.1μM	H358
0.00640665	0.321858	0.213	0.117	1	ZBTB40	0.1μM	H358
0.00648255	0.276558	0.665	0.58	1	PPP1R12A	0.1μM	H358
0.00652009	-0.199437	0.037	0.108	1	EIF5A2	0.1μM	H358
0.00655623	-0.246503	0.367	0.494	1	KPNA4	0.1μM	H358
0.00656511	0.279664	0.138	0.061	1	CLDND1	0.1μM	H358
0.00664409	0.138593	0.122	0.048	1	ACP6	0.1μM	H358
0.00671231	-0.312048	0.085	0.173	1	SS18L2	0.1μM	H358
0.0067124	0.158539	0.106	0.039	1	ZNF101	0.1μM	H358
0.0067521	-0.171011	0.043	0.117	1	EPPK1	0.1μM	H358
0.00675632	0.1851	0.133	0.056	1	C10orf12	0.1μM	H358
0.00679638	-0.260706	0.479	0.597	1	SRP72	0.1μM	H358
0.00682625	-0.252207	0.213	0.329	1	IMP3	0.1μM	H358
0.00695695	0.254141	0.112	0.043	1	ZNF445	0.1μM	H358
0.00702283	-0.217845	0.181	0.294	1	MET	0.1μM	H358
0.00706985	0.195956	0.112	0.043	1	SCAI	0.1μM	H358
0.00714603	0.198687	0.112	0.043	1	METRNL	0.1μM	H358
0.00716127	-0.202422	0.388	0.515	1	MRPL21	0.1μM	H358
0.00716835	0.309752	0.266	0.165	1	TMEM9	0.1μM	H358
0.00718704	0.144763	0.984	0.965	1	RPS8	0.1μM	H358
0.00723785	-0.221356	0.186	0.307	1	BFAR	0.1μM	H358
0.00733111	-0.150803	0.941	0.939	1	RPL23	0.1μM	H358
0.00733549	0.274446	0.303	0.195	1	DNAJB4	0.1μM	H358
0.00744898	-0.238976	0.303	0.424	1	GRPEL1	0.1μM	H358
0.00747772	0.234591	0.33	0.216	1	BRCA1	0.1μM	H358
0.00750514	-0.310858	0.239	0.342	1	TOMM34	0.1μM	H358
0.00760023	-0.243982	0.234	0.351	1	MRPL15	0.1μM	H358
0.00760506	-0.244557	0.096	0.186	1	NDUFAF6	0.1μM	H358
0.00761955	0.2061	0.149	0.069	1	FAM46A	0.1μM	H358
0.00763196	-0.164722	0.09	0.186	1	DAP	0.1μM	H358
0.00763372	-0.158818	0.84	0.918	1	CALM1	0.1μM	H358
0.00770707	0.265467	0.367	0.251	1	WDR33	0.1μM	H358
0.0077838	0.158806	0.798	0.727	1	RPL39	0.1μM	H358
0.00780562	0.219466	0.17	0.087	1	DOCK10	0.1μM	H358
0.00782275	-0.172877	0.064	0.147	1	SMOX	0.1μM	H358
0.00783911	0.199807	0.191	0.1	1	PHC3	0.1μM	H358
0.0078765	-0.239417	0.117	0.212	1	SCAF4	0.1μM	H358
0.00795734	0.317667	0.17	0.091	1	BSDC1	0.1μM	H358
0.00807918	0.231683	0.649	0.563	1	HP1BP3	0.1μM	H358
0.00810216	-0.173931	0.803	0.874	1	HSPH1	0.1μM	H358
0.00812467	-0.23397	0.048	0.121	1	RASA3	0.1μM	H358
0.0081341	-0.216185	0.064	0.143	1	TRIM14	0.1μM	H358
0.00819443	0.189411	0.117	0.048	1	TM9SF4	0.1μM	H358
0.00822296	-0.279948	0.282	0.39	1	HM13	0.1μM	H358
0.00822892	0.239131	0.266	0.16	1	CDKN2B	0.1μM	H358
0.00825724	-0.28273	0.346	0.45	1	STC2	0.1μM	H358
0.00834476	-0.182404	0.053	0.13	1	IER5	0.1μM	H358
0.00842137	0.276233	0.324	0.221	1	WIPF2	0.1μM	H358
0.00848593	0.177388	0.191	0.1	1	MUM1	0.1μM	H358
0.00855234	-0.22012	0.096	0.186	1	UHRF2	0.1μM	H358
0.00855881	-0.181974	0.037	0.104	1	MYBL2	0.1μM	H358
0.00857531	0.219853	0.122	0.052	1	MKL1	0.1μM	H358
0.00862462	0.190798	0.117	0.048	1	LIN9	0.1μM	H358
0.00885965	0.241446	0.585	0.494	1	HMGB1	0.1μM	H358
0.00888888	0.281966	0.415	0.307	1	RP11-349A22.5	0.1μM	H358
0.0089836	0.220508	0.165	0.082	1	MICU1	0.1μM	H358
0.00902893	0.171611	0.117	0.048	1	ACAP3	0.1μM	H358
0.00907281	0.263866	0.42	0.299	1	MBTPS1	0.1μM	H358
0.0090738	0.171512	0.484	0.355	1	CEP57	0.1μM	H358
0.00911235	-0.223516	0.059	0.134	1	DOCK9	0.1μM	H358
0.00911358	-0.237179	0.053	0.126	1	KBTBD2	0.1μM	H358
0.00922058	-0.139924	0.872	0.922	1	FAU	0.1μM	H358
0.00924574	0.186955	0.154	0.074	1	ABCA7	0.1μM	H358
0.00924813	0.237764	0.186	0.1	1	MED30	0.1μM	H358
0.00925628	0.238699	0.181	0.095	1	MFSD6	0.1μM	H358
0.00926592	-0.261356	0.165	0.26	1	EED	0.1μM	H358
0.00928639	-0.238319	0.053	0.126	1	BDNF	0.1μM	H358
0.00934932	0.247923	0.239	0.143	1	DPP7	0.1μM	H358
0.00936754	-0.225267	0.436	0.55	1	DIAPH1	0.1μM	H358
0.00944333	-0.117794	0.973	0.983	1	ENO1	0.1μM	H358
0.00944344	0.136657	0.989	0.974	1	RPL37A	0.1μM	H358
0.00948029	0.236669	0.239	0.143	1	WBP2	0.1μM	H358
0.00950936	-0.24834	0.5	0.623	1	EIF6	0.1μM	H358
0.00964405	0.187694	0.128	0.056	1	CCDC112	0.1μM	H358
0.00965272	-0.275654	0.16	0.264	1	POGK	0.1μM	H358
0.0096606	-0.218147	0.122	0.221	1	PDGFC	0.1μM	H358
0.00968595	-0.210671	0.053	0.126	1	EGLN1	0.1μM	H358
0.00970189	0.208557	0.122	0.052	1	RUNX2	0.1μM	H358
0.00977132	0.251025	0.484	0.368	1	SYF2	0.1μM	H358
0.00984558	0.176417	0.122	0.052	1	IKZF2	0.1μM	H358
0.00984865	0.188631	0.537	0.416	1	IMPDH2	0.1μM	H358
0.00988277	0.300755	0.197	0.108	1	FBXO32	0.1μM	H358
0.00996541	0.261886	0.149	0.074	1	DNAJC25	0.1μM	H358
0.00996728	-0.25642	0.324	0.437	1	NOP16	0.1μM	H358
0.00997195	0.169815	0.128	0.056	1	ZNF227	0.1μM	H358
0.00998938	0.226154	0.213	0.121	1	XRN1	0.1μM	H358
0.010012	0.221311	0.388	0.264	1	2021-03-07	0.1μM	H358
0.0100357	-0.261465	0.654	0.723	1	GPATCH4	0.1μM	H358
0.0100766	0.269152	0.42	0.307	1	PAFAH1B2	0.1μM	H358
0.0101029	-0.170069	0.601	0.693	1	PSMB5	0.1μM	H358
0.0101179	0.193735	0.101	0.039	1	DDX43	0.1μM	H358
0.0101243	0.238879	0.133	0.061	1	ZNF701	0.1μM	H358
0.0101777	0.305043	0.186	0.104	1	SPATS2	0.1μM	H358
0.0102725	-0.18843	0.761	0.81	1	UBA52	0.1μM	H358
0.0103538	0.200134	0.202	0.113	1	STX18	0.1μM	H358
0.0104216	0.258895	0.197	0.108	1	AGGF1	0.1μM	H358
0.0104477	-0.216262	0.16	0.26	1	KLF7	0.1μM	H358
0.0105078	0.138447	0.101	0.039	1	CITED2	0.1μM	H358
0.0105089	-0.260308	0.085	0.165	1	EHD4	0.1μM	H358
0.0105347	0.275642	0.207	0.121	1	ATL2	0.1μM	H358
0.0105961	0.214893	0.287	0.182	1	ATAD5	0.1μM	H358
0.0106631	-0.235897	0.218	0.329	1	NAMPT	0.1μM	H358
0.0106936	0.194058	0.803	0.745	1	RPL3	0.1μM	H358
0.0108613	0.299417	0.17	0.091	1	GAS2L3	0.1μM	H358
0.0108739	-0.215316	0.298	0.42	1	MMADHC	0.1μM	H358
0.010892	0.215829	0.548	0.442	1	STAG2	0.1μM	H358
0.0109058	-0.277398	0.059	0.13	1	NES	0.1μM	H358
0.0109482	0.251331	0.202	0.113	1	AZI1	0.1μM	H358
0.0109543	0.201572	0.293	0.182	1	XPC	0.1μM	H358
0.0110034	0.191149	0.133	0.061	1	SPR	0.1μM	H358
0.0110106	-0.223061	0.394	0.515	1	2021-09-15	0.1μM	H358
0.0111798	-0.218369	0.085	0.169	1	TMEM11	0.1μM	H358
0.0112486	-0.198922	0.074	0.156	1	BCS1L	0.1μM	H358
0.0112673	0.181171	0.101	0.039	1	ZFPL1	0.1μM	H358
0.0112815	-0.211328	0.245	0.355	1	UBE2Q1	0.1μM	H358
0.0112949	0.211718	0.229	0.134	1	ARHGAP35	0.1μM	H358
0.0113102	-0.245221	0.277	0.385	1	LUZP1	0.1μM	H358
0.0113884	0.165976	0.101	0.039	1	LCA5	0.1μM	H358
0.0114494	0.231926	0.101	0.039	1	RNF103	0.1μM	H358
0.0115137	-0.224807	0.064	0.139	1	MFHAS1	0.1μM	H358
0.0115154	0.159128	0.229	0.13	1	FAM76B	0.1μM	H358
0.0115181	0.183652	0.176	0.091	1	CLASP2	0.1μM	H358
0.0115659	0.191065	0.106	0.043	1	LMBRD2	0.1μM	H358
0.0115731	0.23027	0.112	0.048	1	FRG1B	0.1μM	H358
0.0116003	0.156987	0.165	0.082	1	CEP44	0.1μM	H358
0.0117454	-0.160212	0.069	0.147	1	DNMBP	0.1μM	H358
0.0117951	-0.209047	0.085	0.165	1	HDDC2	0.1μM	H358
0.0117988	-0.307001	0.415	0.494	1	CAV2	0.1μM	H358
0.0118263	-0.246771	0.271	0.381	1	LYPLA1	0.1μM	H358
0.0118598	0.308382	0.314	0.216	1	BUB1	0.1μM	H358
0.0119185	-0.223657	0.293	0.411	1	CLIC1	0.1μM	H358
0.0119273	-0.189074	0.112	0.203	1	RCHY1	0.1μM	H358
0.0124297	-0.224565	0.069	0.143	1	SNHG10	0.1μM	H358
0.0124637	0.155661	0.463	0.351	1	DGKD	0.1μM	H358
0.0125482	-0.186836	0.043	0.108	1	ZFP69B	0.1μM	H358
0.0125828	0.227774	0.223	0.134	1	GPD2	0.1μM	H358
0.0126494	0.220883	0.282	0.186	1	CHTOP	0.1μM	H358
0.0126863	0.149107	0.106	0.043	1	RDH10	0.1μM	H358
0.0127717	0.272851	0.612	0.554	1	AKAP9	0.1μM	H358
0.0128321	-0.1827	0.686	0.788	1	RAN	0.1μM	H358
0.0128691	0.305842	0.314	0.216	1	CCDC14	0.1μM	H358
0.0130366	0.307286	0.543	0.424	1	CLDN4	0.1μM	H358
0.0130605	0.229391	0.33	0.221	1	HMMR	0.1μM	H358
0.0131069	0.209979	0.564	0.45	1	TERF2IP	0.1μM	H358
0.0132144	0.12715	0.106	0.043	1	GAS8	0.1μM	H358
0.0136576	-0.228316	0.287	0.398	1	PTRH2	0.1μM	H358
0.0137041	-0.167062	0.08	0.16	1	FHL2	0.1μM	H358
0.0137403	-0.174991	0.197	0.307	1	PPP1R15A	0.1μM	H358
0.0138084	0.244974	0.202	0.117	1	LMO4	0.1μM	H358
0.0140167	0.223627	0.138	0.069	1	TRNAU1AP	0.1μM	H358
0.0140969	0.2523	0.181	0.1	1	KANSL3	0.1μM	H358
0.0141268	-0.181683	0.484	0.597	1	TES	0.1μM	H358
0.0142007	-0.226538	0.378	0.481	1	CTSL	0.1μM	H358
0.0142422	-0.317386	0.207	0.303	1	SNAPC1	0.1μM	H358
0.0143205	-0.217636	0.83	0.844	1	HSPA8	0.1μM	H358
0.0143573	0.159029	0.75	0.654	1	ACIN1	0.1μM	H358
0.0145429	0.238727	0.324	0.216	1	PJA2	0.1μM	H358
0.014629	0.163502	0.207	0.117	1	CDC23	0.1μM	H358
0.0146533	0.186166	0.303	0.199	1	EHMT2	0.1μM	H358
0.0146847	0.268594	0.41	0.303	1	TMEM66	0.1μM	H358
0.0147547	-0.244594	0.144	0.234	1	VASP	0.1μM	H358
0.0147629	0.239117	0.335	0.238	1	ANKRD28	0.1μM	H358
0.0147891	0.196158	0.723	0.675	1	MT-ND6	0.1μM	H358
0.0148888	-0.175244	0.053	0.121	1	CSRP1	0.1μM	H358
0.0149297	-0.247356	0.346	0.442	1	PPP2CA	0.1μM	H358
0.0149602	0.203661	0.266	0.169	1	EIF2B4	0.1μM	H358
0.0151443	-0.120185	0.048	0.117	1	CTSZ	0.1μM	H358
0.0151555	0.25244	0.415	0.307	1	BLOC1S6	0.1μM	H358
0.0152015	0.21497	0.66	0.545	1	NASP	0.1μM	H358
0.0152118	-0.300696	0.255	0.342	1	ARF4	0.1μM	H358
0.0152342	0.204608	0.569	0.459	1	PEG10	0.1μM	H358
0.0152551	0.127709	0.112	0.048	1	PGBD1	0.1μM	H358
0.0152896	-0.253108	0.112	0.195	1	RBM18	0.1μM	H358
0.0152898	-0.270656	0.128	0.216	1	EVI5	0.1μM	H358
0.015303	0.131589	0.282	0.177	1	TMCO3	0.1μM	H358
0.0153216	0.184468	0.117	0.052	1	DGCR6	0.1μM	H358
0.0153758	-0.135542	0.043	0.108	1	INO80B	0.1μM	H358
0.0154214	0.211215	0.197	0.113	1	ZNF793	0.1μM	H358
0.0154439	-0.182075	0.287	0.398	1	RBM28	0.1μM	H358
0.0154669	-0.186269	0.218	0.329	1	ACOT9	0.1μM	H358
0.0155176	0.232578	0.245	0.156	1	SUN1	0.1μM	H358
0.0155865	0.235892	0.314	0.221	1	SLC7A5	0.1μM	H358
0.0155973	-0.214496	0.165	0.264	1	DEF8	0.1μM	H358
0.0156131	-0.246488	0.191	0.286	1	VEZF1	0.1μM	H358
0.0156599	-0.21665	0.543	0.632	1	ROCK2	0.1μM	H358
0.0158094	0.191893	0.202	0.117	1	ZYG11B	0.1μM	H358
0.0158508	0.260517	0.17	0.095	1	ANKRD54	0.1μM	H358
0.0158563	0.232114	0.59	0.494	1	CD2AP	0.1μM	H358
0.0159278	0.231865	0.346	0.242	1	EPS8L2	0.1μM	H358
0.0159675	-0.295757	0.378	0.472	1	SH3BGRL3	0.1μM	H358
0.0160367	0.219041	0.17	0.091	1	POLR2A	0.1μM	H358
0.0160654	0.165084	0.537	0.429	1	CCDC137	0.1μM	H358
0.0161347	-0.25043	0.25	0.346	1	RPF2	0.1μM	H358
0.0161843	-0.144238	0.851	0.874	1	EID1	0.1μM	H358
0.016198	0.293082	0.245	0.16	1	HMG20B	0.1μM	H358
0.0162033	-0.10456	0.043	0.108	1	EDN1	0.1μM	H358
0.016293	0.171238	0.803	0.762	1	DEK	0.1μM	H358
0.0163081	0.179506	0.229	0.139	1	KIF15	0.1μM	H358
0.0163188	0.274665	0.144	0.074	1	SH3BGRL2	0.1μM	H358
0.0163321	0.253413	0.277	0.173	1	KIF22	0.1μM	H358
0.0164217	-0.250139	0.351	0.468	1	YES1	0.1μM	H358
0.0165597	-0.205888	0.287	0.394	1	NIP7	0.1μM	H358
0.0165717	-0.266523	0.282	0.381	1	PNO1	0.1μM	H358
0.0166328	0.227905	0.33	0.225	1	MARCKS	0.1μM	H358
0.0166388	-0.231922	0.229	0.32	1	INPP4B	0.1μM	H358
0.0167719	0.174376	0.351	0.242	1	DAZAP1	0.1μM	H358
0.0168269	-0.261347	0.356	0.455	1	USP7	0.1μM	H358
0.0168352	0.28227	0.314	0.225	1	APPL1	0.1μM	H358
0.0170284	-0.175515	0.814	0.866	1	RTN4	0.1μM	H358
0.0170431	0.145056	0.734	0.623	1	DYNC1H1	0.1μM	H358
0.0172005	0.253344	0.372	0.277	1	GTF2I	0.1μM	H358
0.0173224	-0.248911	0.202	0.294	1	TXLNG	0.1μM	H358
0.0173462	0.296032	0.16	0.087	1	SLC25A17	0.1μM	H358
0.0173765	-0.189635	0.069	0.143	1	POLR3H	0.1μM	H358
0.0174028	0.183475	0.128	0.061	1	MVD	0.1μM	H358
0.0174173	-0.234093	0.138	0.229	1	IFRD2	0.1μM	H358
0.0174324	-0.266408	0.064	0.13	1	CHSY1	0.1μM	H358
0.0174822	0.26941	0.16	0.087	1	FBXO30	0.1μM	H358
0.0175651	0.213036	0.803	0.745	1	ANP32E	0.1μM	H358
0.0176675	0.174788	0.101	0.043	1	RDH14	0.1μM	H358
0.0177922	0.238316	0.319	0.221	1	FUBP3	0.1μM	H358
0.0178037	0.186023	0.138	0.069	1	HDAC7	0.1μM	H358
0.0178148	-0.261697	0.261	0.355	1	FAM126A	0.1μM	H358
0.0178227	0.217508	0.766	0.753	1	LUC7L3	0.1μM	H358
0.0178482	0.149081	0.17	0.091	1	TRIM52	0.1μM	H358
0.0179482	-0.138257	0.069	0.143	1	WWC1	0.1μM	H358
0.0179499	-0.168249	0.117	0.203	1	RANBP6	0.1μM	H358
0.0179819	0.329404	0.452	0.372	1	PSAP	0.1μM	H358
0.0180735	0.23956	0.239	0.147	1	CIR1	0.1μM	H358
0.0181367	-0.12404	0.926	1	1	MT2A	0.1μM	H358
0.0182072	0.175702	0.388	0.286	1	CLOCK	0.1μM	H358
0.0182374	0.232778	0.223	0.139	1	SLC35E1	0.1μM	H358
0.0183068	0.20873	0.239	0.147	1	ZNF37A	0.1μM	H358
0.0183784	-0.107682	1	1	1	RPL35	0.1μM	H358
0.0184238	-0.18391	0.059	0.126	1	RAB8B	0.1μM	H358
0.0184284	0.161893	0.628	0.506	1	BDP1	0.1μM	H358
0.0185483	0.20059	0.245	0.156	1	SNRPA	0.1μM	H358
0.0185628	-0.243033	0.09	0.169	1	NRP1	0.1μM	H358
0.0185818	0.134299	0.122	0.056	1	ABCC5	0.1μM	H358
0.0185863	0.198701	0.287	0.186	1	GDE1	0.1μM	H358
0.0187072	-0.162193	0.048	0.113	1	DUSP14	0.1μM	H358
0.0187881	-0.273933	0.223	0.312	1	TIAL1	0.1μM	H358
0.0188239	-0.213676	0.473	0.558	1	VDAC1	0.1μM	H358
0.0188716	0.127778	0.165	0.087	1	PPP1R11	0.1μM	H358
0.0189251	-0.147319	0.043	0.104	1	OSMR	0.1μM	H358
0.0189384	0.218904	0.367	0.268	1	CLPX	0.1μM	H358
0.0190037	0.253281	0.17	0.095	1	ARMCX3	0.1μM	H358
0.0190193	0.184226	0.213	0.13	1	TRIM2	0.1μM	H358
0.0191551	-0.175327	0.665	0.701	1	SSBP1	0.1μM	H358
0.0192562	0.217727	0.106	0.048	1	PAX9	0.1μM	H358
0.0192857	0.311948	0.628	0.554	1	TOP2A	0.1μM	H358
0.0193393	-0.244789	0.309	0.411	1	MPRIP	0.1μM	H358
0.0193949	-0.233063	0.505	0.563	1	S100A16	0.1μM	H358
0.0194254	0.221153	0.154	0.082	1	MANBAL	0.1μM	H358
0.0195043	0.121926	0.128	0.061	1	FBRSL1	0.1μM	H358
0.0195221	0.220031	0.298	0.208	1	FAM111A	0.1μM	H358
0.0197535	-0.139032	0.144	0.242	1	ORMDL2	0.1μM	H358
0.0197755	0.230909	0.298	0.199	1	BRMS1	0.1μM	H358
0.0197858	0.250683	0.165	0.091	1	ZFYVE20	0.1μM	H358
0.0197934	-0.125907	0.09	0.173	1	CYFIP1	0.1μM	H358
0.0197964	0.235986	0.117	0.056	1	FLCN	0.1μM	H358
0.019868	-0.223386	0.165	0.26	1	IL6ST	0.1μM	H358
0.0199444	-0.166517	0.777	0.831	1	EIF4G2	0.1μM	H358
0.0199639	0.174462	0.112	0.052	1	GAREM	0.1μM	H358
0.0200405	-0.161522	0.596	0.719	1	FUS	0.1μM	H358
0.0201209	-0.164247	0.346	0.468	1	TXNDC17	0.1μM	H358
0.0202993	-0.240607	0.447	0.55	1	FAM177A1	0.1μM	H358
0.020384	0.242935	0.426	0.325	1	KIAA0101	0.1μM	H358
0.0203921	0.113266	0.101	0.043	1	IFI27L1	0.1μM	H358
0.0203927	0.186357	0.186	0.108	1	ZNF714	0.1μM	H358
0.0204502	0.324138	0.511	0.42	1	SNHG8	0.1μM	H358
0.0205221	0.254585	0.117	0.056	1	ZFP37	0.1μM	H358
0.0205607	0.21059	0.335	0.238	1	TMEM43	0.1μM	H358
0.0205985	0.163643	0.154	0.082	1	SMIM19	0.1μM	H358
0.0206103	0.215774	0.186	0.108	1	PAPD7	0.1μM	H358
0.0207369	0.255015	0.25	0.165	1	PTMS	0.1μM	H358
0.0207537	-0.108496	0.048	0.113	1	CD58	0.1μM	H358
0.0207564	-0.200446	0.511	0.602	1	TUBB	0.1μM	H358
0.0207905	0.164627	0.144	0.074	1	SKIV2L	0.1μM	H358
0.0208062	-0.189816	0.511	0.61	1	TUBB4B	0.1μM	H358
0.0208068	-0.280715	0.277	0.372	1	KIFAP3	0.1μM	H358
0.0208195	-0.205569	0.133	0.221	1	SEC24B	0.1μM	H358
0.0208926	-0.185325	0.048	0.108	1	DESI1	0.1μM	H358
0.0208972	0.124368	0.101	0.043	1	PSMD5-AS1	0.1μM	H358
0.0209497	-0.232989	0.415	0.524	1	AATF	0.1μM	H358
0.0211768	0.296457	0.186	0.113	1	AGTPBP1	0.1μM	H358
0.0211952	0.152706	0.133	0.065	1	PDE5A	0.1μM	H358
0.0212451	-0.153885	0.34	0.468	1	SQLE	0.1μM	H358
0.0213091	0.176901	0.101	0.043	1	ARHGEF3	0.1μM	H358
0.0213271	0.227583	0.218	0.134	1	CYB5R4	0.1μM	H358
0.0215172	0.272025	0.16	0.091	1	TACC2	0.1μM	H358
0.0216873	0.206153	0.122	0.061	1	TMEM41B	0.1μM	H358
0.0217011	-0.236474	0.548	0.623	1	ATP5G3	0.1μM	H358
0.0218526	0.226674	0.436	0.342	1	SAMD9	0.1μM	H358
0.0218737	-0.148918	0.117	0.203	1	STX6	0.1μM	H358
0.0219816	0.116524	0.234	0.143	1	OARD1	0.1μM	H358
0.0221648	0.322918	0.654	0.558	1	CENPF	0.1μM	H358
0.0221738	-0.222244	0.069	0.134	1	DEGS1	0.1μM	H358
0.0223404	-0.2605	0.543	0.615	1	DRAP1	0.1μM	H358
0.0223816	0.220713	0.447	0.355	1	IWS1	0.1μM	H358
0.0223944	0.172008	0.112	0.052	1	ARNT	0.1μM	H358
0.0224306	0.159283	0.154	0.082	1	ANKRD49	0.1μM	H358
0.0227121	0.200669	0.537	0.45	1	IK	0.1μM	H358
0.0227918	0.204605	0.372	0.268	1	SYCP2	0.1μM	H358
0.0228857	-0.123249	0.128	0.216	1	IKBIP	0.1μM	H358
0.0229077	-0.248717	0.298	0.385	1	TCOF1	0.1μM	H358
0.0229295	-0.251391	0.234	0.329	1	NDUFA8	0.1μM	H358
0.0229818	0.212783	0.165	0.091	1	TFDP2	0.1μM	H358
0.0230156	-0.209828	0.064	0.13	1	IPO4	0.1μM	H358
0.0230199	-0.18488	0.399	0.506	1	ARPC3	0.1μM	H358
0.0230494	0.138855	0.106	0.048	1	LLGL2	0.1μM	H358
0.0231124	0.277265	0.484	0.407	1	ASPM	0.1μM	H358
0.0231314	-0.113937	0.553	0.658	1	SPCS3	0.1μM	H358
0.0232333	-0.19561	0.431	0.524	1	2021-09-11	0.1μM	H358
0.0232359	-0.139299	0.622	0.706	1	CCDC47	0.1μM	H358
0.0232674	0.144944	0.346	0.238	1	COX20	0.1μM	H358
0.0232682	0.169443	0.436	0.325	1	RBM17	0.1μM	H358
0.0233844	-0.159019	0.048	0.108	1	MIR22HG	0.1μM	H358
0.0233918	0.251688	0.213	0.134	1	HIST1H2BD	0.1μM	H358
0.023534	0.186874	0.17	0.095	1	STEAP3	0.1μM	H358
0.0235429	0.158238	0.112	0.052	1	ZNF707	0.1μM	H358
0.0235985	-0.228877	0.261	0.351	1	AP1AR	0.1μM	H358
0.0236103	-0.200257	0.085	0.16	1	ARFRP1	0.1μM	H358
0.0237667	0.166313	0.117	0.056	1	RAI1	0.1μM	H358
0.0237747	0.257229	0.271	0.186	1	EAPP	0.1μM	H358
0.0238248	0.230544	0.42	0.32	1	MGEA5	0.1μM	H358
0.0238278	0.193687	0.521	0.42	1	NSRP1	0.1μM	H358
0.02399	0.298259	0.293	0.208	1	TSTD1	0.1μM	H358
0.0240212	0.17035	0.686	0.584	1	EIF4B	0.1μM	H358
0.0241674	-0.265997	0.239	0.329	1	ECT2	0.1μM	H358
0.0241789	-0.144719	0.245	0.351	1	RNF7	0.1μM	H358
0.0241995	0.151246	0.16	0.087	1	YTHDC2	0.1μM	H358
0.0242331	-0.125968	0.601	0.697	1	SLC38A1	0.1μM	H358
0.0245051	-0.244139	0.17	0.26	1	WDR66	0.1μM	H358
0.0245109	-0.141248	0.122	0.203	1	IFT57	0.1μM	H358
0.0245953	0.216523	0.239	0.156	1	TRPS1	0.1μM	H358
0.0246447	-0.172869	0.154	0.242	1	CCNK	0.1μM	H358
0.0246556	-0.207212	0.261	0.364	1	TSPAN3	0.1μM	H358
0.024668	-0.220574	0.074	0.143	1	TSC22D2	0.1μM	H358
0.024744	-0.231784	0.128	0.208	1	FTSJ1	0.1μM	H358
0.0247502	-0.208095	0.122	0.203	1	POP7	0.1μM	H358
0.0247547	-0.258108	0.207	0.294	1	DMKN	0.1μM	H358
0.0248015	-0.193127	0.484	0.597	1	FAM120A	0.1μM	H358
0.0249658	0.144915	0.112	0.052	1	SMG6	0.1μM	H358
0.0250119	-0.115267	0.734	0.81	1	SRSF3	0.1μM	H358
0.0251564	0.146886	0.154	0.082	1	GPN2	0.1μM	H358
0.0251991	-0.213589	0.186	0.277	1	BANF1	0.1μM	H358
0.0252414	-0.215771	0.154	0.242	1	EPN2	0.1μM	H358
0.0252583	0.208288	0.165	0.095	1	SNHG12	0.1μM	H358
0.0252721	-0.244173	0.622	0.671	1	NPM1	0.1μM	H358
0.025308	-0.265289	0.122	0.199	1	QKI	0.1μM	H358
0.0253345	-0.208892	0.112	0.19	1	MRPL22	0.1μM	H358
0.0253453	0.103758	0.101	0.043	1	ABHD3	0.1μM	H358
0.0253858	0.260018	0.431	0.346	1	ODF2L	0.1μM	H358
0.0254659	-0.15124	0.149	0.238	1	SRM	0.1μM	H358
0.0256288	0.189529	0.277	0.186	1	ESD	0.1μM	H358
0.0256472	0.12181	0.112	0.052	1	DLG5	0.1μM	H358
0.025666	-0.169883	0.106	0.186	1	SRF	0.1μM	H358
0.0256897	-0.132523	0.09	0.165	1	RNF4	0.1μM	H358
0.0257098	-0.249482	0.128	0.208	1	MARK2	0.1μM	H358
0.0257629	0.172479	0.266	0.173	1	CYHR1	0.1μM	H358
0.0258017	0.118239	0.149	0.078	1	NME3	0.1μM	H358
0.0259117	0.183289	0.771	0.662	1	HSBP1	0.1μM	H358
0.026118	-0.236972	0.372	0.459	1	STRA13	0.1μM	H358
0.0263031	0.171427	0.915	0.879	1	DST	0.1μM	H358
0.0263684	-0.185997	0.059	0.121	1	LDOC1	0.1μM	H358
0.0264121	0.179389	0.138	0.074	1	KIAA0922	0.1μM	H358
0.0264317	-0.185355	0.41	0.524	1	CALU	0.1μM	H358
0.026478	0.167217	0.282	0.186	1	RSBN1L	0.1μM	H358
0.0264923	-0.24682	0.277	0.364	1	MGST1	0.1μM	H358
0.026598	-0.189867	0.154	0.238	1	EIF2B1	0.1μM	H358
0.0267436	0.135199	0.117	0.056	1	ATG9A	0.1μM	H358
0.026747	-0.266548	0.293	0.381	1	UGP2	0.1μM	H358
0.0268954	-0.230942	0.213	0.303	1	PDHB	0.1μM	H358
0.0269229	-0.227424	0.346	0.442	1	SDC4	0.1μM	H358
0.0269391	-0.177262	0.617	0.697	1	MRPL20	0.1μM	H358
0.0270831	0.126947	0.17	0.095	1	PIKFYVE	0.1μM	H358
0.0270935	0.128371	0.117	0.056	1	ZCCHC2	0.1μM	H358
0.0272044	0.332818	0.383	0.299	1	GCC2	0.1μM	H358
0.0273953	-0.259492	0.186	0.273	1	CCDC93	0.1μM	H358
0.0275105	0.245779	0.335	0.242	1	C12orf57	0.1μM	H358
0.027538	-0.20411	0.495	0.58	1	EIF2S1	0.1μM	H358
0.027624	0.210064	0.255	0.169	1	ATXN1	0.1μM	H358
0.0277006	0.133182	0.84	0.753	1	ATPIF1	0.1μM	H358
0.0277608	0.319327	0.351	0.268	1	DHX38	0.1μM	H358
0.027801	-0.209982	0.144	0.225	1	CRYZ	0.1μM	H358
0.0278738	0.153237	0.191	0.113	1	CTDSP2	0.1μM	H358
0.0278983	0.243116	0.245	0.16	1	RMND5A	0.1μM	H358
0.0279877	0.219001	0.734	0.632	1	CYP1B1	0.1μM	H358
0.0283407	-0.134905	0.101	0.177	1	STK17B	0.1μM	H358
0.0283433	-0.155814	0.165	0.255	1	CCDC50	0.1μM	H358
0.0283631	-0.151336	0.654	0.758	1	NDUFB9	0.1μM	H358
0.0284015	0.150564	0.133	0.069	1	HMG20A	0.1μM	H358
0.0284215	-0.198638	0.303	0.407	1	GNG5	0.1μM	H358
0.0284612	-0.259484	0.479	0.532	1	ARF1	0.1μM	H358
0.028523	-0.130076	0.255	0.351	1	TWISTNB	0.1μM	H358
0.028773	0.245701	0.415	0.346	1	MRPS18C	0.1μM	H358
0.0288897	-0.211388	0.245	0.338	1	SLC35F2	0.1μM	H358
0.0289904	0.257718	0.191	0.117	1	RTKN2	0.1μM	H358
0.0290931	0.175478	0.58	0.494	1	BBX	0.1μM	H358
0.0291842	0.216718	0.261	0.173	1	PDXDC1	0.1μM	H358
0.029255	0.155551	0.707	0.628	1	U2SURP	0.1μM	H358
0.0293601	0.166751	0.633	0.545	1	BOD1L1	0.1μM	H358
0.0294096	0.197183	0.324	0.234	1	LINC00493	0.1μM	H358
0.0297594	-0.248745	0.223	0.307	1	E2F7	0.1μM	H358
0.0298618	0.181386	0.117	0.061	1	FAM35A	0.1μM	H358
0.0298998	0.223705	0.165	0.095	1	RAF1	0.1μM	H358
0.0299199	0.17511	0.793	0.736	1	ROMO1	0.1μM	H358
0.0299497	-0.174613	0.266	0.364	1	MAK16	0.1μM	H358
0.0300005	0.201846	0.154	0.087	1	STARD4	0.1μM	H358
0.0302069	-0.265353	0.42	0.502	1	GTPBP4	0.1μM	H358
0.0303107	0.184327	0.191	0.117	1	CLDN7	0.1μM	H358
0.0303412	0.144554	0.872	0.844	1	SERF2	0.1μM	H358
0.0303887	0.179846	0.67	0.589	1	YTHDC1	0.1μM	H358
0.0304436	-0.187121	0.186	0.277	1	ACLY	0.1μM	H358
0.0304698	0.252788	0.213	0.139	1	TTLL12	0.1μM	H358
0.0305611	0.192456	0.144	0.078	1	SIX4	0.1μM	H358
0.030755	0.14998	0.133	0.069	1	ZNF675	0.1μM	H358
0.0308043	-0.13509	0.059	0.121	1	DSCC1	0.1μM	H358
0.0308188	0.246498	0.218	0.143	1	PKIB	0.1μM	H358
0.0309942	0.182472	0.293	0.203	1	AFTPH	0.1μM	H358
0.0312289	0.216053	0.202	0.126	1	ENOSF1	0.1μM	H358
0.0313287	-0.166638	0.117	0.195	1	CDA	0.1μM	H358
0.0314425	0.238914	0.186	0.113	1	ZNF608	0.1μM	H358
0.0318465	-0.174784	0.638	0.701	1	TCEB1	0.1μM	H358
0.0318563	0.156719	0.106	0.052	1	PARP9	0.1μM	H358
0.0318965	0.203473	0.303	0.216	1	SUDS3	0.1μM	H358
0.0320182	0.242965	0.213	0.139	1	CLU	0.1μM	H358
0.0320194	-0.283402	0.362	0.437	1	PDCD10	0.1μM	H358
0.0320386	0.164778	0.293	0.199	1	IFITM10	0.1μM	H358
0.0320518	0.246059	0.41	0.325	1	TPD52	0.1μM	H358
0.0320563	-0.172684	0.064	0.126	1	C9orf69	0.1μM	H358
0.0321977	-0.297127	0.213	0.299	1	MYBL1	0.1μM	H358
0.0322023	-0.149059	0.059	0.121	1	CCSER2	0.1μM	H358
0.0324911	0.232668	0.271	0.19	1	UFD1L	0.1μM	H358
0.0325898	-0.220664	0.059	0.117	1	TMEM154	0.1μM	H358
0.0327141	0.168237	0.144	0.078	1	LIFR	0.1μM	H358
0.0328843	-0.257998	0.09	0.156	1	APBB2	0.1μM	H358
0.0331458	-0.253027	0.223	0.312	1	UBALD2	0.1μM	H358
0.0333545	-0.178896	0.585	0.654	1	HSPA4	0.1μM	H358
0.0333762	-0.313382	0.404	0.481	1	SURF6	0.1μM	H358
0.0334043	-0.20286	0.569	0.658	1	ANKRD11	0.1μM	H358
0.0337245	0.157245	0.176	0.104	1	MAF1	0.1μM	H358
0.0341313	0.193714	0.117	0.061	1	ZFHX4	0.1μM	H358
0.0341633	-0.179245	0.67	0.727	1	ALDOA	0.1μM	H358
0.0341777	0.214342	0.261	0.177	1	FDFT1	0.1μM	H358
0.0342491	0.149379	0.287	0.199	1	PCGF3	0.1μM	H358
0.0343206	0.145127	0.149	0.082	1	DNMT3A	0.1μM	H358
0.0344162	-0.156578	0.048	0.104	1	SFR1	0.1μM	H358
0.0344294	0.181351	0.282	0.19	1	RNF216	0.1μM	H358
0.0344472	0.205736	0.245	0.16	1	RC3H2	0.1μM	H358
0.03467	0.274967	0.202	0.126	1	RNPC3	0.1μM	H358
0.0349488	-0.21372	0.112	0.186	1	ATAD2B	0.1μM	H358
0.0349779	-0.152827	0.09	0.16	1	RAB35	0.1μM	H358
0.0350132	0.152791	0.218	0.139	1	MSI2	0.1μM	H358
0.0350193	-0.120526	0.739	0.831	1	COX8A	0.1μM	H358
0.0350777	0.145239	0.106	0.052	1	ZNF587	0.1μM	H358
0.0351932	-0.160249	0.213	0.303	1	PLGRKT	0.1μM	H358
0.0351941	0.102842	0.66	0.55	1	CKB	0.1μM	H358
0.035209	-0.150265	0.064	0.126	1	RAP2C	0.1μM	H358
0.0352574	0.143612	0.144	0.078	1	ZNF184	0.1μM	H358
0.0353208	-0.162644	0.17	0.26	1	EVPL	0.1μM	H358
0.0353408	-0.167492	0.489	0.606	1	BCAT1	0.1μM	H358
0.0353549	0.199111	0.511	0.424	1	AFG3L2	0.1μM	H358
0.0354041	-0.181111	0.25	0.355	1	USP36	0.1μM	H358
0.0358321	0.124548	0.16	0.091	1	CROT	0.1μM	H358
0.0361045	-0.178361	0.202	0.281	1	SSSCA1	0.1μM	H358
0.0362602	0.203307	0.181	0.113	1	CNOT6L	0.1μM	H358
0.0362724	-0.237157	0.149	0.225	1	UCHL3	0.1μM	H358
0.0362931	-0.157793	0.585	0.667	1	TMOD3	0.1μM	H358
0.0363162	0.167535	0.106	0.052	1	TPM2	0.1μM	H358
0.0363449	0.137806	0.154	0.087	1	SCAMP2	0.1μM	H358
0.0363779	0.224064	0.234	0.156	1	CENPJ	0.1μM	H358
0.0365305	0.133803	0.436	0.338	1	HSPA1B	0.1μM	H358
0.036556	0.199646	0.346	0.251	1	CBX6	0.1μM	H358
0.036564	-0.193771	0.261	0.355	1	ZNF721	0.1μM	H358
0.0366221	-0.223892	0.09	0.156	1	OGFR	0.1μM	H358
0.0366509	-0.182611	0.41	0.502	1	ABCE1	0.1μM	H358
0.0367415	-0.166835	0.133	0.212	1	GPATCH11	0.1μM	H358
0.0369449	-0.183299	0.277	0.359	1	OXSR1	0.1μM	H358
0.0369759	0.244238	0.335	0.247	1	CTBP1	0.1μM	H358
0.0370098	0.175036	0.505	0.424	1	CHD8	0.1μM	H358
0.0371298	0.12565	0.165	0.095	1	CNP	0.1μM	H358
0.0373604	-0.103511	0.053	0.113	1	ZNF35	0.1μM	H358
0.0374139	0.202582	0.144	0.082	1	FAM195A	0.1μM	H358
0.037448	0.180257	0.277	0.19	1	CWC27	0.1μM	H358
0.0374859	-0.184574	0.181	0.273	1	JMJD6	0.1μM	H358
0.0375395	0.231591	0.314	0.234	1	TRAM2	0.1μM	H358
0.0375797	-0.187402	0.117	0.19	1	RAB18	0.1μM	H358
0.0376768	0.210893	0.309	0.225	1	SNHG3	0.1μM	H358
0.037681	0.194243	0.356	0.264	1	OSBPL9	0.1μM	H358
0.0377514	-0.150454	0.128	0.208	1	AGPAT5	0.1μM	H358
0.0378243	0.217827	0.309	0.221	1	RCN1	0.1μM	H358
0.0380232	-0.191392	0.585	0.645	1	RRBP1	0.1μM	H358
0.0380375	-0.237091	0.074	0.134	1	DTWD1	0.1μM	H358
0.0381384	0.190341	0.293	0.212	1	KIF3A	0.1μM	H358
0.0381641	0.213593	0.457	0.368	1	UBE2H	0.1μM	H358
0.038242	0.221038	0.144	0.082	1	CLDN12	0.1μM	H358
0.0382679	-0.190387	0.404	0.476	1	PCNP	0.1μM	H358
0.0383146	0.135383	0.197	0.121	1	PHF17	0.1μM	H358
0.038319	-0.131571	0.106	0.177	1	WDR26	0.1μM	H358
0.0383813	0.234001	0.261	0.182	1	VASN	0.1μM	H358
0.0384227	0.19306	0.149	0.087	1	NACC2	0.1μM	H358
0.0384444	-0.131152	0.213	0.307	1	EIF4A1	0.1μM	H358
0.0384907	0.129486	0.106	0.052	1	EFCAB4A	0.1μM	H358
0.0384984	0.247774	0.282	0.199	1	RNF19A	0.1μM	H358
0.0386893	0.166215	0.383	0.29	1	MGA	0.1μM	H358
0.0388143	-0.251077	0.229	0.307	1	NOC3L	0.1μM	H358
0.0388364	-0.175082	0.08	0.143	1	BAG3	0.1μM	H358
0.0388778	-0.213943	0.553	0.649	1	SNRPB	0.1μM	H358
0.0389542	-0.190799	0.09	0.156	1	RIOK2	0.1μM	H358
0.0389633	0.172307	0.261	0.182	1	PSAT1	0.1μM	H358
0.0390098	-0.185572	0.197	0.286	1	TANK	0.1μM	H358
0.0390688	-0.266913	0.372	0.442	1	MRPS7	0.1μM	H358
0.0390723	-0.155988	0.128	0.203	1	DDHD1	0.1μM	H358
0.0391507	0.1921	0.622	0.519	1	ZFR	0.1μM	H358
0.0392188	-0.25031	0.234	0.307	1	PPA2	0.1μM	H358
0.0393476	-0.107165	0.936	0.931	1	PKM	0.1μM	H358
0.0393783	0.166824	0.229	0.152	1	TANC2	0.1μM	H358
0.0395353	0.245531	0.415	0.342	1	KAT6A	0.1μM	H358
0.0395526	-0.168883	0.112	0.182	1	LEPROTL1	0.1μM	H358
0.0395791	0.145207	0.112	0.056	1	KHNYN	0.1μM	H358
0.0396118	0.234854	0.33	0.242	1	C5orf24	0.1μM	H358
0.0399462	0.166921	0.516	0.429	1	RDX	0.1μM	H358
0.0399636	-0.192981	0.324	0.407	1	LRRC59	0.1μM	H358
0.0401812	-0.197467	0.059	0.113	1	STXBP1	0.1μM	H358
0.0402583	-0.15987	0.723	0.805	1	SNRPD2	0.1μM	H358
0.0402862	-0.141171	0.059	0.117	1	ZNF160	0.1μM	H358
0.040343	-0.192217	0.277	0.364	1	CAPNS1	0.1μM	H358
0.0403706	0.147236	0.128	0.069	1	SETD1B	0.1μM	H358
0.0404286	0.249962	0.191	0.121	1	NEBL	0.1μM	H358
0.0404793	0.211306	0.176	0.108	1	MAD2L1BP	0.1μM	H358
0.0404984	0.133021	0.202	0.126	1	WDR6	0.1μM	H358
0.040633	0.338585	0.457	0.39	1	CENPE	0.1μM	H358
0.0407142	0.228509	0.33	0.238	1	BUB1B	0.1μM	H358
0.0407348	0.222234	0.404	0.316	1	AKAP13	0.1μM	H358
0.0407442	0.107137	0.112	0.056	1	CDK5RAP1	0.1μM	H358
0.0407748	0.120887	0.106	0.052	1	TMEM55B	0.1μM	H358
0.0410823	0.123383	0.112	0.056	1	IRF6	0.1μM	H358
0.0410921	0.143584	0.665	0.584	1	FXR1	0.1μM	H358
0.0412626	-0.201996	0.473	0.554	1	THOC2	0.1μM	H358
0.0412788	-0.145127	0.622	0.693	1	NDUFS6	0.1μM	H358
0.0417031	-0.189898	0.399	0.472	1	ARCN1	0.1μM	H358
0.0417183	0.271259	0.223	0.156	1	ZNF280D	0.1μM	H358
0.0417888	-0.138861	0.617	0.68	1	MT-ND3	0.1μM	H358
0.0419784	0.228546	0.335	0.26	1	MRPS26	0.1μM	H358
0.0420165	0.171847	0.197	0.126	1	NIPAL3	0.1μM	H358
0.0420171	-0.186488	0.133	0.208	1	MAT2A	0.1μM	H358
0.0420542	-0.155804	0.527	0.632	1	PGK1	0.1μM	H358
0.0421039	0.240402	0.229	0.156	1	ZNF292	0.1μM	H358
0.0421102	-0.136041	0.904	0.926	1	RPL19	0.1μM	H358
0.042223	0.172081	0.266	0.182	1	IP6K2	0.1μM	H358
0.0422755	0.172725	0.197	0.126	1	TMEM259	0.1μM	H358
0.0422961	0.15699	0.165	0.1	1	PCMTD1	0.1μM	H358
0.0423402	0.126173	0.282	0.186	1	HMGN5	0.1μM	H358
0.0423493	0.129468	0.117	0.061	1	TTC28-AS1	0.1μM	H358
0.0424324	-0.151611	0.064	0.121	1	KLF4	0.1μM	H358
0.0425857	0.188479	0.239	0.16	1	EPHB2	0.1μM	H358
0.0426375	-0.136853	0.601	0.697	1	DDX42	0.1μM	H358
0.0426468	-0.196252	0.207	0.29	1	CEP135	0.1μM	H358
0.0426742	-0.182474	0.33	0.407	1	GNG12	0.1μM	H358
0.0426967	0.149228	0.888	0.874	1	RAD21	0.1μM	H358
0.0428432	-0.178254	0.16	0.238	1	DESI2	0.1μM	H358
0.0429387	-0.191306	0.191	0.273	1	MRPL18	0.1μM	H358
0.0430058	0.148884	0.138	0.078	1	MLLT6	0.1μM	H358
0.0432338	-0.190851	0.628	0.675	1	FLNA	0.1μM	H358
0.0434123	-0.238001	0.17	0.251	1	BHLHE40	0.1μM	H358
0.0434679	0.149111	0.303	0.212	1	ZMYM4	0.1μM	H358
0.043579	0.1548	0.128	0.069	1	AADAT	0.1μM	H358
0.0435983	0.191444	0.266	0.186	1	NSMCE2	0.1μM	H358
0.0436172	-0.156568	0.101	0.169	1	NAA30	0.1μM	H358
0.0436856	0.286846	0.144	0.087	1	TRAPPC11	0.1μM	H358
0.0437266	0.221007	0.154	0.095	1	ZNF197	0.1μM	H358
0.0437449	0.111396	0.128	0.069	1	STAT2	0.1μM	H358
0.0440422	0.198819	0.245	0.169	1	DNPH1	0.1μM	H358
0.0441027	-0.203264	0.08	0.143	1	CEBPB	0.1μM	H358
0.0443678	-0.231227	0.176	0.251	1	C17orf80	0.1μM	H358
0.0443812	0.223816	0.154	0.091	1	ANKRD36	0.1μM	H358
0.0444121	-0.154369	0.08	0.143	1	GOLGA7	0.1μM	H358
0.0444688	-0.189518	0.101	0.169	1	NEDD4L	0.1μM	H358
0.0444897	-0.154796	0.08	0.143	1	SFT2D1	0.1μM	H358
0.0445521	0.179571	0.255	0.173	1	THOC5	0.1μM	H358
0.0446889	0.364694	0.234	0.169	1	KCNQ1OT1	0.1μM	H358
0.0448237	0.182913	0.457	0.381	1	GPBP1	0.1μM	H358
0.0448671	-0.179856	0.191	0.277	1	UGCG	0.1μM	H358
0.0448797	0.158663	0.149	0.087	1	GTF3C2	0.1μM	H358
0.0449341	0.269547	0.34	0.268	1	KATNBL1	0.1μM	H358
0.0449863	-0.239735	0.559	0.606	1	RPL15	0.1μM	H358
0.0451515	-0.105369	0.872	0.922	1	MT-CO3	0.1μM	H358
0.045154	0.132936	0.202	0.13	1	SMARCD1	0.1μM	H358
0.0453344	0.16136	0.176	0.108	1	DNAH14	0.1μM	H358
0.0453344	-0.113503	0.101	0.169	1	GLIS3	0.1μM	H358
0.0454337	-0.17059	0.064	0.121	1	ATP11A	0.1μM	H358
0.0454627	0.196423	0.17	0.104	1	EPC1	0.1μM	H358
0.0454651	0.104738	0.122	0.065	1	HMBS	0.1μM	H358
0.0455605	0.113078	0.186	0.117	1	TRMT1L	0.1μM	H358
0.0458056	-0.123969	0.053	0.108	1	ZBTB2	0.1μM	H358
0.0458223	0.170223	0.25	0.169	1	ZNF480	0.1μM	H358
0.0458455	0.190416	0.319	0.234	1	HIST1H2AC	0.1μM	H358
0.0459085	0.176301	0.17	0.104	1	HIST2H2BE	0.1μM	H358
0.0459167	0.140856	0.16	0.095	1	PYGO2	0.1μM	H358
0.045917	0.233236	0.59	0.537	1	GOLGA4	0.1μM	H358
0.0460292	-0.237436	0.271	0.368	1	SDC1	0.1μM	H358
0.0460586	0.180868	0.261	0.182	1	ZCCHC6	0.1μM	H358
0.0462175	0.207343	0.266	0.195	1	SNX3	0.1μM	H358
0.0462258	0.173479	0.16	0.095	1	PABPN1	0.1μM	H358
0.0462984	0.140297	0.128	0.069	1	BCR	0.1μM	H358
0.0465422	0.233488	0.261	0.186	1	METTL14	0.1μM	H358
0.0465464	0.237155	0.282	0.208	1	FEM1B	0.1μM	H358
0.0465513	-0.259658	0.176	0.247	1	MAPK1	0.1μM	H358
0.0465916	0.23305	0.479	0.407	1	EIF2AK1	0.1μM	H358
0.0466384	-0.143706	0.229	0.307	1	ACTL6A	0.1μM	H358
0.0469073	0.123345	0.356	0.268	1	C1orf35	0.1μM	H358
0.0469377	0.191985	0.223	0.152	1	NCAPG2	0.1μM	H358
0.0469394	-0.101912	0.282	0.381	1	TIPARP	0.1μM	H358
0.0471851	0.186709	0.739	0.662	1	SHFM1	0.1μM	H358
0.0473095	0.207844	0.468	0.381	1	PGRMC2	0.1μM	H358
0.0474749	0.160805	0.739	0.68	1	HNRNPA1	0.1μM	H358
0.0474829	-0.100867	0.053	0.108	1	TNFRSF10B	0.1μM	H358
0.0475542	-0.192654	0.261	0.342	1	FGFR1OP2	0.1μM	H358
0.0477286	0.176332	0.298	0.208	1	ARID4A	0.1μM	H358
0.0478029	0.120625	0.394	0.303	1	TLK1	0.1μM	H358
0.0478589	-0.186846	0.096	0.16	1	MRPS18A	0.1μM	H358
0.0479567	0.182717	0.798	0.784	1	NACA	0.1μM	H358
0.0479707	-0.159607	0.218	0.303	1	ZNF593	0.1μM	H358
0.047976	-0.204269	0.223	0.303	1	ASAP1	0.1μM	H358
0.0480532	-0.248816	0.282	0.355	1	HNRNPF	0.1μM	H358
0.0481339	-0.135811	0.09	0.156	1	UBE2F	0.1μM	H358
0.0481911	0.225951	0.255	0.182	1	RBM33	0.1μM	H358
0.0481964	0.24733	0.218	0.152	1	UIMC1	0.1μM	H358
0.0483899	-0.229534	0.213	0.294	1	NABP1	0.1μM	H358
0.0487006	0.217131	0.527	0.463	1	SFSWAP	0.1μM	H358
0.048762	0.130758	0.16	0.095	1	GATAD2B	0.1μM	H358
0.0488025	-0.179126	0.074	0.134	1	RSU1	0.1μM	H358
0.0488962	-0.18311	0.484	0.567	1	PSMD14	0.1μM	H358
0.0491746	0.150815	0.755	0.745	1	UBE2K	0.1μM	H358
0.0492095	-0.215094	0.239	0.316	1	HSD17B12	0.1μM	H358
0.0492241	0.221235	0.255	0.182	1	CGGBP1	0.1μM	H358
0.0492401	0.116637	0.165	0.1	1	AP1M2	0.1μM	H358
0.049278	-0.163838	0.096	0.16	1	WDR77	0.1μM	H358
0.0496855	0.107772	0.324	0.229	1	CKAP4	0.1μM	H358
0.0498867	-0.216963	0.096	0.156	1	CRIM1	0.1μM	H358
0.0499089	-0.259318	0.191	0.26	1	RPL39L	0.1μM	H358
0.0500506	0.196985	0.34	0.251	1	EIF2A	0.1μM	H358
0.0503289	-0.260964	0.282	0.351	1	MSANTD3	0.1μM	H358
0.0503763	-0.201389	0.096	0.156	1	EIF1B	0.1μM	H358
0.0504111	0.183842	0.17	0.104	1	TRIM16L	0.1μM	H358
0.050561	-0.157842	0.34	0.433	1	TBCA	0.1μM	H358
0.0505906	0.228575	0.255	0.186	1	PRPSAP2	0.1μM	H358
0.0509273	-0.208731	0.144	0.212	1	MRPL36	0.1μM	H358
0.0509465	0.180988	0.271	0.195	1	RBM23	0.1μM	H358
0.0509482	-0.13888	0.16	0.238	1	NRAS	0.1μM	H358
0.051024	0.210189	0.346	0.264	1	HNRNPUL2	0.1μM	H358
0.0510936	0.186512	0.138	0.082	1	INTU	0.1μM	H358
0.0510936	-0.150086	0.074	0.134	1	CASP4	0.1μM	H358
0.0512312	-0.187634	0.112	0.177	1	CEP170	0.1μM	H358
0.0512392	0.201068	0.282	0.203	1	DCAF5	0.1μM	H358
0.0515216	0.133457	0.149	0.087	1	PARP16	0.1μM	H358
0.0519642	0.140421	0.17	0.104	1	RARG	0.1μM	H358
0.0521769	-0.200204	0.351	0.437	1	MAPKAP1	0.1μM	H358
0.0522505	-0.193922	0.644	0.688	1	GLO1	0.1μM	H358
0.0522901	0.240787	0.287	0.216	1	KIAA1731	0.1μM	H358
0.0524512	-0.162157	0.638	0.693	1	C9orf78	0.1μM	H358
0.0524947	0.211752	0.372	0.286	1	JAK1	0.1μM	H358
0.0525057	0.247161	0.16	0.1	1	JRK	0.1μM	H358
0.0526462	0.214024	0.261	0.186	1	APOPT1	0.1μM	H358
0.0526575	-0.143456	0.112	0.177	1	KCTD10	0.1μM	H358
0.0526714	0.241272	0.271	0.195	1	RP11-344E13.3	0.1μM	H358
0.0529367	0.17363	0.394	0.312	1	ADIRF	0.1μM	H358
0.0529426	-0.184502	0.495	0.576	1	NOP10	0.1μM	H358
0.0530209	0.199767	0.16	0.1	1	ARL6IP6	0.1μM	H358
0.0530309	-0.141586	0.777	0.844	1	EIF3A	0.1μM	H358
0.0534059	-0.13639	0.096	0.16	1	C12orf45	0.1μM	H358
0.0535014	-0.168713	0.564	0.628	1	UBE2D3	0.1μM	H358
0.0535563	-0.155343	0.431	0.519	1	TMED2	0.1μM	H358
0.0535862	-0.184801	0.394	0.481	1	VIMP	0.1μM	H358
0.0536511	-0.148987	0.053	0.104	1	C12orf4	0.1μM	H358
0.0536547	-0.177246	0.128	0.195	1	BCAR3	0.1μM	H358
0.0537537	0.208161	0.367	0.29	1	MNAT1	0.1μM	H358
0.053822	0.166315	0.739	0.727	1	CBX5	0.1μM	H358
0.0538256	0.245058	0.287	0.203	1	TMTC3	0.1μM	H358
0.0538458	0.275429	0.149	0.091	1	INSIG1	0.1μM	H358
0.0539317	0.106636	0.979	0.913	1	RPL34	0.1μM	H358
0.054054	-0.179223	0.596	0.684	1	H2AFY	0.1μM	H358
0.0541061	-0.180701	0.16	0.229	1	EXOSC7	0.1μM	H358
0.0544096	0.190853	0.495	0.403	1	CHD9	0.1μM	H358
0.0545657	-0.135597	0.165	0.238	1	RHEB	0.1μM	H358
0.0546109	0.14312	0.112	0.061	1	ATPAF1	0.1μM	H358
0.0548563	-0.191428	0.149	0.225	1	GATAD1	0.1μM	H358
0.0548881	-0.1882	0.117	0.182	1	UBAP1	0.1μM	H358
0.0549157	-0.207319	0.319	0.398	1	BRK1	0.1μM	H358
0.0549839	0.179406	0.133	0.078	1	GNPDA2	0.1μM	H358
0.0549977	0.297036	0.468	0.411	1	NFE2L1	0.1μM	H358
0.0551628	0.17323	0.606	0.541	1	ZNF638	0.1μM	H358
0.055306	0.161926	0.229	0.16	1	ETS2	0.1μM	H358
0.0553643	0.210547	0.362	0.286	1	NPLOC4	0.1μM	H358
0.0553761	0.165055	0.117	0.065	1	AHDC1	0.1μM	H358
0.0553914	-0.18827	0.064	0.117	1	SLC7A6	0.1μM	H358
0.0553952	0.194881	0.239	0.169	1	RAP2B	0.1μM	H358
0.0555249	-0.171534	0.197	0.273	1	FEN1	0.1μM	H358
0.055588	0.12608	0.101	0.052	1	PCNXL3	0.1μM	H358
0.0558113	-0.132332	0.085	0.147	1	CAPN1	0.1μM	H358
0.0558167	0.132752	0.101	0.052	1	CBFA2T2	0.1μM	H358
0.055872	-0.186869	0.17	0.242	1	PCNXL4	0.1μM	H358
0.0559136	-0.202203	0.218	0.299	1	PSMG2	0.1μM	H358
0.0560256	-0.157288	0.495	0.563	1	RAB14	0.1μM	H358
0.056275	-0.216811	0.133	0.199	1	ETV3	0.1μM	H358
0.0565012	0.162569	0.282	0.203	1	DDX19A	0.1μM	H358
0.0566373	0.212115	0.223	0.156	1	QARS	0.1μM	H358
0.0567005	0.152324	0.197	0.13	1	AFF1	0.1μM	H358
0.0568501	0.105198	0.207	0.134	1	KIAA0319L	0.1μM	H358
0.0568615	0.221045	0.34	0.264	1	LETM1	0.1μM	H358
0.0569462	0.166407	0.122	0.069	1	RABGAP1L	0.1μM	H358
0.0569604	-0.146666	0.154	0.229	1	GTF2H1	0.1μM	H358
0.0569685	-0.107245	0.059	0.113	1	BAG4	0.1μM	H358
0.056993	0.137183	0.112	0.061	1	RNPEP	0.1μM	H358
0.0570275	0.237021	0.372	0.281	1	DHCR24	0.1μM	H358
0.0576595	0.179708	0.351	0.268	1	MAEL	0.1μM	H358
0.0576743	0.114076	0.101	0.052	1	HSBP1L1	0.1μM	H358
0.0577989	0.167415	0.106	0.056	1	AAK1	0.1μM	H358
0.0580771	0.154618	0.128	0.074	1	BANP	0.1μM	H358
0.0582042	0.175319	0.324	0.238	1	ZMYM2	0.1μM	H358
0.058217	-0.183874	0.096	0.156	1	MED31	0.1μM	H358
0.0583185	-0.20855	0.128	0.19	1	NETO2	0.1μM	H358
0.0584462	-0.114801	0.085	0.147	1	RPP30	0.1μM	H358
0.0585987	0.12554	0.117	0.065	1	SSBP3	0.1μM	H358
0.0586178	0.150881	0.229	0.156	1	HSD17B11	0.1μM	H358
0.058705	0.150566	0.128	0.074	1	YEATS2	0.1μM	H358
0.0587427	0.174549	0.532	0.455	1	PHF3	0.1μM	H358
0.0588205	0.106494	0.303	0.216	1	RSRC1	0.1μM	H358
0.0589487	0.232307	0.335	0.26	1	CTSB	0.1μM	H358
0.0590056	0.109846	0.112	0.061	1	ERCC5	0.1μM	H358
0.0591361	-0.111358	0.069	0.126	1	RABEPK	0.1μM	H358
0.0591588	-0.171361	0.383	0.468	1	PAK2	0.1μM	H358
0.0592019	0.135313	0.824	0.753	1	TKT	0.1μM	H358
0.0592661	0.309583	0.245	0.177	1	RLIM	0.1μM	H358
0.0595825	0.126102	0.324	0.238	1	VRK2	0.1μM	H358
0.0596544	0.203586	0.293	0.216	1	WIPI2	0.1μM	H358
0.059741	-0.218838	0.372	0.446	1	NOB1	0.1μM	H358
0.0600352	0.183637	0.298	0.221	1	EMP2	0.1μM	H358
0.0600846	0.166967	0.335	0.247	1	RPAP2	0.1μM	H358
0.0601671	-0.177134	0.17	0.242	1	H2AFX	0.1μM	H358
0.0601748	-0.170687	0.207	0.29	1	FAM60A	0.1μM	H358
0.0602162	-0.165024	0.186	0.264	1	EIF4G3	0.1μM	H358
0.0606313	0.193702	0.319	0.238	1	GTF3C5	0.1μM	H358
0.0607072	-0.185815	0.309	0.394	1	SPCS1	0.1μM	H358
0.0608298	-0.145829	0.122	0.186	1	NDUFAF3	0.1μM	H358
0.061065	0.152503	0.293	0.208	1	SLBP	0.1μM	H358
0.0612161	0.214516	0.255	0.177	1	RAB30-AS1	0.1μM	H358
0.0612921	0.245413	0.399	0.316	1	PRR11	0.1μM	H358
0.0618042	0.115156	0.106	0.056	1	TIGD2	0.1μM	H358
0.0618193	-0.134595	0.096	0.156	1	POLG	0.1μM	H358
0.0620658	0.183682	0.277	0.203	1	NBR1	0.1μM	H358
0.0620685	-0.195578	0.191	0.268	1	BTG3	0.1μM	H358
0.0623728	0.12571	0.691	0.632	1	SLC25A6	0.1μM	H358
0.062491	0.105184	0.112	0.061	1	LRRC41	0.1μM	H358
0.0626666	-0.191692	0.447	0.494	1	DHX15	0.1μM	H358
0.0627099	0.198764	0.239	0.169	1	ACADVL	0.1μM	H358
0.0627278	-0.166904	0.282	0.368	1	DNAJB1	0.1μM	H358
0.062988	0.23978	0.335	0.264	1	CTHRC1	0.1μM	H358
0.0630872	0.156566	0.197	0.13	1	PELP1	0.1μM	H358
0.0631255	-0.193668	0.372	0.459	1	EIF4A2	0.1μM	H358
0.0633994	0.203512	0.218	0.147	1	BEST1	0.1μM	H358
0.0634978	0.207515	0.479	0.398	1	DNAJC21	0.1μM	H358
0.0635379	0.145464	0.309	0.221	1	SPG20	0.1μM	H358
0.0636937	-0.166549	0.138	0.208	1	LRP12	0.1μM	H358
0.0637247	0.133941	0.138	0.082	1	ABHD12	0.1μM	H358
0.0639393	-0.18352	0.739	0.766	1	HSPE1	0.1μM	H358
0.0639896	-0.196988	0.468	0.537	1	UCHL5	0.1μM	H358
0.0640312	-0.206478	0.207	0.281	1	PNPT1	0.1μM	H358
0.0640683	-0.121416	0.09	0.152	1	RP9	0.1μM	H358
0.0642124	0.170965	0.606	0.554	1	HMGN1	0.1μM	H358
0.0642193	-0.171459	0.181	0.255	1	YTHDF1	0.1μM	H358
0.0643883	0.115739	0.17	0.104	1	PER3	0.1μM	H358
0.0644564	0.119325	0.122	0.069	1	CLN6	0.1μM	H358
0.0645534	0.200427	0.335	0.255	1	SGOL2	0.1μM	H358
0.0646235	0.190249	0.298	0.225	1	WSB1	0.1μM	H358
0.0646507	-0.170329	0.144	0.212	1	HMOX2	0.1μM	H358
0.0646673	0.127838	0.356	0.264	1	CKAP2	0.1μM	H358
0.0646796	0.137352	0.516	0.429	1	ZKSCAN1	0.1μM	H358
0.0647572	-0.197013	0.277	0.355	1	ATP6V1D	0.1μM	H358
0.06477	-0.172312	0.133	0.199	1	MTHFS	0.1μM	H358
0.0647845	0.16628	0.239	0.169	1	HNRNPL	0.1μM	H358
0.0647866	0.167718	0.202	0.134	1	ASH2L	0.1μM	H358
0.0647975	-0.155145	0.755	0.805	1	NUDC	0.1μM	H358
0.0648426	0.141777	0.128	0.074	1	PAAF1	0.1μM	H358
0.0649689	-0.136296	0.128	0.195	1	DDX3Y	0.1μM	H358
0.0652927	0.128019	0.511	0.416	1	EIF2S3	0.1μM	H358
0.0653646	-0.13306	0.144	0.216	1	GSK3B	0.1μM	H358
0.0655293	-0.159824	0.144	0.212	1	PINK1	0.1μM	H358
0.0656272	0.149273	0.234	0.165	1	HCFC1	0.1μM	H358
0.0656916	-0.217345	0.516	0.576	1	NOLC1	0.1μM	H358
0.0660709	0.1409	0.186	0.121	1	PRKRIR	0.1μM	H358
0.0661795	-0.167934	0.553	0.597	1	RAB10	0.1μM	H358
0.0661798	0.113688	0.984	0.952	1	RPL12	0.1μM	H358
0.0663375	0.112228	0.122	0.069	1	KIAA1841	0.1μM	H358
0.066395	-0.124664	0.649	0.745	1	ITGB1	0.1μM	H358
0.0665206	-0.178779	0.213	0.286	1	ITGA3	0.1μM	H358
0.0666331	-0.189097	0.25	0.329	1	SAT1	0.1μM	H358
0.0666582	-0.117221	0.112	0.177	1	WDR5	0.1μM	H358
0.0666952	-0.125871	0.064	0.117	1	IRAK4	0.1μM	H358
0.0667098	0.133029	0.16	0.1	1	RWDD4	0.1μM	H358
0.0669722	0.100945	0.117	0.065	1	SUN2	0.1μM	H358
0.0672302	0.191729	0.229	0.16	1	C6orf89	0.1μM	H358
0.0674604	-0.131172	0.218	0.294	1	DUSP23	0.1μM	H358
0.0676111	-0.183164	0.298	0.372	1	PXN	0.1μM	H358
0.0678067	0.188351	0.303	0.229	1	GTF3C4	0.1μM	H358
0.067835	-0.18326	0.064	0.113	1	PDGFA	0.1μM	H358
0.067837	0.245711	0.564	0.519	1	CEP350	0.1μM	H358
0.0678428	0.20005	0.255	0.182	1	RBM19	0.1μM	H358
0.0678765	0.125642	0.133	0.078	1	SGOL1	0.1μM	H358
0.0680509	0.139962	0.346	0.26	1	PAF1	0.1μM	H358
0.0681667	-0.214344	0.085	0.139	1	CCDC124	0.1μM	H358
0.0683087	-0.181103	0.261	0.338	1	SMAD3	0.1μM	H358
0.0684111	0.132422	0.186	0.121	1	CALCOCO2	0.1μM	H358
0.0684177	0.22524	0.255	0.186	1	NLRP1	0.1μM	H358
0.0684221	0.172709	0.261	0.19	1	GTF3C1	0.1μM	H358
0.0685964	0.13891	0.191	0.126	1	CCP110	0.1μM	H358
0.0686852	0.110442	0.644	0.541	1	LINC00657	0.1μM	H358
0.0687589	-0.185078	0.223	0.294	1	TBCB	0.1μM	H358
0.0690149	0.171817	0.239	0.169	1	POGZ	0.1μM	H358
0.069037	-0.279496	0.165	0.225	1	YIF1A	0.1μM	H358
0.0690604	-0.166492	0.516	0.602	1	UBE2V2	0.1μM	H358
0.0691573	-0.139997	0.117	0.182	1	TIMM21	0.1μM	H358
0.0692939	0.165553	0.223	0.156	1	RBM12B	0.1μM	H358
0.0693608	-0.175761	0.33	0.407	1	KLHL5	0.1μM	H358
0.069664	-0.197356	0.176	0.242	1	ATAD3B	0.1μM	H358
0.0696947	-0.213345	0.09	0.147	1	THG1L	0.1μM	H358
0.0697631	-0.215546	0.101	0.156	1	RPUSD4	0.1μM	H358
0.0700232	-0.1045	0.074	0.13	1	NUP98	0.1μM	H358
0.0701431	-0.20777	0.303	0.385	1	SRPK1	0.1μM	H358
0.0701532	0.119046	0.42	0.333	1	RBBP6	0.1μM	H358
0.070223	0.186886	0.293	0.221	1	ESRP1	0.1μM	H358
0.0702763	0.234731	0.186	0.13	1	MDM4	0.1μM	H358
0.0703571	-0.13587	0.09	0.147	1	EIF2B2	0.1μM	H358
0.0705624	0.136678	0.181	0.117	1	DNAJB2	0.1μM	H358
0.0706374	-0.144759	0.09	0.152	1	BMP2K	0.1μM	H358
0.0706502	0.1473	0.261	0.19	1	MED29	0.1μM	H358
0.0708418	0.145508	0.266	0.19	1	IGBP1	0.1μM	H358
0.0709286	0.156761	0.356	0.273	1	MRPS6	0.1μM	H358
0.070949	-0.169151	0.074	0.126	1	CYB5R3	0.1μM	H358
0.0712051	0.11056	0.17	0.108	1	KAT6B	0.1μM	H358
0.0712553	-0.227261	0.197	0.26	1	PEA15	0.1μM	H358
0.0712926	0.169759	0.234	0.169	1	NBPF10	0.1μM	H358
0.0713892	0.107719	0.181	0.117	1	KIF18A	0.1μM	H358
0.0716362	0.227185	0.207	0.147	1	NFX1	0.1μM	H358
0.0716447	-0.246756	0.287	0.346	1	SEC63	0.1μM	H358
0.0719071	0.22261	0.176	0.117	1	KDELC2	0.1μM	H358
0.0725124	0.248144	0.239	0.177	1	PDE4DIP	0.1μM	H358
0.0731171	-0.151478	0.239	0.312	1	BAIAP2L1	0.1μM	H358
0.0731477	-0.170836	0.064	0.113	1	RP11-197K6.1	0.1μM	H358
0.073513	0.122549	0.133	0.078	1	ID3	0.1μM	H358
0.073523	0.199066	0.16	0.104	1	ZMYM5	0.1μM	H358
0.0736781	0.2338	0.149	0.095	1	C7orf55-LUC7L2	0.1μM	H358
0.0736843	-0.135734	0.346	0.42	1	TRIP12	0.1μM	H358
0.0737156	0.116594	0.186	0.121	1	C22orf39	0.1μM	H358
0.0738331	0.106579	0.266	0.186	1	ZNF24	0.1μM	H358
0.0738751	-0.220908	0.181	0.247	1	PBDC1	0.1μM	H358
0.0740912	-0.140581	0.617	0.723	1	CBX3	0.1μM	H358
0.0741536	-0.201559	0.122	0.182	1	UMPS	0.1μM	H358
0.0743217	0.107673	0.234	0.16	1	ALKBH5	0.1μM	H358
0.0744405	-0.102108	0.09	0.147	1	MORC2	0.1μM	H358
0.0744988	0.174495	0.213	0.147	1	C22orf46	0.1μM	H358
0.0746768	0.172431	0.271	0.199	1	SAE1	0.1μM	H358
0.0748216	-0.229532	0.234	0.303	1	CD151	0.1μM	H358
0.0748566	0.171473	0.128	0.078	1	GGA2	0.1μM	H358
0.0749373	-0.189308	0.128	0.19	1	CDC42BPA	0.1μM	H358
0.0749727	0.183286	0.25	0.182	1	C15orf40	0.1μM	H358
0.0750368	-0.135088	0.532	0.61	1	DDX24	0.1μM	H358
0.0750406	-0.152253	0.128	0.19	1	POP5	0.1μM	H358
0.0751786	-0.197601	0.697	0.719	1	CD63	0.1μM	H358
0.0752162	-0.176096	0.239	0.316	1	BRD9	0.1μM	H358
0.0754148	0.143423	0.521	0.424	1	SMARCE1	0.1μM	H358
0.075537	0.17971	0.106	0.061	1	FAM161A	0.1μM	H358
0.0755597	-0.176254	0.186	0.251	1	MRPS23	0.1μM	H358
0.0756502	-0.247139	0.186	0.255	1	KRT81	0.1μM	H358
0.0756793	0.182172	0.101	0.056	1	ERVK3-1	0.1μM	H358
0.0760576	0.140841	0.144	0.091	1	KIAA0430	0.1μM	H358
0.0766531	0.132098	0.298	0.221	1	SOCS4	0.1μM	H358
0.0768735	0.108078	0.144	0.087	1	KANK2	0.1μM	H358
0.0769392	-0.167957	0.771	0.818	1	AHNAK	0.1μM	H358
0.0770741	-0.152372	0.468	0.537	1	ELL2	0.1μM	H358
0.0771288	0.205125	0.383	0.32	1	AHCYL1	0.1μM	H358
0.0772854	-0.109323	0.452	0.545	1	COTL1	0.1μM	H358
0.0773445	0.133593	0.5	0.42	1	TAOK1	0.1μM	H358
0.0773613	-0.178429	0.096	0.152	1	RHOT2	0.1μM	H358
0.0774201	0.188452	0.117	0.069	1	ATP6V0A1	0.1μM	H358
0.0774485	-0.15846	0.128	0.19	1	PDP1	0.1μM	H358
0.0774493	0.178321	0.181	0.121	1	SCAPER	0.1μM	H358
0.0775487	0.184524	0.335	0.26	1	NCOA3	0.1μM	H358
0.0776332	-0.251783	0.441	0.481	1	SLC16A3	0.1μM	H358
0.0780953	-0.178707	0.239	0.312	1	SRSF1	0.1μM	H358
0.0781166	0.114768	0.144	0.087	1	PHF10	0.1μM	H358
0.0781545	0.209775	0.245	0.177	1	SNHG7	0.1μM	H358
0.0782516	0.138705	0.149	0.091	1	NR1D2	0.1μM	H358
0.0783975	0.16097	0.106	0.061	1	DNAJC24	0.1μM	H358
0.0784028	-0.187563	0.335	0.416	1	KRR1	0.1μM	H358
0.0784479	-0.199862	0.181	0.251	1	DPP8	0.1μM	H358
0.0787025	0.127222	0.138	0.082	1	TTLL5	0.1μM	H358
0.0787077	0.154945	0.154	0.1	1	BAD	0.1μM	H358
0.0787545	-0.24504	0.277	0.342	1	TMEM33	0.1μM	H358
0.0788369	0.106773	0.931	0.896	1	RPS29	0.1μM	H358
0.0788796	-0.170124	0.191	0.255	1	ADRM1	0.1μM	H358
0.0791292	0.123468	0.191	0.13	1	TBC1D23	0.1μM	H358
0.0791548	0.149807	0.122	0.074	1	MSRB1	0.1μM	H358
0.0791763	0.155544	0.351	0.273	1	KDM2A	0.1μM	H358
0.0791844	0.184467	0.287	0.221	1	GTF2E2	0.1μM	H358
0.0792264	-0.173627	0.473	0.558	1	GNL3	0.1μM	H358
0.0792795	-0.1809	0.548	0.58	1	NHP2L1	0.1μM	H358
0.0794612	-0.146001	0.144	0.208	1	FAM210A	0.1μM	H358
0.0797231	0.155628	0.218	0.152	1	CTB-89H12.4	0.1μM	H358
0.0797445	-0.139362	0.287	0.372	1	AP3S1	0.1μM	H358
0.0798312	0.143511	0.101	0.056	1	ORMDL3	0.1μM	H358
0.0799196	0.203485	0.154	0.1	1	ZNF33A	0.1μM	H358
0.0799621	-0.156901	0.133	0.195	1	TMEM97	0.1μM	H358
0.0800208	0.18448	0.144	0.091	1	AIM2	0.1μM	H358
0.0800564	-0.152719	0.074	0.126	1	TSPAN6	0.1μM	H358
0.080246	0.170666	0.277	0.208	1	MCTS1	0.1μM	H358
0.080274	-0.161556	0.085	0.139	1	SNX17	0.1μM	H358
0.080497	0.143061	0.638	0.571	1	XPO1	0.1μM	H358
0.0805036	0.12981	0.176	0.117	1	SNUPN	0.1μM	H358
0.0805278	-0.165565	0.085	0.139	1	MAP2K1	0.1μM	H358
0.0807345	0.15487	0.176	0.117	1	POP4	0.1μM	H358
0.0807448	0.190942	0.16	0.104	1	RALGAPB	0.1μM	H358
0.0811245	-0.143514	0.074	0.126	1	BTBD10	0.1μM	H358
0.0813331	-0.128788	0.16	0.229	1	FMN1	0.1μM	H358
0.0814281	-0.168797	0.255	0.333	1	PMAIP1	0.1μM	H358
0.0814962	0.181231	0.25	0.182	1	KCTD20	0.1μM	H358
0.0816079	-0.142501	0.064	0.113	1	IFI44L	0.1μM	H358
0.0817111	0.152626	0.229	0.16	1	ARHGAP21	0.1μM	H358
0.0818148	0.156822	0.229	0.16	1	RIN2	0.1μM	H358
0.0820094	0.200581	0.346	0.255	1	KMT2C	0.1μM	H358
0.0821796	-0.223586	0.287	0.355	1	BRD4	0.1μM	H358
0.08219	-0.116755	0.41	0.506	1	MRPL24	0.1μM	H358
0.0822528	0.17771	0.128	0.078	1	CENPA	0.1μM	H358
0.0823751	-0.189384	0.191	0.26	1	MOCS2	0.1μM	H358
0.0828757	0.140108	0.559	0.472	1	RBMX	0.1μM	H358
0.0831759	0.103237	0.287	0.203	1	DCAF6	0.1μM	H358
0.0832812	-0.132768	0.165	0.234	1	MRGBP	0.1μM	H358
0.0832954	-0.151869	0.074	0.126	1	STEAP1	0.1μM	H358
0.0833125	-0.200154	0.191	0.255	1	TEX10	0.1μM	H358
0.083575	0.139589	0.197	0.134	1	MRPS31	0.1μM	H358
0.0836428	-0.175222	0.532	0.628	1	TPI1	0.1μM	H358
0.0837299	0.174918	0.133	0.082	1	TENM3	0.1μM	H358
0.0838465	-0.111504	0.436	0.498	1	YME1L1	0.1μM	H358
0.0840847	-0.178146	0.404	0.476	1	ARHGAP29	0.1μM	H358
0.0842077	0.144585	0.117	0.069	1	VPS33A	0.1μM	H358
0.0842838	0.154657	0.112	0.065	1	ARMC9	0.1μM	H358
0.0843244	-0.178704	0.213	0.281	1	WDR75	0.1μM	H358
0.0844991	-0.112503	0.824	0.831	1	SUPT16H	0.1μM	H358
0.0847214	0.151558	0.218	0.152	1	ORC2	0.1μM	H358
0.0847482	0.146407	0.149	0.095	1	OTUD5	0.1μM	H358
0.0847795	-0.214039	0.234	0.303	1	OGFOD1	0.1μM	H358
0.084822	0.255208	0.154	0.104	1	UBN2	0.1μM	H358
0.0848568	-0.248291	0.197	0.26	1	RIOK1	0.1μM	H358
0.0849009	-0.15753	0.191	0.255	1	NUP155	0.1μM	H358
0.0849753	0.122207	0.213	0.147	1	DANCR	0.1μM	H358
0.0850331	-0.153664	0.069	0.117	1	SLC25A44	0.1μM	H358
0.0850816	-0.20118	0.441	0.498	1	CAB39	0.1μM	H358
0.0851761	0.128337	0.154	0.1	1	LONP1	0.1μM	H358
0.0853539	-0.25321	0.229	0.29	1	CLIC4	0.1μM	H358
0.0853841	-0.177429	0.149	0.212	1	GALNT3	0.1μM	H358
0.0859359	0.113489	0.106	0.061	1	LETMD1	0.1μM	H358
0.0859728	-0.115549	0.367	0.455	1	TIMP2	0.1μM	H358
0.0861024	-0.168288	0.41	0.498	1	NFE4	0.1μM	H358
0.0861641	0.188129	0.452	0.377	1	SRSF9	0.1μM	H358
0.0863344	0.194615	0.176	0.121	1	DCAF10	0.1μM	H358
0.0863997	-0.181434	0.207	0.277	1	PDCL3	0.1μM	H358
0.0867298	-0.128426	0.165	0.234	1	OSBPL3	0.1μM	H358
0.0868038	0.125368	0.34	0.26	1	LMNB1	0.1μM	H358
0.0868787	0.121702	0.106	0.061	1	WDR19	0.1μM	H358
0.0869209	-0.186011	0.479	0.541	1	RBM3	0.1μM	H358
0.0871689	0.144829	0.181	0.121	1	HERPUD1	0.1μM	H358
0.0872841	-0.200059	0.064	0.108	1	FAM58A	0.1μM	H358
0.0873128	0.148608	0.128	0.078	1	PDE7A	0.1μM	H358
0.0874286	-0.163018	0.404	0.485	1	BZW1	0.1μM	H358
0.0874816	0.196134	0.213	0.156	1	FAM13A	0.1μM	H358
0.087562	-0.152076	0.426	0.502	1	SBDS	0.1μM	H358
0.0878313	-0.181161	0.08	0.13	1	C9orf16	0.1μM	H358
0.0878992	0.114466	0.181	0.121	1	ZNF91	0.1μM	H358
0.0880705	0.154611	0.17	0.113	1	C14orf80	0.1μM	H358
0.0881486	0.145609	0.106	0.061	1	HENMT1	0.1μM	H358
0.0882104	-0.155028	0.303	0.381	1	GNAI3	0.1μM	H358
0.0882333	-0.266373	0.271	0.329	1	GOPC	0.1μM	H358
0.0885475	0.172842	0.122	0.074	1	NBAS	0.1μM	H358
0.0886953	0.101173	0.239	0.169	1	UBE4B	0.1μM	H358
0.0887007	0.152266	0.447	0.377	1	GOLGA2	0.1μM	H358
0.0887249	-0.144975	0.085	0.139	1	JAGN1	0.1μM	H358
0.0887932	0.114936	0.16	0.104	1	COX15	0.1μM	H358
0.088929	-0.115154	0.074	0.126	1	PPM1K	0.1μM	H358
0.0889897	-0.106535	0.92	0.944	1	TPM4	0.1μM	H358
0.0891347	-0.140705	0.356	0.442	1	TNFRSF12A	0.1μM	H358
0.0892861	0.199756	0.271	0.208	1	EPS8	0.1μM	H358
0.089301	0.170942	0.117	0.069	1	CNTROB	0.1μM	H358
0.0895122	0.120551	0.277	0.199	1	UPF3A	0.1μM	H358
0.0896641	0.147826	0.314	0.242	1	KIF11	0.1μM	H358
0.0897528	-0.14476	0.426	0.506	1	TMX1	0.1μM	H358
0.0899093	0.211822	0.42	0.346	1	PERP	0.1μM	H358
0.0900337	0.189146	0.191	0.134	1	AKIRIN2	0.1μM	H358
0.090138	0.172201	0.479	0.39	1	APP	0.1μM	H358
0.0901787	0.189987	0.181	0.126	1	ANXA7	0.1μM	H358
0.0903593	-0.137005	0.106	0.165	1	TMEM170A	0.1μM	H358
0.0904316	0.147792	0.356	0.273	1	MYSM1	0.1μM	H358
0.090457	0.176812	0.186	0.126	1	NMRAL1	0.1μM	H358
0.090531	0.114876	0.585	0.498	1	BRD2	0.1μM	H358
0.0907108	0.165416	0.229	0.165	1	ZBTB44	0.1μM	H358
0.0907828	-0.205686	0.138	0.199	1	KRI1	0.1μM	H358
0.0909315	0.194762	0.346	0.277	1	SLC44A1	0.1μM	H358
0.0910054	-0.153559	0.181	0.247	1	DLD	0.1μM	H358
0.0911488	-0.198045	0.298	0.364	1	WAPAL	0.1μM	H358
0.0912794	-0.115154	0.059	0.104	1	EYA3	0.1μM	H358
0.0917178	0.109946	0.122	0.074	1	EEF1A2	0.1μM	H358
0.0919109	-0.213936	0.128	0.182	1	NUP93	0.1μM	H358
0.0919295	-0.150127	0.059	0.104	1	CDH11	0.1μM	H358
0.0919991	-0.119973	0.271	0.355	1	GDI2	0.1μM	H358
0.0920607	-0.143556	0.298	0.368	1	BCAS2	0.1μM	H358
0.0921549	0.141986	0.41	0.338	1	RAD50	0.1μM	H358
0.0921679	-0.139702	0.213	0.286	1	NMD3	0.1μM	H358
0.0924525	-0.232872	0.17	0.225	1	SPRYD7	0.1μM	H358
0.0928908	0.122578	0.154	0.1	1	FAM168A	0.1μM	H358
0.0929116	-0.105367	0.059	0.104	1	TGIF2	0.1μM	H358
0.0929993	-0.157743	0.08	0.13	1	ZDHHC6	0.1μM	H358
0.0930446	0.125785	0.106	0.061	1	APAF1	0.1μM	H358
0.0930635	0.220474	0.181	0.126	1	DSTYK	0.1μM	H358
0.0931056	0.140421	0.415	0.342	1	NPEPPS	0.1μM	H358
0.0931299	0.159035	0.245	0.177	1	CEP55	0.1μM	H358
0.0931678	0.222452	0.149	0.1	1	GSN	0.1μM	H358
0.0932768	-0.171802	0.303	0.364	1	AZIN1	0.1μM	H358
0.0936335	0.11891	0.239	0.173	1	ILF3-AS1	0.1μM	H358
0.0936638	0.102811	0.181	0.121	1	RCAN3	0.1μM	H358
0.0938353	0.140202	0.128	0.078	1	MKNK1	0.1μM	H358
0.0939021	-0.134065	0.059	0.104	1	UFSP2	0.1μM	H358
0.0939985	0.118648	0.117	0.069	1	FAM133A	0.1μM	H358
0.0940198	0.112678	0.133	0.082	1	GSTK1	0.1μM	H358
0.0941435	0.129769	0.16	0.104	1	DTX3L	0.1μM	H358
0.094345	0.169418	0.309	0.238	1	CSE1L	0.1μM	H358
0.0948235	0.215211	0.298	0.238	1	SDF4	0.1μM	H358
0.0949413	0.130546	0.229	0.165	1	FBXW2	0.1μM	H358
0.0950631	0.101106	0.106	0.061	1	SPSB1	0.1μM	H358
0.0951362	0.106305	0.122	0.074	1	APIP	0.1μM	H358
0.0951697	0.169723	0.202	0.143	1	ACTR10	0.1μM	H358
0.0951744	0.176972	0.229	0.165	1	C14orf119	0.1μM	H358
0.0952309	0.13846	0.144	0.091	1	KIFC1	0.1μM	H358
0.0952341	0.117442	0.234	0.169	1	AGO3	0.1μM	H358
0.0952932	0.210348	0.399	0.342	1	MIS18BP1	0.1μM	H358
0.0954399	0.208878	0.165	0.113	1	GGA3	0.1μM	H358
0.0956239	0.176642	0.351	0.286	1	KMT2E	0.1μM	H358
0.0957737	-0.240304	0.303	0.359	1	RRP7A	0.1μM	H358
0.0958295	0.102995	0.133	0.082	1	BOLA1	0.1μM	H358
0.096107	0.122849	0.144	0.091	1	POLDIP3	0.1μM	H358
0.0962247	0.157548	0.191	0.134	1	WDR73	0.1μM	H358
0.0962978	0.109308	0.473	0.385	1	IBTK	0.1μM	H358
0.0963547	0.161931	0.16	0.104	1	HIST1H1B	0.1μM	H358
0.0966663	0.175177	0.335	0.264	1	PCYOX1	0.1μM	H358
0.0969248	-0.180711	0.122	0.177	1	ELAC2	0.1μM	H358
0.0969313	-0.102413	0.548	0.654	1	S100A11	0.1μM	H358
0.0969941	0.138453	0.617	0.519	1	PSME2	0.1μM	H358
0.0970761	-0.125629	0.138	0.199	1	RP11-783K16.5	0.1μM	H358
0.097525	-0.139222	0.069	0.117	1	TPD52L1	0.1μM	H358
0.0977019	0.143038	0.649	0.589	1	HNRNPH3	0.1μM	H358
0.0977083	-0.217914	0.096	0.143	1	AP1S1	0.1μM	H358
0.0977132	0.139325	0.463	0.39	1	PFN2	0.1μM	H358
0.0978212	-0.124653	0.144	0.208	1	SDF2L1	0.1μM	H358
0.0978674	0.169357	0.399	0.333	1	PPP2R5C	0.1μM	H358
0.0978696	0.113099	0.128	0.078	1	CYTH2	0.1μM	H358
0.0979732	-0.131649	0.165	0.229	1	SRI	0.1μM	H358
0.0980487	-0.172505	0.085	0.134	1	PARD3	0.1μM	H358
0.0982101	-0.111048	0.67	0.706	1	MT-ND2	0.1μM	H358
0.0984449	-0.155816	0.165	0.229	1	CCDC57	0.1μM	H358
0.098896	0.105003	0.186	0.126	1	ZNF43	0.1μM	H358
0.0989888	0.218973	0.537	0.476	1	HADHA	0.1μM	H358
0.0990101	-0.160624	0.112	0.165	1	NEDD4	0.1μM	H358
0.099101	-0.253005	0.213	0.273	1	ZHX1	0.1μM	H358
0.099768	-0.127236	0.09	0.143	1	F2RL1	0.1μM	H358
0.0997777	0.100183	0.128	0.078	1	FIGN	0.1μM	H358
0.0999987	0.109151	0.309	0.234	1	MLXIP	0.1μM	H358
0.100052	0.166309	0.543	0.489	1	ATF4	0.1μM	H358
0.100126	-0.127531	0.069	0.117	1	ASCC2	0.1μM	H358
0.10021	0.15919	0.84	0.84	1	TGFBI	0.1μM	H358
0.100251	-0.154838	0.362	0.424	1	CHD1	0.1μM	H358
0.10045	-0.173485	0.729	0.805	1	S100A2	0.1μM	H358
0.100511	0.141674	0.165	0.108	1	C1orf131	0.1μM	H358
0.100513	-0.105463	0.197	0.273	1	ALDH9A1	0.1μM	H358
0.100724	0.100603	0.245	0.177	1	INHBB	0.1μM	H358
0.100743	-0.18973	0.074	0.121	1	ZNF121	0.1μM	H358
0.101099	-0.127549	0.649	0.697	1	ANAPC11	0.1μM	H358
0.101188	0.214449	0.5	0.446	1	DCAF7	0.1μM	H358
0.101256	0.107881	0.915	0.866	1	RPL7A	0.1μM	H358
0.101442	0.145132	0.266	0.199	1	AARS	0.1μM	H358
0.101469	-0.165142	0.33	0.403	1	SERINC3	0.1μM	H358
0.101722	-0.160608	0.255	0.325	1	YWHAH	0.1μM	H358
0.101934	-0.183939	0.133	0.186	1	CHKA	0.1μM	H358
0.102072	0.185873	0.394	0.325	1	NUB1	0.1μM	H358
0.102158	0.141591	0.367	0.299	1	SMC2	0.1μM	H358
0.102453	0.167263	0.176	0.121	1	HEXA	0.1μM	H358
0.102552	-0.165772	0.202	0.268	1	DDX39A	0.1μM	H358
0.102892	-0.176553	0.144	0.203	1	QTRTD1	0.1μM	H358
0.102931	-0.171882	0.404	0.481	1	SUCO	0.1μM	H358
0.10298	0.152563	0.415	0.329	1	NFE2L2	0.1μM	H358
0.103062	0.145663	0.266	0.199	1	KLHL8	0.1μM	H358
0.103189	0.214836	0.324	0.255	1	ZMYND8	0.1μM	H358
0.10363	0.167131	0.383	0.316	1	CTSA	0.1μM	H358
0.104014	-0.161914	0.074	0.121	1	PDZD8	0.1μM	H358
0.104093	-0.214478	0.069	0.113	1	LBH	0.1μM	H358
0.10411	0.106173	0.298	0.225	1	IGF1R	0.1μM	H358
0.104138	-0.115125	0.33	0.411	1	2021-09-09	0.1μM	H358
0.104476	-0.223037	0.548	0.593	1	U2AF1	0.1μM	H358
0.104762	-0.159298	0.5	0.597	1	G3BP1	0.1μM	H358
0.104842	0.163688	0.138	0.091	1	INTS10	0.1μM	H358
0.104914	-0.123925	0.186	0.251	1	MAN2A1	0.1μM	H358
0.105485	0.159955	0.25	0.186	1	PTPRA	0.1μM	H358
0.10577	0.155304	0.149	0.1	1	HSCB	0.1μM	H358
0.105876	0.135422	0.186	0.13	1	DDX60L	0.1μM	H358
0.105942	-0.174911	0.287	0.351	1	KDELR2	0.1μM	H358
0.105963	0.120291	0.202	0.143	1	TBK1	0.1μM	H358
0.106131	0.160362	0.33	0.255	1	EHMT1	0.1μM	H358
0.106383	-0.147093	0.367	0.437	1	PLS3	0.1μM	H358
0.107039	0.175667	0.378	0.307	1	MAP7D1	0.1μM	H358
0.107554	-0.148869	0.16	0.221	1	TMEM147	0.1μM	H358
0.107602	-0.111377	0.234	0.299	1	EXOSC9	0.1μM	H358
0.107668	0.209162	0.17	0.117	1	RP11-395B7.7	0.1μM	H358
0.107743	0.163453	0.351	0.281	1	ABHD2	0.1μM	H358
0.108045	-0.162099	0.495	0.558	1	ERH	0.1μM	H358
0.108047	-0.192823	0.277	0.338	1	SSU72	0.1μM	H358
0.108353	-0.110562	0.09	0.143	1	TFCP2	0.1μM	H358
0.108671	-0.165503	0.138	0.195	1	AJUBA	0.1μM	H358
0.108704	0.147639	0.128	0.082	1	KB-1208A12.3	0.1μM	H358
0.109017	-0.232847	0.144	0.199	1	ASAP2	0.1μM	H358
0.109142	0.149363	0.17	0.117	1	OSBPL2	0.1μM	H358
0.109226	0.191614	0.122	0.078	1	ZNF3	0.1μM	H358
0.109364	-0.146622	0.75	0.788	1	UQCRH	0.1μM	H358
0.109532	-0.158327	0.165	0.221	1	TAF11	0.1μM	H358
0.109578	-0.153199	0.101	0.152	1	RBFA	0.1μM	H358
0.10982	0.221403	0.346	0.29	1	DDRGK1	0.1μM	H358
0.109951	-0.137873	0.128	0.182	1	PMPCA	0.1μM	H358
0.110229	0.160619	0.213	0.156	1	PPP1R21	0.1μM	H358
0.110369	0.225819	0.489	0.411	1	ALDH3A2	0.1μM	H358
0.110554	-0.192725	0.17	0.229	1	PSMG3	0.1μM	H358
0.110827	-0.111412	0.452	0.532	1	MBOAT2	0.1μM	H358
0.110856	0.183695	0.431	0.355	1	ITGAV	0.1μM	H358
0.110888	0.134641	0.245	0.182	1	ZNF532	0.1μM	H358
0.111151	-0.145801	0.287	0.359	1	CTNNB1	0.1μM	H358
0.111174	0.146689	0.213	0.156	1	ACOX1	0.1μM	H358
0.111283	0.14566	0.314	0.242	1	PPIE	0.1μM	H358
0.111283	0.178674	0.309	0.247	1	DNAJB6	0.1μM	H358
0.111329	0.133121	0.191	0.134	1	MAP3K4	0.1μM	H358
0.111431	0.215057	0.245	0.186	1	KDM3A	0.1μM	H358
0.111702	-0.195992	0.548	0.593	1	SFN	0.1μM	H358
0.11182	0.161319	0.191	0.139	1	SP1	0.1μM	H358
0.111831	-0.189996	0.367	0.424	1	ESF1	0.1μM	H358
0.111849	0.158479	0.154	0.104	1	ZDHHC7	0.1μM	H358
0.111864	-0.10816	0.734	0.771	1	MT-ND5	0.1μM	H358
0.112034	0.153963	0.117	0.074	1	2021-09-06	0.1μM	H358
0.11226	0.162626	0.176	0.121	1	TARS2	0.1μM	H358
0.112265	-0.186522	0.686	0.723	1	S100A13	0.1μM	H358
0.112369	0.124575	0.484	0.416	1	HMGN3	0.1μM	H358
0.112485	-0.127498	0.154	0.212	1	POLD3	0.1μM	H358
0.112674	0.164886	0.138	0.091	1	COA5	0.1μM	H358
0.112714	0.124384	0.186	0.13	1	SPA17	0.1μM	H358
0.112721	0.158893	0.149	0.1	1	VWA9	0.1μM	H358
0.112734	0.234365	0.255	0.199	1	STRBP	0.1μM	H358
0.112931	0.206494	0.202	0.147	1	NEDD9	0.1μM	H358
0.113129	0.195866	0.362	0.299	1	NRP2	0.1μM	H358
0.113215	-0.109192	0.16	0.225	1	FAM199X	0.1μM	H358
0.113515	-0.124842	0.09	0.143	1	FLVCR1	0.1μM	H358
0.113869	0.157267	0.223	0.169	1	ETAA1	0.1μM	H358
0.114273	0.110948	0.229	0.165	1	GZF1	0.1μM	H358
0.11436	0.145191	0.34	0.281	1	IST1	0.1μM	H358
0.114442	0.175779	0.335	0.268	1	DEPDC1	0.1μM	H358
0.114504	0.141112	0.5	0.437	1	NDUFB1	0.1μM	H358
0.115101	0.118699	0.404	0.329	1	PSPC1	0.1μM	H358
0.115433	0.194652	0.564	0.515	1	DDX17	0.1μM	H358
0.115634	0.111428	0.229	0.169	1	TRIP13	0.1μM	H358
0.11581	-0.105321	0.245	0.316	1	MT1X	0.1μM	H358
0.115928	0.116514	0.165	0.113	1	TOLLIP	0.1μM	H358
0.116313	0.198076	0.309	0.242	1	NDUFS1	0.1μM	H358
0.116764	0.134015	0.367	0.29	1	GABARAPL2	0.1μM	H358
0.116878	-0.193073	0.266	0.325	1	NUDCD1	0.1μM	H358
0.116941	-0.142233	0.261	0.325	1	GLRX3	0.1μM	H358
0.11739	-0.124238	0.5	0.558	1	RPL9	0.1μM	H358
0.117699	0.164644	0.17	0.117	1	MTR	0.1μM	H358
0.117713	0.129266	0.106	0.065	1	CREB3L2	0.1μM	H358
0.117824	-0.233533	0.144	0.199	1	TIGD7	0.1μM	H358
0.117908	-0.145353	0.431	0.498	1	MYO1B	0.1μM	H358
0.118117	0.160734	0.559	0.485	1	ACP1	0.1μM	H358
0.118376	-0.143199	0.436	0.506	1	UQCR10	0.1μM	H358
0.118402	-0.135379	0.277	0.338	1	C20orf24	0.1μM	H358
0.118576	-0.162496	0.42	0.498	1	PPP1CA	0.1μM	H358
0.118891	0.106038	0.181	0.126	1	UPF1	0.1μM	H358
0.118982	0.161445	0.234	0.173	1	CD9	0.1μM	H358
0.119552	0.148691	0.218	0.16	1	KRCC1	0.1μM	H358
0.119899	0.148053	0.138	0.091	1	GPR180	0.1μM	H358
0.120069	0.119098	0.122	0.078	1	PM20D2	0.1μM	H358
0.120197	-0.173676	0.622	0.671	1	POMP	0.1μM	H358
0.120346	0.15362	0.489	0.429	1	ZNHIT1	0.1μM	H358
0.120777	0.12999	0.16	0.108	1	PLOD1	0.1μM	H358
0.120867	0.135586	0.511	0.468	1	MZT2A	0.1μM	H358
0.120921	0.117328	0.255	0.19	1	FAM204A	0.1μM	H358
0.121791	0.124302	0.101	0.061	1	TINF2	0.1μM	H358
0.122235	0.120809	0.133	0.087	1	QRICH1	0.1μM	H358
0.122428	0.119731	0.149	0.1	1	TAF9B	0.1μM	H358
0.122509	-0.177466	0.261	0.32	1	SERPINE2	0.1μM	H358
0.123032	-0.154641	0.09	0.139	1	C11orf82	0.1μM	H358
0.123157	-0.154655	0.17	0.225	1	IRF2BP2	0.1μM	H358
0.12317	-0.131163	0.686	0.727	1	SF3B1	0.1μM	H358
0.123311	-0.116602	0.441	0.515	1	RBPJ	0.1μM	H358
0.123386	0.134648	0.144	0.095	1	ZNF606	0.1μM	H358
0.123458	-0.144355	0.282	0.342	1	FBXW5	0.1μM	H358
0.123498	-0.18466	0.367	0.429	1	CNIH1	0.1μM	H358
0.123644	-0.121212	0.138	0.195	1	MTHFD1	0.1μM	H358
0.123749	-0.177083	0.122	0.173	1	CNOT10	0.1μM	H358
0.123835	-0.189766	0.186	0.242	1	ABRACL	0.1μM	H358
0.123865	0.176507	0.346	0.268	1	BRWD1	0.1μM	H358
0.124026	0.145948	0.324	0.255	1	RCOR1	0.1μM	H358
0.124038	-0.159228	0.186	0.247	1	KPNA1	0.1μM	H358
0.124111	0.113304	0.484	0.403	1	USP1	0.1μM	H358
0.124159	0.129585	0.415	0.333	1	LBR	0.1μM	H358
0.124167	-0.186269	0.186	0.238	1	DRG1	0.1μM	H358
0.124214	0.174446	0.314	0.255	1	NF1	0.1μM	H358
0.124225	-0.1339	0.17	0.234	1	MED15	0.1μM	H358
0.124516	0.110195	0.149	0.1	1	SYCE1L	0.1μM	H358
0.1246	-0.151023	0.144	0.199	1	PPP1R14A	0.1μM	H358
0.124848	0.121191	0.128	0.082	1	HNRNPU-AS1	0.1μM	H358
0.124859	-0.119987	0.181	0.242	1	C12orf43	0.1μM	H358
0.124951	-0.129182	0.08	0.126	1	TBCEL	0.1μM	H358
0.125657	0.134679	0.277	0.212	1	STAT1	0.1μM	H358
0.125697	0.14051	0.16	0.113	1	OGFOD3	0.1μM	H358
0.12574	-0.14748	0.218	0.281	1	NDUFS4	0.1μM	H358
0.125783	-0.182242	0.101	0.147	1	BCL10	0.1μM	H358
0.125798	0.11156	0.122	0.078	1	AP1S3	0.1μM	H358
0.125922	-0.157143	0.069	0.113	1	E2F4	0.1μM	H358
0.125993	0.117102	0.122	0.078	1	SLC33A1	0.1μM	H358
0.126037	-0.134493	0.106	0.156	1	UBL4A	0.1μM	H358
0.126042	0.138233	0.261	0.199	1	KHSRP	0.1μM	H358
0.126338	0.172184	0.383	0.32	1	KPNA2	0.1μM	H358
0.126379	0.126591	0.165	0.113	1	PIP5K1A	0.1μM	H358
0.126673	-0.12944	0.181	0.242	1	MYO1E	0.1μM	H358
0.126799	-0.145005	0.186	0.247	1	ANO6	0.1μM	H358
0.126808	0.174022	0.282	0.221	1	MRPL42	0.1μM	H358
0.126808	-0.151085	0.266	0.342	1	HSD17B10	0.1μM	H358
0.127025	-0.149881	0.186	0.242	1	TTC19	0.1μM	H358
0.127322	0.111616	0.117	0.074	1	KATNAL1	0.1μM	H358
0.127328	0.113512	0.101	0.061	1	GFER	0.1μM	H358
0.127517	-0.183898	0.202	0.255	1	ELOVL6	0.1μM	H358
0.127571	-0.121287	0.58	0.641	1	MYEOV2	0.1μM	H358
0.127585	0.161717	0.197	0.143	1	HEXIM1	0.1μM	H358
0.127597	-0.139456	0.08	0.126	1	NIPAL1	0.1μM	H358
0.128361	-0.122488	0.08	0.126	1	ZNF469	0.1μM	H358
0.128384	-0.190842	0.213	0.268	1	HPRT1	0.1μM	H358
0.128771	0.124137	0.213	0.152	1	GPSM2	0.1μM	H358
0.128936	0.129432	0.117	0.074	1	NOP2	0.1μM	H358
0.129045	-0.221375	0.133	0.182	1	SRFBP1	0.1μM	H358
0.129296	-0.103449	0.149	0.208	1	USP38	0.1μM	H358
0.129321	0.116092	0.133	0.087	1	GNS	0.1μM	H358
0.129335	0.116997	0.207	0.147	1	FAM47E-STBD1	0.1μM	H358
0.129454	0.105198	0.128	0.082	1	RFX3	0.1μM	H358
0.129456	0.148874	0.112	0.069	1	KLHL9	0.1μM	H358
0.129654	0.127079	0.335	0.264	1	HINT2	0.1μM	H358
0.129665	0.116968	0.106	0.065	1	PDCD4	0.1μM	H358
0.12979	0.201532	0.245	0.19	1	NFYB	0.1μM	H358
0.129864	0.169784	0.261	0.208	1	EP400	0.1μM	H358
0.130177	0.15385	0.17	0.121	1	ZC2HC1A	0.1μM	H358
0.13085	-0.115599	0.117	0.169	1	SENP1	0.1μM	H358
0.131193	-0.151408	0.064	0.104	1	PDE4D	0.1μM	H358
0.13191	0.123859	0.229	0.169	1	LTA4H	0.1μM	H358
0.132007	0.20235	0.144	0.1	1	CRNDE	0.1μM	H358
0.132306	0.163025	0.202	0.152	1	PARN	0.1μM	H358
0.132316	0.158589	0.596	0.524	1	OCIAD1	0.1μM	H358
0.132344	-0.11651	0.074	0.117	1	PTRH1	0.1μM	H358
0.132514	-0.15781	0.101	0.147	1	SH3BP2	0.1μM	H358
0.132549	0.164225	0.468	0.398	1	GPR56	0.1μM	H358
0.132952	0.114814	0.122	0.078	1	C1orf85	0.1μM	H358
0.13317	0.139149	0.176	0.126	1	SNAP29	0.1μM	H358
0.133348	0.161851	0.234	0.177	1	TRIM25	0.1μM	H358
0.133449	-0.149598	0.186	0.242	1	MEF2A	0.1μM	H358
0.133805	0.135693	0.181	0.13	1	KIAA1522	0.1μM	H358
0.134044	-0.150409	0.309	0.372	1	PPAT	0.1μM	H358
0.134111	-0.137123	0.399	0.463	1	ISG20L2	0.1μM	H358
0.134441	0.100796	0.149	0.1	1	MRS2	0.1μM	H358
0.134722	-0.15869	0.303	0.368	1	NDUFA5	0.1μM	H358
0.135302	0.174234	0.186	0.134	1	FANCM	0.1μM	H358
0.135344	-0.222138	0.255	0.303	1	BLZF1	0.1μM	H358
0.135513	0.150366	0.287	0.221	1	GANAB	0.1μM	H358
0.135528	0.141689	0.41	0.351	1	RHOBTB3	0.1μM	H358
0.135529	-0.151986	0.362	0.433	1	SUZ12	0.1μM	H358
0.135731	0.114033	0.511	0.433	1	TBL1XR1	0.1μM	H358
0.135851	0.179601	0.431	0.355	1	ARL6IP5	0.1μM	H358
0.13608	0.152505	0.378	0.312	1	NMI	0.1μM	H358
0.136123	-0.248512	0.096	0.139	1	MYBBP1A	0.1μM	H358
0.136213	-0.151532	0.218	0.277	1	IFRD1	0.1μM	H358
0.136645	0.11028	0.122	0.078	1	RAPGEF1	0.1μM	H358
0.136652	0.137935	0.404	0.342	1	CEP152	0.1μM	H358
0.136896	-0.160867	0.181	0.238	1	TRAP1	0.1μM	H358
0.136908	0.111127	0.16	0.113	1	PARP4	0.1μM	H358
0.137138	-0.128598	0.186	0.247	1	CFLAR	0.1μM	H358
0.137159	-0.130583	0.473	0.558	1	SNRPD1	0.1μM	H358
0.137534	0.245079	0.34	0.29	1	AGR2	0.1μM	H358
0.13758	-0.104386	0.867	0.887	1	ATP5E	0.1μM	H358
0.137776	0.183699	0.309	0.247	1	PPT1	0.1μM	H358
0.138335	0.159245	0.505	0.463	1	PARP1	0.1μM	H358
0.138647	-0.134588	0.729	0.753	1	MT1E	0.1μM	H358
0.139074	-0.161801	0.165	0.216	1	OAT	0.1μM	H358
0.139082	0.163005	0.138	0.095	1	SIK1	0.1μM	H358
0.139094	-0.124717	0.106	0.156	1	ADD3	0.1μM	H358
0.13917	-0.109248	0.16	0.216	1	MFF	0.1μM	H358
0.139281	0.159466	0.58	0.528	1	SNW1	0.1μM	H358
0.139455	0.183918	0.149	0.104	1	ZNF621	0.1μM	H358
0.139541	-0.181096	0.138	0.19	1	RGS20	0.1μM	H358
0.139563	0.193321	0.144	0.1	1	ZNF525	0.1μM	H358
0.139584	0.140102	0.165	0.117	1	WEE1	0.1μM	H358
0.139739	0.139559	0.176	0.126	1	INTS2	0.1μM	H358
0.139754	-0.186351	0.239	0.294	1	ARFIP1	0.1μM	H358
0.139906	0.118336	0.388	0.329	1	XIAP	0.1μM	H358
0.139915	-0.162068	0.181	0.238	1	MAP7D3	0.1μM	H358
0.140248	-0.10111	0.08	0.126	1	ORC5	0.1μM	H358
0.14028	-0.166929	0.128	0.177	1	POLR2C	0.1μM	H358
0.140304	0.20537	0.654	0.654	1	NIPBL	0.1μM	H358
0.140725	0.163607	0.25	0.195	1	NBEAL1	0.1μM	H358
0.141052	0.167019	0.138	0.095	1	FANCD2	0.1μM	H358
0.141256	0.270835	0.202	0.156	1	VPS13C	0.1μM	H358
0.141547	0.133744	0.309	0.242	1	RPS27L	0.1μM	H358
0.141746	-0.115979	0.197	0.255	1	ATAD3A	0.1μM	H358
0.141905	-0.11659	0.074	0.117	1	MEF2D	0.1μM	H358
0.142102	0.109827	0.239	0.182	1	CPE	0.1μM	H358
0.142199	0.158006	0.117	0.078	1	SYTL1	0.1μM	H358
0.142255	-0.132739	0.511	0.563	1	BAZ1A	0.1μM	H358
0.142484	-0.114538	0.287	0.355	1	POLR2K	0.1μM	H358
0.14268	-0.113433	0.324	0.398	1	DDX10	0.1μM	H358
0.142703	-0.127651	0.117	0.169	1	FSIP2	0.1μM	H358
0.142786	0.125193	0.782	0.723	1	UBC	0.1μM	H358
0.14307	0.199014	0.223	0.173	1	GPBP1L1	0.1μM	H358
0.143193	-0.129959	0.176	0.234	1	GADD45B	0.1μM	H358
0.143468	-0.129057	0.069	0.108	1	ACO1	0.1μM	H358
0.14358	-0.136117	0.229	0.294	1	SELK	0.1μM	H358
0.143641	-0.129913	0.144	0.195	1	ELK4	0.1μM	H358
0.143649	0.216606	0.181	0.13	1	CUL2	0.1μM	H358
0.143802	-0.143945	0.516	0.576	1	C8orf33	0.1μM	H358
0.143914	-0.177751	0.069	0.108	1	SAMD4A	0.1μM	H358
0.144063	0.13018	0.149	0.104	1	SYS1	0.1μM	H358
0.144108	-0.145833	0.569	0.645	1	POLR2L	0.1μM	H358
0.144434	-0.111983	0.543	0.602	1	PGRMC1	0.1μM	H358
0.144683	-0.110232	0.58	0.641	1	PRDX6	0.1μM	H358
0.144895	0.162126	0.426	0.368	1	COMMD6	0.1μM	H358
0.144917	-0.103062	0.074	0.117	1	ARL2	0.1μM	H358
0.144929	-0.104342	0.064	0.104	1	SUV39H2	0.1μM	H358
0.145264	-0.10838	0.234	0.299	1	CCDC90B	0.1μM	H358
0.145277	0.130361	0.186	0.134	1	ERLIN1	0.1μM	H358
0.145406	0.181402	0.441	0.372	1	CUL5	0.1μM	H358
0.145462	0.206051	0.138	0.095	1	FGD4	0.1μM	H358
0.145932	-0.139374	0.298	0.385	1	FAM98A	0.1μM	H358
0.146374	0.182211	0.218	0.165	1	HELLS	0.1μM	H358
0.146504	-0.129574	0.691	0.736	1	MYH9	0.1μM	H358
0.146613	0.217047	0.112	0.074	1	PIK3R3	0.1μM	H358
0.147163	-0.230169	0.085	0.126	1	USB1	0.1μM	H358
0.147176	0.182268	0.25	0.195	1	SDHA	0.1μM	H358
0.147247	0.117972	0.223	0.165	1	SRPK2	0.1μM	H358
0.147346	0.135316	0.165	0.117	1	MTG2	0.1μM	H358
0.147461	0.15036	0.239	0.182	1	MAGEF1	0.1μM	H358
0.147521	0.155411	0.112	0.074	1	MUT	0.1μM	H358
0.147539	-0.106853	0.074	0.117	1	RAB25	0.1μM	H358
0.14769	-0.115271	0.218	0.281	1	VAPB	0.1μM	H358
0.147844	-0.109296	0.181	0.238	1	PRKRIP1	0.1μM	H358
0.148018	0.147484	0.644	0.563	1	COPS2	0.1μM	H358
0.14807	0.193401	0.229	0.173	1	PRKCA	0.1μM	H358
0.148102	0.130557	0.165	0.117	1	ANKRD26	0.1μM	H358
0.148105	-0.123398	0.106	0.156	1	VAV2	0.1μM	H358
0.148169	-0.102274	0.133	0.186	1	CMTR2	0.1μM	H358
0.148317	-0.137977	0.207	0.268	1	SH3RF1	0.1μM	H358
0.148433	-0.135783	0.106	0.152	1	SLC2A4RG	0.1μM	H358
0.148468	0.168004	0.596	0.563	1	TMPO	0.1μM	H358
0.148481	0.170941	0.165	0.117	1	POLQ	0.1μM	H358
0.148591	-0.125218	0.234	0.299	1	CERS6	0.1μM	H358
0.148609	0.122592	0.436	0.359	1	FBXO9	0.1μM	H358
0.148735	0.151672	0.138	0.095	1	KNTC1	0.1μM	H358
0.14889	-0.161534	0.154	0.208	1	THOC1	0.1μM	H358
0.148959	0.109817	0.245	0.186	1	FER	0.1μM	H358
0.149185	0.155843	0.149	0.104	1	VAT1	0.1μM	H358
0.149191	0.114033	0.314	0.251	1	CDS1	0.1μM	H358
0.149205	0.131633	0.351	0.29	1	C17orf85	0.1μM	H358
0.149247	0.135704	0.117	0.078	1	SEMA4B	0.1μM	H358
0.149251	-0.139468	0.426	0.481	1	MKI67IP	0.1μM	H358
0.149309	-0.167622	0.261	0.316	1	GMNN	0.1μM	H358
0.149635	-0.101885	0.729	0.758	1	RSL1D1	0.1μM	H358
0.150068	0.105707	0.245	0.182	1	YIPF5	0.1μM	H358
0.150147	0.165822	0.117	0.078	1	INTS3	0.1μM	H358
0.150198	-0.116492	0.117	0.165	1	FAF1	0.1μM	H358
0.15049	-0.210733	0.096	0.139	1	ABCC3	0.1μM	H358
0.150561	0.128426	0.197	0.143	1	SNCG	0.1μM	H358
0.150646	-0.218522	0.346	0.385	1	LPCAT2	0.1μM	H358
0.151252	0.102688	0.181	0.13	1	CDK5RAP3	0.1μM	H358
0.151333	0.202448	0.181	0.134	1	HCG11	0.1μM	H358
0.151667	-0.20982	0.277	0.316	1	GLYR1	0.1μM	H358
0.152306	-0.166134	0.133	0.182	1	RRP12	0.1μM	H358
0.152318	0.143684	0.447	0.39	1	SNHG14	0.1μM	H358
0.152356	0.110668	0.803	0.766	1	ANXA1	0.1μM	H358
0.152465	-0.144421	0.17	0.225	1	PRR13	0.1μM	H358
0.152817	0.15771	0.213	0.16	1	MIB1	0.1μM	H358
0.152966	0.180621	0.128	0.087	1	CEP120	0.1μM	H358
0.153006	-0.103005	0.415	0.463	1	FERMT2	0.1μM	H358
0.153199	-0.120653	0.59	0.654	1	GUK1	0.1μM	H358
0.153624	-0.111956	0.117	0.165	1	KLHL42	0.1μM	H358
0.153917	0.232896	0.66	0.641	1	HIST1H4C	0.1μM	H358
0.15402	0.148699	0.58	0.532	1	DENR	0.1μM	H358
0.154052	-0.103736	0.362	0.433	1	COX5A	0.1μM	H358
0.154485	-0.134373	0.191	0.251	1	MALSU1	0.1μM	H358
0.154563	0.116463	0.133	0.091	1	GPC1	0.1μM	H358
0.154614	0.128098	0.426	0.364	1	EIF3L	0.1μM	H358
0.154631	0.134278	0.122	0.082	1	SS18	0.1μM	H358
0.154759	-0.144575	0.122	0.169	1	TMED7	0.1μM	H358
0.154928	0.147077	0.165	0.121	1	PMS1	0.1μM	H358
0.155259	-0.115548	0.883	0.896	1	CFL1	0.1μM	H358
0.155327	-0.184177	0.309	0.368	1	AMD1	0.1μM	H358
0.15542	-0.13308	0.154	0.208	1	FBXO45	0.1μM	H358
0.155849	0.149269	0.202	0.152	1	MDFIC	0.1μM	H358
0.155889	0.143854	0.112	0.074	1	DDX60	0.1μM	H358
0.156787	0.148383	0.106	0.069	1	GNPTG	0.1μM	H358
0.156969	-0.208513	0.277	0.32	1	CCDC59	0.1μM	H358
0.157177	0.163371	0.133	0.091	1	HOOK2	0.1μM	H358
0.157181	0.148479	0.452	0.385	1	THOC7	0.1μM	H358
0.15735	0.116388	0.213	0.16	1	AIM1	0.1μM	H358
0.158172	0.133324	0.293	0.238	1	TMEM160	0.1μM	H358
0.158413	-0.167608	0.287	0.346	1	UBE2L3	0.1μM	H358
0.158477	-0.113192	0.809	0.818	1	CCT6A	0.1μM	H358
0.158507	-0.142543	0.149	0.199	1	FKBP15	0.1μM	H358
0.158552	-0.104728	0.362	0.42	1	ATP5F1	0.1μM	H358
0.158874	0.222207	0.394	0.333	1	CDH1	0.1μM	H358
0.158938	0.152645	0.548	0.468	1	NCOR1	0.1μM	H358
0.159002	-0.137241	0.138	0.186	1	DCTD	0.1μM	H358
0.159114	-0.158939	0.34	0.385	1	PDLIM5	0.1μM	H358
0.159705	-0.161196	0.293	0.346	1	AK2	0.1μM	H358
0.159721	-0.158906	0.133	0.182	1	SMAP2	0.1μM	H358
0.159818	-0.123325	0.367	0.429	1	BMS1	0.1μM	H358
0.160137	-0.175888	0.154	0.203	1	GLRX2	0.1μM	H358
0.160196	0.144082	0.138	0.095	1	HECTD4	0.1μM	H358
0.160204	0.243552	0.16	0.121	1	CEP89	0.1μM	H358
0.160447	-0.163165	0.287	0.346	1	CD55	0.1μM	H358
0.160645	0.141149	0.25	0.199	1	CCDC6	0.1μM	H358
0.160721	0.157705	0.367	0.312	1	CHD3	0.1μM	H358
0.161012	-0.114899	0.229	0.286	1	CASC4	0.1μM	H358
0.161121	-0.1718	0.277	0.333	1	TPRKB	0.1μM	H358
0.161558	0.163817	0.372	0.316	1	CLCN3	0.1μM	H358
0.161785	0.18083	0.298	0.242	1	GGPS1	0.1μM	H358
0.161857	0.121593	0.186	0.134	1	HOOK1	0.1μM	H358
0.161925	0.185287	0.356	0.307	1	COPZ1	0.1μM	H358
0.162232	0.127268	0.106	0.069	1	KXD1	0.1μM	H358
0.162851	0.129382	0.255	0.199	1	VPS4A	0.1μM	H358
0.163177	0.125705	0.117	0.078	1	C2orf68	0.1μM	H358
0.16363	0.107278	0.191	0.139	1	GEN1	0.1μM	H358
0.163756	0.132349	0.128	0.087	1	LRRC40	0.1μM	H358
0.164673	0.127109	0.165	0.117	1	ZC3H7B	0.1μM	H358
0.164686	0.12781	0.186	0.139	1	XPNPEP3	0.1μM	H358
0.164765	0.125963	0.133	0.091	1	AASDH	0.1μM	H358
0.164994	-0.183784	0.298	0.342	1	TPD52L2	0.1μM	H358
0.165021	-0.15003	0.58	0.602	1	SLIRP	0.1μM	H358
0.165225	-0.127237	0.154	0.203	1	ATP2C1	0.1μM	H358
0.165676	0.114097	0.133	0.091	1	KLHDC4	0.1μM	H358
0.166321	0.111423	0.165	0.117	1	REV3L	0.1μM	H358
0.166537	0.111802	0.213	0.16	1	STX3	0.1μM	H358
0.166613	0.100476	0.16	0.113	1	ZNF200	0.1μM	H358
0.167789	0.179028	0.335	0.273	1	KIF14	0.1μM	H358
0.167982	0.10151	0.165	0.117	1	METTL17	0.1μM	H358
0.168032	-0.160472	0.074	0.113	1	RANBP3	0.1μM	H358
0.168102	0.105232	0.112	0.074	1	PPCDC	0.1μM	H358
0.168112	-0.127264	0.138	0.186	1	SLC39A8	0.1μM	H358
0.16812	-0.148175	0.122	0.169	1	COMMD2	0.1μM	H358
0.168181	0.113477	0.101	0.065	1	COPG1	0.1μM	H358
0.168191	-0.126644	0.165	0.216	1	POLR1E	0.1μM	H358
0.168523	0.10459	0.117	0.078	1	CENPBD1	0.1μM	H358
0.168526	-0.120666	0.122	0.169	1	ABCD3	0.1μM	H358
0.168645	-0.167939	0.096	0.139	1	GLIPR1	0.1μM	H358
0.168766	-0.124776	0.415	0.485	1	NDUFA13	0.1μM	H358
0.169108	0.127787	0.319	0.264	1	COMMD8	0.1μM	H358
0.169395	-0.19699	0.367	0.433	1	MRTO4	0.1μM	H358
0.169773	0.136945	0.101	0.065	1	LINC00094	0.1μM	H358
0.169791	0.139776	0.229	0.177	1	INCENP	0.1μM	H358
0.170003	0.128805	0.117	0.078	1	MAML1	0.1μM	H358
0.170075	0.115582	0.165	0.117	1	CHP1	0.1μM	H358
0.170296	0.171055	0.17	0.126	1	RP5-940J5.9	0.1μM	H358
0.170943	0.167205	0.181	0.134	1	WDR60	0.1μM	H358
0.171135	0.102797	0.404	0.333	1	MAP9	0.1μM	H358
0.171252	0.129612	0.287	0.229	1	MID1	0.1μM	H358
0.171448	0.119154	0.106	0.069	1	ERI1	0.1μM	H358
0.171448	0.109998	0.106	0.069	1	FZD3	0.1μM	H358
0.171546	-0.185526	0.17	0.216	1	SNAP23	0.1μM	H358
0.171786	-0.120759	0.569	0.619	1	WDR1	0.1μM	H358
0.172096	0.126417	0.356	0.294	1	OTUB1	0.1μM	H358
0.172211	-0.172364	0.255	0.307	1	C6orf106	0.1μM	H358
0.172367	0.115238	0.766	0.792	1	PTGES3	0.1μM	H358
0.172455	0.160188	0.282	0.229	1	IVD	0.1μM	H358
0.172702	0.106162	0.457	0.385	1	SNX5	0.1μM	H358
0.172921	0.134543	0.324	0.268	1	AKAP11	0.1μM	H358
0.172971	-0.1189	0.16	0.212	1	CDCA4	0.1μM	H358
0.172989	0.112056	0.122	0.082	1	PPP1R16A	0.1μM	H358
0.173202	-0.139269	0.234	0.286	1	PCMT1	0.1μM	H358
0.173234	-0.138903	0.17	0.221	1	RAB6A	0.1μM	H358
0.173532	0.101039	0.101	0.065	1	SNAP47	0.1μM	H358
0.174516	0.104212	0.133	0.091	1	GNA11	0.1μM	H358
0.174971	-0.130843	0.096	0.139	1	RPS6KA4	0.1μM	H358
0.175316	0.163315	0.324	0.268	1	AP3D1	0.1μM	H358
0.175456	-0.175603	0.08	0.117	1	TNFRSF1A	0.1μM	H358
0.175517	0.115515	0.378	0.316	1	ATG12	0.1μM	H358
0.175685	0.153296	0.234	0.186	1	MRPS16	0.1μM	H358
0.175965	-0.163987	0.261	0.312	1	DYNLT1	0.1μM	H358
0.176033	-0.116346	0.42	0.468	1	MRPL14	0.1μM	H358
0.176066	0.179389	0.5	0.446	1	LARP7	0.1μM	H358
0.1762	0.107238	0.106	0.069	1	PALB2	0.1μM	H358
0.17642	0.203718	0.367	0.32	1	PAIP2	0.1μM	H358
0.176725	0.177435	0.516	0.455	1	UBR5	0.1μM	H358
0.176924	-0.109768	0.154	0.203	1	MRPS11	0.1μM	H358
0.17703	-0.161294	0.191	0.238	1	PIN4	0.1μM	H358
0.177252	0.226758	0.271	0.229	1	TMEM126B	0.1μM	H358
0.177773	0.180094	0.154	0.113	1	MDC1	0.1μM	H358
0.17816	0.117137	0.356	0.294	1	RPA3	0.1μM	H358
0.178293	-0.157598	0.404	0.468	1	CYCS	0.1μM	H358
0.178299	-0.181219	0.154	0.199	1	STK3	0.1μM	H358
0.178396	-0.147997	0.128	0.173	1	GALNT10	0.1μM	H358
0.17886	0.244846	0.351	0.312	1	KIAA1109	0.1μM	H358
0.179189	0.100739	0.426	0.368	1	ST13	0.1μM	H358
0.179209	0.133389	0.383	0.312	1	NDUFV1	0.1μM	H358
0.179301	0.156239	0.176	0.13	1	SP110	0.1μM	H358
0.179451	0.131611	0.186	0.139	1	TIPIN	0.1μM	H358
0.179792	0.104182	0.133	0.091	1	EFNA1	0.1μM	H358
0.18004	0.172351	0.149	0.108	1	UBL3	0.1μM	H358
0.180108	-0.15363	0.16	0.208	1	ZBTB8OS	0.1μM	H358
0.180183	-0.10323	0.144	0.195	1	NIPA2	0.1μM	H358
0.180363	-0.118245	0.559	0.623	1	DNTTIP2	0.1μM	H358
0.180423	0.184956	0.484	0.433	1	CD109	0.1μM	H358
0.180494	-0.1647	0.176	0.221	1	DMTF1	0.1μM	H358
0.180826	0.131289	0.207	0.16	1	KIF1C	0.1μM	H358
0.180902	-0.139012	0.112	0.156	1	HSPA14	0.1μM	H358
0.181001	0.194452	0.191	0.147	1	KIAA1598	0.1μM	H358
0.181002	0.11246	0.138	0.095	1	C1D	0.1μM	H358
0.181191	0.157214	0.314	0.26	1	NDUFB3	0.1μM	H358
0.181232	0.156365	0.218	0.169	1	POR	0.1μM	H358
0.181408	-0.104739	0.085	0.126	1	ABT1	0.1μM	H358
0.181948	0.124506	0.213	0.16	1	SCLT1	0.1μM	H358
0.182769	0.134799	0.186	0.139	1	SMARCA2	0.1μM	H358
0.182863	-0.17666	0.218	0.264	1	SRGAP1	0.1μM	H358
[truncated: 19,542 more rows]

## Sheet: negbinom
p_val	avg_logFC	pct.1	pct.2	p_val_adj	gene	Dose	Cell line
1.45682e-46	-1.19702	0.559	0.978	2.42662e-42	CCND1	0.1μM	H358
3.38785e-24	-0.852997	0.133	0.571	5.64315e-20	F3	0.1μM	H358
2.30227e-22	-0.729923	0.064	0.584	3.83489e-18	PHLDA1	0.1μM	H358
1.21799e-16	-0.596134	0.324	0.688	2.02881e-12	IER3	0.1μM	H358
1.15643e-15	-0.58807	0.351	0.654	1.92626e-11	DCBLD2	0.1μM	H358
2.60468e-15	-0.693195	0.245	0.61	4.33862e-11	PLAU	0.1μM	H358
1.58373e-13	-0.514896	0.213	0.55	2.63803e-09	ITGA2	0.1μM	H358
8.564e-13	-0.412695	0.096	0.42	1.42651e-08	HMGA2	0.1μM	H358
8.59235e-12	-0.501203	0.665	0.861	1.43123e-07	MYL12A	0.1μM	H358
8.64647e-12	-0.473723	0.266	0.571	1.44024e-07	CDC42EP3	0.1μM	H358
1.65063e-11	0.538659	0.894	0.745	2.74945e-07	HMOX1	0.1μM	H358
5.64864e-11	-0.401097	0.032	0.346	9.40894e-07	DUSP4	0.1μM	H358
9.0477e-11	0.480105	0.665	0.368	1.50707e-06	GCLC	0.1μM	H358
1.75592e-10	-0.505748	0.654	0.81	2.92483e-06	EZR	0.1μM	H358
3.32961e-10	-0.595354	0.489	0.701	5.54613e-06	THBS1	0.1μM	H358
4.46731e-10	-0.39702	0.287	0.537	7.44119e-06	FERMT1	0.1μM	H358
4.87654e-10	-0.384099	0.021	0.29	8.12285e-06	G0S2	0.1μM	H358
7.26642e-10	-0.376459	0.191	0.416	1.21037e-05	ELK3	0.1μM	H358
8.30758e-10	-0.34796	0.165	0.437	1.38379e-05	PHLDA2	0.1μM	H358
9.13796e-10	-0.357063	0.25	0.541	1.52211e-05	MCL1	0.1μM	H358
9.54276e-10	-0.457797	0.511	0.749	1.58954e-05	HIF1A	0.1μM	H358
2.58539e-09	-0.328566	0.154	0.424	4.30648e-05	PTPN12	0.1μM	H358
3.04439e-09	-0.35905	0.191	0.455	5.07104e-05	WWTR1	0.1μM	H358
3.52169e-09	0.394986	0.761	0.468	5.86608e-05	SQSTM1	0.1μM	H358
5.9409e-09	-0.405365	0.441	0.68	9.89575e-05	TOP1	0.1μM	H358
5.98384e-09	0.420426	0.707	0.476	9.96729e-05	SOX4	0.1μM	H358
6.99672e-09	-0.335365	0.112	0.346	0.000116544	SNAI2	0.1μM	H358
2.00085e-08	-0.271652	0.043	0.26	0.000333282	FOSL1	0.1μM	H358
2.86538e-08	0.511885	0.936	0.857	0.000477286	DHRS2	0.1μM	H358
3.13319e-08	-0.361737	0.218	0.455	0.000521895	KLF6	0.1μM	H358
4.59721e-08	-0.595652	0.255	0.424	0.000765757	AKAP12	0.1μM	H358
5.84638e-08	-0.303892	0.106	0.286	0.000973831	EREG	0.1μM	H358
6.89223e-08	-0.283259	0.09	0.277	0.00114804	ENC1	0.1μM	H358
7.56429e-08	-0.436846	0.34	0.623	0.00125998	LAMA3	0.1μM	H358
7.64054e-08	-0.300294	0.112	0.372	0.00127269	MLPH	0.1μM	H358
8.03268e-08	-0.247393	0.043	0.26	0.001338	TNFRSF10A	0.1μM	H358
8.26256e-08	-0.289058	0.128	0.351	0.00137629	MTAP	0.1μM	H358
8.44478e-08	-0.369388	0.452	0.649	0.00140665	MYO10	0.1μM	H358
8.46196e-08	-0.374583	0.42	0.645	0.00140951	MCFD2	0.1μM	H358
9.4118e-08	-0.330774	0.388	0.602	0.00156772	SLC25A37	0.1μM	H358
9.92344e-08	0.400005	1	1	0.00165295	MALAT1	0.1μM	H358
1.05402e-07	-0.275997	0.133	0.346	0.00175568	STK17A	0.1μM	H358
1.07293e-07	-0.294672	0.197	0.45	0.00178719	PLAUR	0.1μM	H358
1.1289e-07	-0.271773	0.106	0.29	0.00188041	FAM83A	0.1μM	H358
1.47949e-07	-0.294126	0.154	0.372	0.00246439	TMEM156	0.1μM	H358
1.50387e-07	-0.306634	0.144	0.364	0.002505	EMP1	0.1μM	H358
1.9478e-07	0.3227	0.505	0.212	0.00324445	SMIM14	0.1μM	H358
2.24393e-07	-0.402797	0.202	0.351	0.00373771	CYR61	0.1μM	H358
2.4825e-07	-0.267	0.096	0.299	0.00413509	PLEK2	0.1μM	H358
2.56866e-07	-0.273133	0.069	0.264	0.00427862	ANTXR2	0.1μM	H358
2.78844e-07	-0.250456	0.069	0.268	0.00464471	NRG1	0.1μM	H358
3.02869e-07	-0.416271	0.564	0.745	0.00504489	LAMB3	0.1μM	H358
3.24884e-07	-0.257758	0.059	0.234	0.00541159	TNS4	0.1μM	H358
5.08253e-07	0.41465	0.75	0.532	0.00846598	NEAT1	0.1μM	H358
5.9579e-07	-0.267242	0.176	0.411	0.00992407	CDCP1	0.1μM	H358
6.66684e-07	-0.346534	0.5	0.667	0.011105	PLEC	0.1μM	H358
1.0729e-06	0.347529	0.628	0.368	0.0178713	MAP3K2	0.1μM	H358
1.13572e-06	0.295887	0.383	0.156	0.0189176	GCNT1	0.1μM	H358
1.21335e-06	-0.454056	0.676	0.775	0.0202107	LAMC2	0.1μM	H358
1.29019e-06	-0.293154	0.277	0.463	0.0214906	FAM129B	0.1μM	H358
1.30979e-06	-0.216353	0.043	0.203	0.0218172	CAPRIN2	0.1μM	H358
1.50097e-06	-0.273374	0.09	0.281	0.0250017	ZBED2	0.1μM	H358
1.51108e-06	-0.344071	0.303	0.589	0.02517	ARL4C	0.1μM	H358
1.69192e-06	0.296002	0.33	0.13	0.0281824	ZFP90	0.1μM	H358
1.71302e-06	-0.287415	0.207	0.42	0.0285338	VCL	0.1μM	H358
1.92735e-06	0.464768	0.729	0.628	0.0321038	HMGB2	0.1μM	H358
1.99454e-06	-0.293164	0.223	0.39	0.033223	ERRFI1	0.1μM	H358
2.00656e-06	0.305067	0.5	0.307	0.0334233	PGM2L1	0.1μM	H358
3.24558e-06	-0.393645	0.633	0.775	0.0540617	CAV1	0.1μM	H358
3.52619e-06	-0.318996	0.537	0.693	0.0587358	CAPN2	0.1μM	H358
5.60225e-06	-0.292802	0.495	0.636	0.0933167	MAP4K4	0.1μM	H358
6.40489e-06	-0.204657	0.021	0.165	0.106686	RHOB	0.1μM	H358
6.6849e-06	0.303275	0.628	0.463	0.11135	TCF25	0.1μM	H358
8.48768e-06	-0.3094	0.399	0.554	0.141379	ACTN1	0.1μM	H358
9.81283e-06	-0.241336	0.197	0.381	0.163452	VEGFA	0.1μM	H358
1.07387e-05	-0.352252	0.543	0.732	0.178875	KRT18	0.1μM	H358
1.11203e-05	-0.283469	0.463	0.589	0.18523	ZFP36L1	0.1μM	H358
1.14925e-05	-0.289494	0.42	0.593	0.191431	ATP2B1	0.1μM	H358
1.17633e-05	0.197642	0.149	0.039	0.195941	CYP1A1	0.1μM	H358
1.3565e-05	-0.278728	0.346	0.519	0.225952	JUN	0.1μM	H358
1.4886e-05	-0.303595	0.426	0.58	0.247957	ETS1	0.1μM	H358
1.50726e-05	0.369192	0.718	0.463	0.251064	AHNAK2	0.1μM	H358
1.9037e-05	-0.157378	0.032	0.177	0.3171	PHC2	0.1μM	H358
1.94228e-05	-0.171613	0.032	0.165	0.323525	MICAL2	0.1μM	H358
1.95293e-05	0.198163	0.245	0.091	0.325299	GSE1	0.1μM	H358
2.26427e-05	-0.186586	0.101	0.251	0.37716	EHD1	0.1μM	H358
2.31009e-05	-0.288995	0.25	0.472	0.384791	PLK2	0.1μM	H358
2.41704e-05	-0.260398	0.346	0.498	0.402607	FSCN1	0.1μM	H358
2.66664e-05	-0.266092	0.484	0.723	0.444181	MRPL52	0.1μM	H358
2.68233e-05	-0.334762	0.888	0.983	0.446795	CALM2	0.1μM	H358
3.0148e-05	0.175085	0.277	0.121	0.502175	C9orf3	0.1μM	H358
3.27194e-05	-0.284951	0.734	0.844	0.545007	OCIAD2	0.1μM	H358
3.72454e-05	-0.151735	0.027	0.165	0.620397	TGFA	0.1μM	H358
3.88038e-05	-0.310277	0.564	0.732	0.646356	ITGA6	0.1μM	H358
4.01674e-05	0.178577	0.255	0.095	0.669069	ATF7IP	0.1μM	H358
4.16466e-05	-0.232409	0.229	0.429	0.693708	LINC00152	0.1μM	H358
4.53323e-05	0.214812	0.511	0.359	0.7551	GLTSCR2	0.1μM	H358
4.58946e-05	-0.202629	0.101	0.255	0.764467	BMP4	0.1μM	H358
5.21141e-05	-0.174797	0.085	0.216	0.868064	SEMA7A	0.1μM	H358
5.38055e-05	-0.373843	0.665	0.706	0.896238	KRT19	0.1μM	H358
5.66277e-05	-0.163242	0.096	0.234	0.943248	FAM107B	0.1μM	H358
6.36169e-05	-0.165588	0.053	0.19	1	BCL2L1	0.1μM	H358
6.70413e-05	-0.142331	0.021	0.152	1	CMTM3	0.1μM	H358
6.73319e-05	0.15365	0.245	0.087	1	PIM3	0.1μM	H358
7.40644e-05	0.216484	0.319	0.177	1	HSPA4L	0.1μM	H358
8.16167e-05	-0.146001	0.021	0.139	1	MYC	0.1μM	H358
8.43926e-05	-0.164043	0.059	0.195	1	PAG1	0.1μM	H358
8.45504e-05	-0.147121	0.037	0.165	1	IFFO2	0.1μM	H358
9.10446e-05	-0.23355	0.346	0.498	1	RASA1	0.1μM	H358
9.341e-05	0.138153	0.176	0.048	1	BCL2L11	0.1μM	H358
9.34621e-05	-0.258138	0.388	0.528	1	GNPNAT1	0.1μM	H358
9.81301e-05	-0.235299	0.277	0.411	1	FLNB	0.1μM	H358
9.87384e-05	-0.169636	0.074	0.203	1	SPRED1	0.1μM	H358
0.00010366	0.226841	0.489	0.303	1	CXXC5	0.1μM	H358
0.000109863	0.118584	0.144	0.035	1	KCNK1	0.1μM	H358
0.000121379	-0.172732	0.059	0.186	1	IL11	0.1μM	H358
0.000123303	0.226595	0.303	0.195	1	DNAJB4	0.1μM	H358
0.000128888	0.1182	0.133	0.03	1	HBP1	0.1μM	H358
0.000130896	-0.245031	0.319	0.498	1	CDV3	0.1μM	H358
0.000139205	-0.142937	0.032	0.139	1	ZEB1	0.1μM	H358
0.000155434	0.262157	0.58	0.381	1	RB1CC1	0.1μM	H358
0.000171758	-0.246652	0.335	0.472	1	TSC22D1	0.1μM	H358
0.000176057	0.14928	0.202	0.095	1	ARL4A	0.1μM	H358
0.000183732	-0.173056	0.186	0.351	1	CDC42SE1	0.1μM	H358
0.000185895	-0.154594	0.074	0.216	1	MYEOV	0.1μM	H358
0.000193562	-0.206055	0.261	0.416	1	AGPAT9	0.1μM	H358
0.000199682	-0.247058	0.255	0.398	1	FRMD6	0.1μM	H358
0.000223204	-0.246009	0.505	0.68	1	CAP1	0.1μM	H358
0.000227534	-0.142626	0.053	0.169	1	IRS2	0.1μM	H358
0.00022912	0.196091	0.41	0.238	1	PBRM1	0.1μM	H358
0.000230568	0.226063	0.495	0.312	1	MYO6	0.1μM	H358
0.000231587	0.125933	0.181	0.065	1	KIAA0930	0.1μM	H358
0.000237966	0.215607	0.388	0.247	1	ZFC3H1	0.1μM	H358
0.000243974	-0.274095	0.511	0.636	1	DDX21	0.1μM	H358
0.000247382	-0.128285	0.027	0.139	1	LACC1	0.1μM	H358
0.000255297	-0.126919	0.059	0.19	1	CCND3	0.1μM	H358
0.000257888	-0.145785	0.069	0.208	1	EVA1A	0.1μM	H358
0.000271713	0.128014	0.138	0.026	1	ELF3	0.1μM	H358
0.000295412	-0.245399	0.383	0.481	1	NT5E	0.1μM	H358
0.000297312	-0.22302	0.239	0.381	1	SMURF2	0.1μM	H358
0.00031141	0.148817	0.186	0.082	1	PBXIP1	0.1μM	H358
0.000318595	-0.121712	0.043	0.152	1	SMAGP	0.1μM	H358
0.000320993	0.128684	0.144	0.039	1	PDIK1L	0.1μM	H358
0.0003225	-0.20954	0.16	0.316	1	UBE2E3	0.1μM	H358
0.000325223	-0.125381	0.043	0.147	1	AHR	0.1μM	H358
0.000326503	-0.265911	0.521	0.688	1	DKC1	0.1μM	H358
0.00033469	-0.256882	0.819	0.918	1	ASPH	0.1μM	H358
0.000346552	-0.189425	0.176	0.342	1	AP1S2	0.1μM	H358
0.00037013	0.133069	0.223	0.104	1	PTOV1	0.1μM	H358
0.000383027	0.228601	0.681	0.472	1	RALBP1	0.1μM	H358
0.000383039	0.183333	0.245	0.13	1	NRCAM	0.1μM	H358
0.000435663	-0.256039	0.638	0.784	1	ARPC2	0.1μM	H358
0.000438314	0.133069	0.234	0.087	1	UNKL	0.1μM	H358
0.000439625	-0.265769	0.723	0.805	1	PMEPA1	0.1μM	H358
0.000450108	0.210249	0.713	0.593	1	ERP29	0.1μM	H358
0.000480148	0.164065	0.255	0.134	1	MECOM	0.1μM	H358
0.000482114	0.181961	0.351	0.225	1	BRD8	0.1μM	H358
0.000483995	-0.129793	0.074	0.19	1	TLE3	0.1μM	H358
0.000493731	0.177605	0.309	0.199	1	KIAA0586	0.1μM	H358
0.000500257	0.209337	0.319	0.212	1	SYNE2	0.1μM	H358
0.000505401	-0.179368	0.266	0.442	1	HPCAL1	0.1μM	H358
0.000514252	-0.192248	0.186	0.303	1	KLF10	0.1μM	H358
0.000554969	-0.210339	0.309	0.476	1	SLC20A1	0.1μM	H358
0.000555588	-0.195366	0.186	0.385	1	CD3EAP	0.1μM	H358
0.000562955	-0.268321	0.691	0.827	1	NOP56	0.1μM	H358
0.000576799	0.164158	0.372	0.212	1	C4orf48	0.1μM	H358
0.000581446	-0.129109	0.096	0.208	1	DHX33	0.1μM	H358
0.000591745	-0.107283	0.027	0.126	1	MAP3K9	0.1μM	H358
0.00062631	0.169475	0.303	0.16	1	BAZ2B	0.1μM	H358
0.000640613	-0.239763	0.34	0.472	1	ZNHIT6	0.1μM	H358
0.000648129	0.11386	0.186	0.082	1	STK11	0.1μM	H358
0.00066169	-0.202873	0.351	0.567	1	NSUN2	0.1μM	H358
0.000678226	-0.144338	0.08	0.19	1	UAP1	0.1μM	H358
0.000687628	-0.131896	0.064	0.203	1	KIFC3	0.1μM	H358
0.000698816	-0.121712	0.037	0.134	1	NAV3	0.1μM	H358
0.000706503	0.250036	0.388	0.26	1	CRABP2	0.1μM	H358
0.000732226	0.150509	0.314	0.173	1	H1FX	0.1μM	H358
0.000759247	0.117868	0.17	0.078	1	HIBCH	0.1μM	H358
0.000762961	-0.22403	0.399	0.576	1	LYAR	0.1μM	H358
0.000778409	-0.233754	0.351	0.537	1	PPP2R2A	0.1μM	H358
0.00078435	0.215307	0.394	0.251	1	KIAA0232	0.1μM	H358
0.000819928	0.192553	0.356	0.208	1	TP53BP1	0.1μM	H358
0.00085621	-0.201818	0.367	0.476	1	CORO1C	0.1μM	H358
0.00086426	0.125933	0.149	0.065	1	ZNF165	0.1μM	H358
0.000866294	-0.114737	0.064	0.177	1	PELO	0.1μM	H358
0.000874914	-0.126158	0.053	0.139	1	TRIB1	0.1μM	H358
0.000913206	-0.154763	0.144	0.277	1	PTK2	0.1μM	H358
0.000920611	0.161371	0.367	0.234	1	BRD3	0.1μM	H358
0.000966179	-0.265838	0.441	0.532	1	ISG15	0.1μM	H358
0.000976697	-0.100755	0.037	0.134	1	TRIM8	0.1μM	H358
0.0009991	-0.154346	0.138	0.255	1	DCTPP1	0.1μM	H358
0.00100344	-0.15713	0.128	0.238	1	E2F3	0.1μM	H358
0.00100432	-0.218407	0.564	0.675	1	KIAA0020	0.1μM	H358
0.00106126	0.17137	0.34	0.216	1	PSIP1	0.1μM	H358
0.0010666	-0.183985	0.293	0.411	1	CLIC1	0.1μM	H358
0.00107285	0.179038	0.356	0.234	1	GULP1	0.1μM	H358
0.00110007	-0.148434	0.16	0.268	1	PDLIM7	0.1μM	H358
0.0011202	-0.124878	0.08	0.182	1	RP11-166D19.1	0.1μM	H358
0.00112551	-0.17026	0.234	0.364	1	TRMT6	0.1μM	H358
0.0011415	0.101076	0.128	0.039	1	KDM4B	0.1μM	H358
0.00114757	-0.218645	0.335	0.472	1	ACSL4	0.1μM	H358
0.0012176	0.160274	0.346	0.212	1	KITLG	0.1μM	H358
0.00124964	0.195959	0.33	0.216	1	BRCA1	0.1μM	H358
0.00128587	-0.182822	0.197	0.346	1	USP53	0.1μM	H358
0.00130051	-0.184674	0.33	0.455	1	RAI14	0.1μM	H358
0.00131634	-0.143159	0.128	0.216	1	EVI5	0.1μM	H358
0.00134963	-0.107876	0.053	0.143	1	PLXNA1	0.1μM	H358
0.00137391	-0.221208	0.415	0.584	1	AMIGO2	0.1μM	H358
0.00146382	0.107816	0.154	0.056	1	IGHMBP2	0.1μM	H358
0.0014965	0.181795	0.33	0.177	1	TCEAL1	0.1μM	H358
0.00150813	-0.223754	0.511	0.641	1	LAMB1	0.1μM	H358
0.00153069	-0.122725	0.069	0.173	1	CHST11	0.1μM	H358
0.00154865	-0.198517	0.484	0.649	1	RALB	0.1μM	H358
0.00154983	-0.148846	0.128	0.234	1	CTPS1	0.1μM	H358
0.00161746	-0.161404	0.138	0.273	1	CASC7	0.1μM	H358
0.00162009	-0.130496	0.085	0.234	1	VKORC1	0.1μM	H358
0.00164498	-0.170425	0.277	0.411	1	MIR4435-1HG	0.1μM	H358
0.00166032	-0.106521	0.053	0.152	1	XPO6	0.1μM	H358
0.00168475	0.195165	0.532	0.377	1	PHIP	0.1μM	H358
0.00170408	-0.150699	0.191	0.316	1	RILPL2	0.1μM	H358
0.00171492	-0.169547	0.165	0.26	1	IL6ST	0.1μM	H358
0.00172606	0.155423	0.298	0.182	1	SECISBP2L	0.1μM	H358
0.00175259	-0.207242	0.952	0.978	1	TPM3	0.1μM	H358
0.00176058	0.121076	0.202	0.113	1	AZI1	0.1μM	H358
0.0017831	0.175204	0.34	0.208	1	TNRC6B	0.1μM	H358
0.00178894	0.131285	0.213	0.139	1	CLU	0.1μM	H358
0.00179568	-0.208765	0.649	0.766	1	PTTG1IP	0.1μM	H358
0.00180168	0.169965	0.388	0.255	1	KIAA0907	0.1μM	H358
0.00180991	0.127504	0.245	0.126	1	OXR1	0.1μM	H358
0.00181845	0.382448	0.66	0.641	1	HIST1H4C	0.1μM	H358
0.00182993	0.197768	0.511	0.368	1	GIGYF2	0.1μM	H358
0.00183497	-0.17331	0.271	0.411	1	EGFR	0.1μM	H358
0.00189227	0.111889	0.133	0.056	1	C10orf12	0.1μM	H358
0.00190045	-0.137441	0.074	0.173	1	DCBLD1	0.1μM	H358
0.00190875	-0.120546	0.074	0.156	1	BCS1L	0.1μM	H358
0.00193669	-0.107876	0.048	0.139	1	RP6-65G23.3	0.1μM	H358
0.00200004	0.14925	0.266	0.139	1	NFIB	0.1μM	H358
0.00202022	-0.222064	0.346	0.45	1	STC2	0.1μM	H358
0.00207556	-0.116461	0.08	0.186	1	PPIF	0.1μM	H358
0.0020938	0.133655	0.202	0.091	1	HEG1	0.1μM	H358
0.00213096	0.160751	0.33	0.208	1	ANKRD10	0.1μM	H358
0.00214605	0.150979	0.351	0.238	1	LAMP1	0.1μM	H358
0.00219844	0.130393	0.213	0.108	1	C19orf48	0.1μM	H358
0.00224225	-0.136377	0.138	0.251	1	RAP1B	0.1μM	H358
0.00228504	0.141437	0.255	0.152	1	MBNL2	0.1μM	H358
0.00230933	0.107816	0.138	0.061	1	HIST1H2BJ	0.1μM	H358
0.00232641	0.226321	0.952	0.887	1	RPL13A	0.1μM	H358
0.00233491	-0.132526	0.101	0.212	1	MBP	0.1μM	H358
0.00235854	0.138025	0.282	0.143	1	IFT20	0.1μM	H358
0.00238201	0.139932	0.234	0.117	1	KIF16B	0.1μM	H358
0.00240461	-0.14128	0.17	0.273	1	PLP2	0.1μM	H358
0.00241997	-0.101808	0.037	0.134	1	NOV	0.1μM	H358
0.00254996	0.106721	0.186	0.1	1	MED30	0.1μM	H358
0.00263048	0.138534	0.282	0.147	1	RXRA	0.1μM	H358
0.00277734	0.14764	0.356	0.238	1	RNMT	0.1μM	H358
0.00282069	-0.162748	0.165	0.29	1	SEMA3A	0.1μM	H358
0.00286961	-0.176232	0.372	0.511	1	DCAF13	0.1μM	H358
0.00292663	-0.157104	0.245	0.381	1	CMC2	0.1μM	H358
0.00299835	-0.133813	0.122	0.221	1	PDGFC	0.1μM	H358
0.00325172	0.121758	0.218	0.1	1	ESCO1	0.1μM	H358
0.00326021	-0.123425	0.165	0.281	1	IER2	0.1μM	H358
0.00331593	0.130091	0.186	0.113	1	ZNF608	0.1μM	H358
0.00333264	-0.189669	0.441	0.481	1	SLC16A3	0.1μM	H358
0.0033446	-0.173514	0.277	0.394	1	CHML	0.1μM	H358
0.00343169	-0.11834	0.043	0.152	1	PTHLH	0.1μM	H358
0.00346258	-0.199489	0.16	0.203	1	NFKBIA	0.1μM	H358
0.00346325	-0.169441	0.277	0.385	1	LUZP1	0.1μM	H358
0.00346353	-0.195606	0.516	0.576	1	NOLC1	0.1μM	H358
0.00346935	0.138786	0.266	0.165	1	TMEM9	0.1μM	H358
0.00350246	0.125933	0.207	0.1	1	ULK1	0.1μM	H358
0.00369309	0.104623	0.144	0.078	1	ZNF184	0.1μM	H358
0.00371383	0.106308	0.165	0.095	1	RAF1	0.1μM	H358
0.00388813	-0.115122	0.085	0.173	1	SS18L2	0.1μM	H358
0.00391777	-0.200957	0.654	0.723	1	GPATCH4	0.1μM	H358
0.00401233	-0.192355	0.894	0.922	1	YWHAB	0.1μM	H358
0.00409195	-0.145104	0.186	0.307	1	BFAR	0.1μM	H358
0.00410413	-0.15376	0.287	0.416	1	EXOSC4	0.1μM	H358
0.00418309	-0.209185	0.984	1	1	ACTG1	0.1μM	H358
0.0041945	0.120731	0.186	0.091	1	TOPORS	0.1μM	H358
0.00424122	0.125933	0.266	0.147	1	WNT9A	0.1μM	H358
0.0042749	0.194644	0.457	0.32	1	NUSAP1	0.1μM	H358
0.00430497	-0.109369	0.085	0.165	1	EHD4	0.1μM	H358
0.00448347	0.156705	0.351	0.268	1	DHX38	0.1μM	H358
0.00451003	-0.160269	0.277	0.398	1	ABL2	0.1μM	H358
0.00465277	0.111837	0.186	0.091	1	FAM214A	0.1μM	H358
0.00468233	0.112221	0.191	0.095	1	MON1B	0.1μM	H358
0.00473801	-0.20659	0.553	0.714	1	WDR43	0.1μM	H358
0.0047408	0.111059	0.165	0.091	1	TFDP2	0.1μM	H358
0.00477975	0.180578	0.34	0.268	1	KATNBL1	0.1μM	H358
0.00478657	0.105473	0.16	0.074	1	RECQL4	0.1μM	H358
0.00479117	-0.1403	0.191	0.286	1	VEZF1	0.1μM	H358
0.00480722	-0.130496	0.133	0.251	1	AGO2	0.1μM	H358
0.0048635	-0.106752	0.09	0.186	1	DAP	0.1μM	H358
0.00487988	0.106721	0.176	0.087	1	ARID5B	0.1μM	H358
0.0049419	0.204487	0.814	0.71	1	EEF1A1	0.1μM	H358
0.00494822	0.165154	0.426	0.264	1	ELF1	0.1μM	H358
0.00498582	-0.105804	0.074	0.177	1	FOXD1	0.1μM	H358
0.00499873	-0.132311	0.213	0.329	1	ARL16	0.1μM	H358
0.00512667	0.174427	0.378	0.264	1	CWF19L2	0.1μM	H358
0.00514172	0.277981	0.457	0.39	1	CENPE	0.1μM	H358
0.00514553	-0.168216	0.234	0.342	1	SH2D4A	0.1μM	H358
0.00519379	-0.118117	0.096	0.186	1	NDUFAF6	0.1μM	H358
0.00519944	-0.178224	0.362	0.519	1	FAM136A	0.1μM	H358
0.00521809	0.118619	0.191	0.134	1	MAP3K4	0.1μM	H358
0.00523216	-0.114192	0.117	0.212	1	SCAF4	0.1μM	H358
0.00531621	0.210125	0.654	0.502	1	UGDH	0.1μM	H358
0.00532917	0.144474	0.298	0.165	1	NTHL1	0.1μM	H358
0.00540975	0.147565	0.277	0.156	1	BRMS1L	0.1μM	H358
0.00543723	-0.183024	0.479	0.597	1	SRP72	0.1μM	H358
0.00545229	-0.193297	0.399	0.541	1	CDK6	0.1μM	H358
0.00546344	0.153725	0.218	0.143	1	PKIB	0.1μM	H358
0.00549018	-0.179117	0.309	0.437	1	LCP1	0.1μM	H358
0.00557895	0.143799	0.282	0.165	1	CDH3	0.1μM	H358
0.00565305	0.108337	0.191	0.1	1	MUM1	0.1μM	H358
0.00566712	-0.149059	0.197	0.355	1	RBMS1	0.1μM	H358
0.00569837	0.205976	0.718	0.597	1	BPTF	0.1μM	H358
0.00577947	-0.177983	0.324	0.437	1	NOP16	0.1μM	H358
0.00578387	-0.162329	0.303	0.385	1	SRPK1	0.1μM	H358
0.0058845	0.188449	0.686	0.584	1	CHD2	0.1μM	H358
0.00595311	0.246798	0.58	0.494	1	DSP	0.1μM	H358
0.00601776	-0.112047	0.112	0.203	1	RCHY1	0.1μM	H358
0.00605458	0.101497	0.165	0.078	1	HSDL1	0.1μM	H358
0.00609589	0.116119	0.181	0.082	1	CCNG2	0.1μM	H358
0.00612763	-0.169814	0.356	0.455	1	USP7	0.1μM	H358
0.00616333	0.169982	0.548	0.442	1	STAG2	0.1μM	H358
0.00621353	-0.193297	0.388	0.545	1	TM4SF1	0.1μM	H358
0.00627557	-0.179996	0.223	0.364	1	PTRF	0.1μM	H358
0.00632204	-0.128581	0.149	0.268	1	EMC7	0.1μM	H358
0.00633045	-0.185548	0.415	0.494	1	CAV2	0.1μM	H358
0.00636546	0.197831	0.888	0.835	1	CHD4	0.1μM	H358
0.0064717	-0.137644	0.197	0.342	1	TMEM131	0.1μM	H358
0.00648449	-0.202474	0.617	0.671	1	PTBP3	0.1μM	H358
0.00652808	-0.116312	0.128	0.195	1	BCAR3	0.1μM	H358
0.00665372	-0.114932	0.16	0.264	1	POGK	0.1μM	H358
0.00669041	-0.160225	0.41	0.524	1	RRS1	0.1μM	H358
0.00676567	0.109126	0.207	0.1	1	ZBTB10	0.1μM	H358
0.00676739	-0.16929	0.628	0.784	1	PFDN2	0.1μM	H358
0.00681526	-0.131099	0.213	0.329	1	IMP3	0.1μM	H358
0.00689553	-0.179053	0.537	0.662	1	ARPC5L	0.1μM	H358
0.00691248	-0.160019	0.293	0.411	1	WBSCR22	0.1μM	H358
0.00692239	-0.105179	0.064	0.117	1	SLC7A6	0.1μM	H358
0.00695654	0.116485	0.181	0.087	1	CXADR	0.1μM	H358
0.00696466	0.118602	0.133	0.074	1	LIMCH1	0.1μM	H358
0.0070388	-0.130496	0.17	0.251	1	BHLHE40	0.1μM	H358
0.0071243	-0.161224	0.362	0.502	1	UTP11L	0.1μM	H358
0.00717469	0.103216	0.181	0.091	1	YPEL5	0.1μM	H358
0.00718481	0.151035	0.388	0.264	1	ADD1	0.1μM	H358
0.00719807	0.165375	0.516	0.39	1	CCAR1	0.1μM	H358
0.00725514	0.178999	0.745	0.602	1	HIPK2	0.1μM	H358
0.00739575	0.109058	0.138	0.061	1	NKX2-1	0.1μM	H358
0.00740276	0.164672	0.415	0.342	1	KAT6A	0.1μM	H358
0.00744945	-0.14325	0.282	0.39	1	HM13	0.1μM	H358
0.00756883	-0.169905	0.25	0.385	1	FNBP1	0.1μM	H358
0.00765046	-0.199847	0.904	0.935	1	YWHAZ	0.1μM	H358
0.00790203	-0.202196	0.505	0.563	1	S100A16	0.1μM	H358
0.00795035	0.104469	0.202	0.095	1	AGPAT2	0.1μM	H358
0.00801849	0.139865	0.314	0.216	1	CCDC14	0.1μM	H358
0.00802376	0.184978	0.505	0.359	1	GOLGB1	0.1μM	H358
0.00806188	0.144523	0.346	0.216	1	RABGAP1	0.1μM	H358
0.0081153	-0.101219	0.074	0.143	1	TSC22D2	0.1μM	H358
0.008183	-0.146846	0.261	0.416	1	PRNP	0.1μM	H358
0.00836724	0.101932	0.149	0.091	1	INSIG1	0.1μM	H358
0.00843711	-0.157289	0.207	0.303	1	SNAPC1	0.1μM	H358
0.00846745	0.285694	0.628	0.554	1	TOP2A	0.1μM	H358
0.00847059	0.115689	0.277	0.169	1	CWC25	0.1μM	H358
0.00851111	0.198983	0.729	0.602	1	LIMA1	0.1μM	H358
0.00857344	0.151725	0.314	0.225	1	APPL1	0.1μM	H358
0.00859316	-0.18774	0.463	0.632	1	CEBPZ	0.1μM	H358
0.0087031	-0.106399	0.096	0.19	1	NDUFAF4	0.1μM	H358
0.00875344	-0.141781	0.09	0.186	1	MCM6	0.1μM	H358
0.00881393	0.115184	0.213	0.117	1	ZBTB40	0.1μM	H358
0.00895517	-0.146427	0.271	0.381	1	LYPLA1	0.1μM	H358
0.00900862	0.103926	0.261	0.126	1	C12orf65	0.1μM	H358
0.00905894	0.151582	0.441	0.329	1	PHACTR4	0.1μM	H358
0.0091214	0.180084	0.314	0.216	1	BUB1	0.1μM	H358
0.00918638	-0.196358	0.686	0.788	1	RAN	0.1μM	H358
0.00937299	-0.108975	0.09	0.169	1	NRP1	0.1μM	H358
0.00939636	0.12999	0.293	0.182	1	XPC	0.1μM	H358
0.00942336	0.193756	0.612	0.554	1	AKAP9	0.1μM	H358
0.00968646	-0.140962	0.255	0.398	1	PICALM	0.1μM	H358
0.0097677	0.112799	0.271	0.195	1	RP11-344E13.3	0.1μM	H358
0.00986569	-0.155269	0.314	0.351	1	PPIA	0.1μM	H358
0.00990098	0.141228	0.372	0.277	1	GTF2I	0.1μM	H358
0.0099115	0.121522	0.271	0.195	1	RBM23	0.1μM	H358
0.00995995	-0.146938	0.388	0.515	1	MRPL21	0.1μM	H358
0.00998694	-0.158968	0.303	0.424	1	GRPEL1	0.1μM	H358
0.0100112	0.116149	0.324	0.221	1	WIPF2	0.1μM	H358
0.0100221	-0.131126	0.16	0.26	1	KLF7	0.1μM	H358
0.0101604	0.119941	0.261	0.173	1	PDXDC1	0.1μM	H358
0.0101922	0.117565	0.181	0.095	1	MFSD6	0.1μM	H358
0.0102657	0.176417	0.553	0.442	1	TMEM87A	0.1μM	H358
0.0103301	0.159456	0.362	0.299	1	NRP2	0.1μM	H358
0.0103343	-0.157652	0.404	0.481	1	SURF6	0.1μM	H358
0.0103636	0.213965	0.399	0.316	1	PRR11	0.1μM	H358
0.0104138	0.111744	0.277	0.165	1	MISP	0.1μM	H358
0.0104333	0.131605	0.303	0.216	1	RSRC1	0.1μM	H358
0.0104716	-0.137796	0.191	0.277	1	UGCG	0.1μM	H358
0.0107178	-0.131099	0.213	0.294	1	NABP1	0.1μM	H358
0.0108699	-0.186974	0.234	0.342	1	CST6	0.1μM	H358
0.0108841	0.112523	0.234	0.13	1	SYNJ2BP	0.1μM	H358
0.0109004	0.180308	0.697	0.589	1	SRSF11	0.1μM	H358
0.0110879	-0.184643	0.633	0.762	1	RHOA	0.1μM	H358
0.011141	0.152392	0.426	0.325	1	KIAA0101	0.1μM	H358
0.0112279	-0.117909	0.128	0.208	1	AGPAT5	0.1μM	H358
0.0113866	0.139634	0.293	0.208	1	TSTD1	0.1μM	H358
0.0114407	-0.142773	0.293	0.416	1	FUT8	0.1μM	H358
0.0114695	0.107665	0.234	0.121	1	SORT1	0.1μM	H358
0.0115521	0.126487	0.335	0.238	1	ANKRD28	0.1μM	H358
0.0115883	0.133096	0.372	0.268	1	SYCP2	0.1μM	H358
0.0116155	-0.180308	0.495	0.641	1	SH3KBP1	0.1μM	H358
0.0116692	-0.114427	0.197	0.307	1	RRP36	0.1μM	H358
0.0117645	-0.148631	0.181	0.312	1	ZBTB38	0.1μM	H358
0.0118813	-0.135774	0.223	0.312	1	UBALD2	0.1μM	H358
0.0119646	0.302032	0.654	0.558	1	CENPF	0.1μM	H358
0.0120791	-0.159557	0.298	0.459	1	TAF13	0.1μM	H358
0.0120885	0.162554	0.479	0.286	1	PCM1	0.1μM	H358
0.0121147	0.193423	0.644	0.472	1	EPRS	0.1μM	H358
0.0121191	0.157838	0.511	0.424	1	AFG3L2	0.1μM	H358
0.012215	-0.12625	0.207	0.294	1	DMKN	0.1μM	H358
0.012265	0.112885	0.25	0.117	1	GRHL2	0.1μM	H358
0.012314	0.163214	0.585	0.494	1	HMGB1	0.1μM	H358
0.0123444	0.151286	0.452	0.372	1	PSAP	0.1μM	H358
0.0129352	0.127571	0.367	0.229	1	RALGPS2	0.1μM	H358
0.0130184	-0.15799	0.628	0.675	1	FLNA	0.1μM	H358
0.0130997	-0.173172	0.378	0.472	1	SH3BGRL3	0.1μM	H358
0.0131008	0.19063	0.803	0.762	1	DEK	0.1μM	H358
0.0131056	0.115169	0.319	0.19	1	PTGR1	0.1μM	H358
0.0131584	0.111387	0.255	0.169	1	ATXN1	0.1μM	H358
0.0131759	0.158348	0.41	0.325	1	TPD52	0.1μM	H358
0.0132882	0.123738	0.191	0.117	1	RTKN2	0.1μM	H358
0.0134489	-0.174797	0.415	0.528	1	LDHA	0.1μM	H358
0.0135066	-0.112091	0.213	0.303	1	PLGRKT	0.1μM	H358
0.0135745	-0.155161	0.197	0.307	1	PPP1R15A	0.1μM	H358
0.0136161	0.188029	0.596	0.563	1	TMPO	0.1μM	H358
0.0136655	-0.159824	0.5	0.623	1	EIF6	0.1μM	H358
0.0139552	0.100615	0.186	0.104	1	SPATS2	0.1μM	H358
0.0140451	0.135524	0.271	0.208	1	EPS8	0.1μM	H358
0.014131	-0.103559	0.128	0.208	1	FTSJ1	0.1μM	H358
0.014271	0.158348	0.58	0.494	1	BBX	0.1μM	H358
0.0143313	0.113145	0.277	0.173	1	KIF22	0.1μM	H358
0.0145663	0.128886	0.362	0.247	1	PTPN13	0.1μM	H358
0.0145723	-0.179188	0.654	0.736	1	NPC2	0.1μM	H358
0.0146525	-0.147164	0.255	0.333	1	PMAIP1	0.1μM	H358
0.0148858	-0.106966	0.117	0.203	1	STX6	0.1μM	H358
0.014915	-0.116798	0.186	0.277	1	ACLY	0.1μM	H358
0.014987	0.189715	0.628	0.61	1	STMN1	0.1μM	H358
0.0150585	-0.158875	0.277	0.364	1	MGST1	0.1μM	H358
0.0150885	-0.155687	0.293	0.455	1	CNN3	0.1μM	H358
0.0154035	0.116697	0.245	0.19	1	NFYB	0.1μM	H358
0.0155451	-0.135195	0.314	0.429	1	PRELID1	0.1μM	H358
0.015692	0.108733	0.17	0.091	1	GAS2L3	0.1μM	H358
0.0157112	-0.168852	0.654	0.727	1	TRMT112	0.1μM	H358
0.0157784	0.135358	0.16	0.104	1	HIST1H1B	0.1μM	H358
0.0157852	-0.151037	0.378	0.481	1	CTSL	0.1μM	H358
0.015919	-0.106289	0.144	0.242	1	ORMDL2	0.1μM	H358
0.016135	-0.122528	0.346	0.442	1	PPP2CA	0.1μM	H358
0.0163005	-0.149955	0.282	0.381	1	PNO1	0.1μM	H358
0.0163797	0.105505	0.239	0.143	1	WBP2	0.1μM	H358
0.0164116	0.174527	0.33	0.221	1	HMMR	0.1μM	H358
0.0164581	0.123284	0.362	0.286	1	NPLOC4	0.1μM	H358
0.0165238	0.103524	0.213	0.13	1	TRIM2	0.1μM	H358
0.0165517	0.145157	0.378	0.251	1	IFI16	0.1μM	H358
0.0165842	0.140084	0.415	0.346	1	MRPS18C	0.1μM	H358
0.0167241	0.14378	0.537	0.45	1	IK	0.1μM	H358
0.0168713	-0.125896	0.255	0.342	1	ARF4	0.1μM	H358
0.0169042	0.164591	0.739	0.68	1	HNRNPA1	0.1μM	H358
0.0171508	0.217118	0.734	0.632	1	CYP1B1	0.1μM	H358
0.0172298	0.11136	0.303	0.199	1	EHMT2	0.1μM	H358
0.0175251	0.126512	0.25	0.195	1	KLK6	0.1μM	H358
0.0175402	-0.149131	0.431	0.524	1	2021-09-11	0.1μM	H358
0.0177482	-0.14186	0.255	0.303	1	BLZF1	0.1μM	H358
0.0178896	0.153486	0.399	0.342	1	MIS18BP1	0.1μM	H358
0.0178988	0.130705	0.42	0.299	1	MBTPS1	0.1μM	H358
0.0180898	0.117627	0.213	0.134	1	HIST1H2BD	0.1μM	H358
0.0180908	0.107784	0.266	0.16	1	CDKN2B	0.1μM	H358
0.0181571	0.129143	0.335	0.264	1	PCYOX1	0.1μM	H358
0.018238	0.148998	0.378	0.251	1	NUF2	0.1μM	H358
0.0183281	-0.10014	0.122	0.199	1	QKI	0.1μM	H358
0.0183894	0.104193	0.255	0.182	1	RBM33	0.1μM	H358
0.0187241	-0.14167	0.309	0.372	1	PPAT	0.1μM	H358
0.0187559	-0.133961	0.218	0.329	1	NAMPT	0.1μM	H358
0.0188748	-0.166013	0.426	0.502	1	SBDS	0.1μM	H358
0.0189247	0.133069	0.527	0.463	1	SFSWAP	0.1μM	H358
0.0189641	0.113145	0.266	0.169	1	EIF2B4	0.1μM	H358
0.0189924	0.110315	0.282	0.19	1	RNF216	0.1μM	H358
0.0192168	0.104069	0.303	0.216	1	SUDS3	0.1μM	H358
0.0192192	0.102944	0.287	0.203	1	DCAF6	0.1μM	H358
0.0192479	-0.137725	0.271	0.329	1	GOPC	0.1μM	H358
0.0193749	0.112098	0.266	0.152	1	C10orf118	0.1μM	H358
0.0194423	-0.119447	0.234	0.351	1	MRPL15	0.1μM	H358
0.0195174	-0.177343	0.899	0.926	1	TXN	0.1μM	H358
0.0197106	-0.133468	0.181	0.294	1	MET	0.1μM	H358
0.0197394	0.128472	0.282	0.208	1	FEM1B	0.1μM	H358
0.0199323	-0.116228	0.239	0.316	1	HSD17B12	0.1μM	H358
0.0200253	0.12317	0.314	0.234	1	TRAM2	0.1μM	H358
0.0201469	-0.140832	0.309	0.411	1	MPRIP	0.1μM	H358
0.0204999	0.149799	0.824	0.74	1	EEF2	0.1μM	H358
0.0206386	-0.127635	0.245	0.338	1	SLC35F2	0.1μM	H358
0.0209115	0.106446	0.287	0.186	1	GDE1	0.1μM	H358
0.0209465	0.106885	0.197	0.108	1	FBXO32	0.1μM	H358
0.0210987	-0.109226	0.154	0.242	1	CCNK	0.1μM	H358
0.0211216	-0.162932	0.601	0.732	1	SUB1	0.1μM	H358
0.021134	-0.103261	0.117	0.221	1	SIPA1L1	0.1μM	H358
0.0213424	0.120209	0.282	0.199	1	RNF19A	0.1μM	H358
0.0213827	-0.111659	0.144	0.225	1	CRYZ	0.1μM	H358
0.0218542	-0.123643	0.239	0.342	1	TOMM34	0.1μM	H358
0.0223777	-0.14495	0.431	0.498	1	MYO1B	0.1μM	H358
0.0224598	0.115637	0.33	0.225	1	MARCKS	0.1μM	H358
0.022527	-0.146567	0.346	0.442	1	SDC4	0.1μM	H358
0.022982	0.119591	0.303	0.169	1	ATM	0.1μM	H358
0.0231026	0.11866	0.324	0.216	1	PJA2	0.1μM	H358
0.0231493	0.220484	0.484	0.407	1	ASPM	0.1μM	H358
0.0231577	-0.124816	0.144	0.234	1	VASP	0.1μM	H358
0.0235142	-0.141991	0.495	0.58	1	EIF2S1	0.1μM	H358
0.0235325	-0.130496	0.271	0.368	1	SDC1	0.1μM	H358
0.0237978	-0.156803	0.824	0.896	1	DDX5	0.1μM	H358
0.0237999	0.128626	0.351	0.221	1	CKAP5	0.1μM	H358
0.023876	0.117735	0.298	0.208	1	ARID4A	0.1μM	H358
0.02401	0.106276	0.223	0.152	1	NCAPG2	0.1μM	H358
0.0240853	0.151077	0.606	0.541	1	ZNF638	0.1μM	H358
0.0241701	0.133163	0.484	0.355	1	CEP57	0.1μM	H358
0.0241743	0.166223	0.888	0.874	1	RAD21	0.1μM	H358
0.0243275	-0.135411	0.346	0.468	1	TXNDC17	0.1μM	H358
0.0243359	0.139886	0.383	0.333	1	KIF21A	0.1μM	H358
0.0243548	-0.122684	0.277	0.355	1	ATP6V1D	0.1μM	H358
0.024441	0.109987	0.309	0.221	1	SPG20	0.1μM	H358
0.0245834	0.150277	0.564	0.519	1	CEP350	0.1μM	H358
0.0246269	0.166517	0.739	0.727	1	CBX5	0.1μM	H358
0.0247056	0.120697	0.489	0.429	1	ZNHIT1	0.1μM	H358
0.0247315	0.143763	0.314	0.242	1	KIF11	0.1μM	H358
0.0248635	0.12524	0.468	0.411	1	NFE2L1	0.1μM	H358
0.0248867	0.119234	0.404	0.359	1	NDUFA2	0.1μM	H358
0.0249959	-0.127034	0.223	0.312	1	TIAL1	0.1μM	H358
0.0253901	0.149142	0.436	0.342	1	SAMD9	0.1μM	H358
0.0254459	-0.133408	0.229	0.286	1	DOCK5	0.1μM	H358
0.0254538	0.108153	0.245	0.16	1	RC3H2	0.1μM	H358
0.0256413	0.101792	0.255	0.199	1	STRBP	0.1μM	H358
0.0256999	0.123009	0.346	0.251	1	CBX6	0.1μM	H358
0.0257176	0.112044	0.324	0.165	1	GSR	0.1μM	H358
0.0258123	0.139902	0.532	0.42	1	GGNBP2	0.1μM	H358
0.0258712	-0.108579	0.287	0.398	1	PTRH2	0.1μM	H358
0.026337	-0.123818	0.33	0.463	1	CTTN	0.1μM	H358
0.0263723	-0.175452	0.548	0.593	1	SFN	0.1μM	H358
0.0263817	-0.109443	0.223	0.303	1	ASAP1	0.1μM	H358
0.0265951	-0.169069	0.42	0.563	1	MACF1	0.1μM	H358
0.0267513	-0.144347	0.548	0.636	1	PSMD2	0.1μM	H358
0.0267926	-0.137594	0.548	0.623	1	ATP5G3	0.1μM	H358
0.0268481	-0.117729	0.298	0.372	1	PXN	0.1μM	H358
0.0268974	0.103594	0.319	0.238	1	GTF3C5	0.1μM	H358
0.0272099	0.11626	0.324	0.229	1	CKAP4	0.1μM	H358
0.0273808	-0.139294	0.362	0.437	1	PDCD10	0.1μM	H358
0.0274383	-0.104472	0.165	0.26	1	EED	0.1μM	H358
0.0274412	-0.117066	0.277	0.372	1	KIFAP3	0.1μM	H358
0.0275878	-0.101509	0.165	0.234	1	OSBPL3	0.1μM	H358
0.028096	0.104193	0.229	0.173	1	PRKCA	0.1μM	H358
0.0282912	0.105706	0.261	0.177	1	FDFT1	0.1μM	H358
0.0282985	0.160337	0.904	0.896	1	NUCKS1	0.1μM	H358
0.0291283	-0.121421	0.25	0.346	1	RPF2	0.1μM	H358
0.0291877	-0.142331	0.394	0.515	1	2021-09-15	0.1μM	H358
0.0292028	0.122303	0.298	0.208	1	FAM111A	0.1μM	H358
0.0292611	-0.139564	0.372	0.459	1	EIF4A2	0.1μM	H358
0.0293986	0.121893	0.335	0.247	1	CTBP1	0.1μM	H358
0.0294392	-0.108518	0.181	0.251	1	DPP8	0.1μM	H358
0.0296404	-0.110294	0.277	0.338	1	C20orf24	0.1μM	H358
0.0297077	0.155965	0.457	0.325	1	DSC2	0.1μM	H358
0.0297985	-0.154264	0.761	0.81	1	UBA52	0.1μM	H358
0.0301519	-0.110508	0.17	0.26	1	WDR66	0.1μM	H358
0.0302777	0.119543	0.34	0.26	1	LMNB1	0.1μM	H358
0.0303276	0.101463	0.186	0.087	1	PLK1	0.1μM	H358
0.0304108	0.11983	0.367	0.247	1	RPN1	0.1μM	H358
0.0312816	-0.112478	0.277	0.364	1	CAPNS1	0.1μM	H358
0.031667	0.110666	0.351	0.242	1	DAZAP1	0.1μM	H358
0.031843	0.104312	0.324	0.238	1	ZMYM2	0.1μM	H358
0.0319055	-0.123624	0.372	0.459	1	STRA13	0.1μM	H358
0.032016	0.163024	0.33	0.238	1	BUB1B	0.1μM	H358
0.0323128	0.101835	0.202	0.152	1	PARN	0.1μM	H358
0.0323475	0.104807	0.298	0.199	1	BRMS1	0.1μM	H358
0.0324733	-0.130927	0.473	0.554	1	THOC2	0.1μM	H358
0.0330451	0.108337	0.309	0.238	1	CSE1L	0.1μM	H358
0.0331828	0.175657	0.894	0.814	1	EPCAM	0.1μM	H358
0.0332248	0.146552	0.42	0.346	1	PERP	0.1μM	H358
0.0333067	-0.142196	0.665	0.701	1	SSBP1	0.1μM	H358
0.033617	0.118693	0.42	0.307	1	PAFAH1B2	0.1μM	H358
0.0341005	0.126726	0.335	0.242	1	C12orf57	0.1μM	H358
0.0343636	0.144687	0.654	0.515	1	TTC3	0.1μM	H358
0.0343923	-0.127211	0.601	0.693	1	PSMB5	0.1μM	H358
0.0344302	0.136145	0.383	0.299	1	GCC2	0.1μM	H358
0.0345845	-0.131539	0.271	0.42	1	DNAJB11	0.1μM	H358
0.0347318	-0.123503	0.33	0.472	1	SRSF7	0.1μM	H358
0.0348002	-0.142581	0.697	0.719	1	CD63	0.1μM	H358
0.0348315	-0.118105	0.351	0.498	1	MDH2	0.1μM	H358
0.0348943	0.117868	0.41	0.303	1	TMEM66	0.1μM	H358
0.0355086	-0.100095	0.197	0.238	1	WASL	0.1μM	H358
0.0358051	0.11679	0.255	0.208	1	MRPS9	0.1μM	H358
0.0358724	0.14365	0.335	0.268	1	DEPDC1	0.1μM	H358
0.0362795	0.112208	0.378	0.307	1	MAP7D1	0.1μM	H358
0.0364545	0.107036	0.197	0.16	1	APCDD1L-AS1	0.1μM	H358
0.0365531	0.157383	0.633	0.532	1	ATRX	0.1μM	H358
0.0366718	0.137413	0.665	0.58	1	PPP1R12A	0.1μM	H358
0.0373817	0.124298	0.298	0.225	1	WSB1	0.1μM	H358
0.0375469	-0.154369	0.782	0.84	1	CCT5	0.1μM	H358
0.0376549	-0.12414	0.239	0.286	1	FNDC3B	0.1μM	H358
0.0378037	0.122594	0.367	0.268	1	CLPX	0.1μM	H358
0.0382372	-0.107682	0.261	0.312	1	DYNLT1	0.1μM	H358
0.0383269	-0.116355	0.181	0.238	1	MAP7D3	0.1μM	H358
0.0383859	0.105892	0.351	0.29	1	COPB1	0.1μM	H358
0.0384268	-0.101888	0.186	0.264	1	EIF4G3	0.1μM	H358
0.0388167	0.107758	0.335	0.26	1	NCOA3	0.1μM	H358
0.0389466	0.101792	0.245	0.177	1	SNHG7	0.1μM	H358
0.0390477	-0.267944	0.729	0.805	1	S100A2	0.1μM	H358
0.0392302	-0.103129	0.287	0.355	1	BRD4	0.1μM	H358
0.0392469	0.125933	0.245	0.139	1	GPR157	0.1μM	H358
0.039795	-0.180056	0.83	0.844	1	HSPA8	0.1μM	H358
0.0398343	0.114707	0.388	0.264	1	2021-03-07	0.1μM	H358
0.0399796	0.100217	0.255	0.143	1	CLIP4	0.1μM	H358
0.0403739	0.123045	0.234	0.169	1	KCNQ1OT1	0.1μM	H358
0.0404384	0.143408	0.766	0.753	1	LUC7L3	0.1μM	H358
0.0405013	-0.116161	0.303	0.407	1	GNG5	0.1μM	H358
0.0407336	-0.120083	0.277	0.359	1	OXSR1	0.1μM	H358
0.0411881	-0.130954	0.404	0.481	1	SUCO	0.1μM	H358
0.0419138	-0.105037	0.186	0.251	1	MRPS23	0.1μM	H358
0.0419525	0.110328	0.282	0.203	1	DCAF5	0.1μM	H358
0.0422634	0.165049	0.803	0.766	1	ANXA1	0.1μM	H358
0.0424753	-0.141954	0.846	0.905	1	PSMA7	0.1μM	H358
0.042808	0.138986	0.59	0.537	1	GOLGA4	0.1μM	H358
0.04298	-0.110062	0.165	0.199	1	RHOF	0.1μM	H358
0.0432949	-0.107682	0.229	0.32	1	INPP4B	0.1μM	H358
0.0434335	0.103146	0.33	0.255	1	EHMT1	0.1μM	H358
0.0434366	0.162927	0.33	0.29	1	DLGAP5	0.1μM	H358
0.0434398	-0.139282	0.777	0.831	1	EIF4G2	0.1μM	H358
0.0438168	0.133181	0.654	0.654	1	NIPBL	0.1μM	H358
0.0439741	-0.129801	0.601	0.697	1	DDX42	0.1μM	H358
0.0444796	-0.105734	0.282	0.355	1	HNRNPF	0.1μM	H358
0.0447463	0.118683	0.351	0.281	1	ABHD2	0.1μM	H358
0.0449611	0.139113	0.505	0.424	1	CHD8	0.1μM	H358
0.0455078	-0.120519	0.245	0.355	1	UBE2Q1	0.1μM	H358
0.0455441	0.111334	0.287	0.203	1	TMTC3	0.1μM	H358
0.045632	0.117368	0.415	0.307	1	RP11-349A22.5	0.1μM	H358
0.045931	0.102944	0.245	0.177	1	CEP55	0.1μM	H358
0.0463931	-0.113088	0.378	0.502	1	TFAM	0.1μM	H358
0.0466604	-0.1342	0.569	0.619	1	WDR1	0.1μM	H358
0.0467217	0.120454	0.287	0.216	1	KIAA1731	0.1μM	H358
0.0470387	-0.106897	0.229	0.299	1	ZMPSTE24	0.1μM	H358
0.0471759	-0.127868	0.543	0.615	1	DRAP1	0.1μM	H358
0.0478669	0.126602	0.686	0.584	1	EIF4B	0.1μM	H358
0.0481447	0.118964	0.511	0.42	1	SNHG8	0.1μM	H358
0.0482108	-0.101509	0.261	0.325	1	GLRX3	0.1μM	H358
0.0482263	-0.16808	0.856	0.861	1	KRT7	0.1μM	H358
0.0482605	0.103846	0.346	0.242	1	EPS8L2	0.1μM	H358
0.0485547	-0.130133	0.559	0.684	1	SRSF2	0.1μM	H358
0.0490738	0.134713	0.457	0.368	1	UBE2H	0.1μM	H358
0.0491628	-0.10061	0.287	0.394	1	NIP7	0.1μM	H358
0.0493381	0.119484	0.436	0.338	1	HSPA1B	0.1μM	H358
0.0495777	-0.122311	0.527	0.632	1	EBNA1BP2	0.1μM	H358
0.0496997	-0.103081	0.218	0.303	1	ZNF593	0.1μM	H358
0.0499244	0.107758	0.335	0.238	1	TMEM43	0.1μM	H358
0.0500868	0.10365	0.372	0.342	1	TDP2	0.1μM	H358
0.0502587	-0.115148	0.298	0.385	1	TCOF1	0.1μM	H358
0.0503286	-0.133453	0.58	0.602	1	SF3B14	0.1μM	H358
0.0505522	-0.129479	0.277	0.403	1	CD59	0.1μM	H358
0.05068	-0.115315	0.25	0.329	1	SAT1	0.1μM	H358
0.0507202	0.120033	0.378	0.316	1	ATG12	0.1μM	H358
0.0512345	-0.136385	0.559	0.606	1	RPL15	0.1μM	H358
0.0512357	-0.101049	0.287	0.346	1	SEC63	0.1μM	H358
0.0513163	0.106885	0.346	0.264	1	HNRNPUL2	0.1μM	H358
0.0513476	-0.137665	0.521	0.706	1	2021-09-02	0.1μM	H358
0.0514036	-0.103129	0.25	0.355	1	USP36	0.1μM	H358
0.0514221	-0.134742	0.814	0.866	1	RTN4	0.1μM	H358
0.0518575	-0.106842	0.324	0.407	1	LRRC59	0.1μM	H358
0.0521321	0.104439	0.255	0.182	1	RBM19	0.1μM	H358
0.0521545	-0.127602	0.473	0.558	1	VDAC1	0.1μM	H358
0.0525569	0.113602	0.394	0.325	1	NUB1	0.1μM	H358
0.0526825	0.119522	0.356	0.264	1	OSBPL9	0.1μM	H358
0.0532303	-0.125776	0.67	0.727	1	ALDOA	0.1μM	H358
0.0534082	-0.117046	0.34	0.39	1	BCCIP	0.1μM	H358
0.0534911	0.108419	0.309	0.255	1	SFT2D2	0.1μM	H358
0.0535838	-0.102241	0.202	0.294	1	TXLNG	0.1μM	H358
0.0544775	0.14592	0.67	0.589	1	YTHDC1	0.1μM	H358
0.0545958	0.129852	0.452	0.377	1	SRSF9	0.1μM	H358
0.0551627	0.107758	0.324	0.234	1	LINC00493	0.1μM	H358
0.0564081	-0.119977	0.436	0.472	1	SYT1	0.1μM	H358
0.0580357	-0.154613	0.782	0.835	1	LGALS1	0.1μM	H358
0.0585363	-0.113141	0.287	0.398	1	RBM28	0.1μM	H358
0.0588069	-0.110893	0.324	0.472	1	TSPO	0.1μM	H358
0.0596979	0.13174	0.75	0.654	1	ACIN1	0.1μM	H358
0.0600081	0.154208	0.66	0.545	1	NASP	0.1μM	H358
0.0601081	-0.120116	0.436	0.55	1	DIAPH1	0.1μM	H358
0.0602822	-0.113455	0.298	0.42	1	MMADHC	0.1μM	H358
0.0605285	-0.118176	0.484	0.597	1	TES	0.1μM	H358
0.0617316	-0.176614	0.755	0.758	1	MT-CO1	0.1μM	H358
0.0619435	0.139741	0.872	0.844	1	SERF2	0.1μM	H358
0.0619724	-0.130243	0.761	0.788	1	EIF1	0.1μM	H358
0.0623107	-0.116108	0.351	0.468	1	YES1	0.1μM	H358
0.0628593	-0.13612	0.771	0.818	1	AHNAK	0.1μM	H358
0.0630689	-0.123907	0.638	0.701	1	TCEB1	0.1μM	H358
0.0630723	-0.100827	0.298	0.342	1	TPD52L2	0.1μM	H358
0.0634419	-0.121571	0.649	0.641	1	TPM1	0.1μM	H358
0.0641483	0.118964	0.41	0.351	1	RHOBTB3	0.1μM	H358
0.0646976	-0.100909	0.213	0.303	1	PDHB	0.1μM	H358
0.0648827	0.105557	0.33	0.242	1	C5orf24	0.1μM	H358
0.0652823	-0.137112	0.622	0.671	1	NPM1	0.1μM	H358
0.0662226	-0.119977	0.426	0.468	1	CHMP2B	0.1μM	H358
0.0663596	0.102435	0.314	0.221	1	SLC7A5	0.1μM	H358
0.0665804	-0.13181	0.777	0.844	1	EIF3A	0.1μM	H358
0.0667265	-0.151223	0.479	0.532	1	MT-ND1	0.1μM	H358
0.067458	-0.132137	0.213	0.299	1	MYBL1	0.1μM	H358
0.067613	-0.121672	0.516	0.632	1	CHCHD2	0.1μM	H358
0.0676184	-0.129838	0.92	0.944	1	TPM4	0.1μM	H358
0.0682011	0.122303	0.771	0.662	1	HSBP1	0.1μM	H358
0.0687307	-0.131436	0.383	0.407	1	MAP1LC3B	0.1μM	H358
0.0688804	-0.103919	0.266	0.325	1	NUDCD1	0.1μM	H358
0.0692236	-0.107682	0.282	0.351	1	MSANTD3	0.1μM	H358
0.0692431	0.111268	0.335	0.307	1	ZCCHC11	0.1μM	H358
0.0693197	0.133872	0.335	0.286	1	KIF2C	0.1μM	H358
0.0693457	0.119609	0.559	0.472	1	RBMX	0.1μM	H358
0.0696218	0.113786	0.415	0.333	1	LBR	0.1μM	H358
0.0704056	0.124606	0.793	0.736	1	ROMO1	0.1μM	H358
0.0706577	-0.100398	0.287	0.372	1	AP3S1	0.1μM	H358
0.070967	-0.126652	0.649	0.745	1	ITGB1	0.1μM	H358
0.071099	-0.12241	0.42	0.545	1	RHOC	0.1μM	H358
0.0723292	-0.102241	0.191	0.268	1	BTG3	0.1μM	H358
0.0728909	0.121868	0.84	0.753	1	ATPIF1	0.1μM	H358
0.0746416	-0.100055	0.218	0.264	1	SRGAP1	0.1μM	H358
0.0750325	-0.131416	0.697	0.675	1	ACTB	0.1μM	H358
0.0750604	-0.106483	0.362	0.433	1	SUZ12	0.1μM	H358
0.0753451	0.130091	0.649	0.563	1	HP1BP3	0.1μM	H358
0.0757385	0.115147	0.356	0.264	1	CKAP2	0.1μM	H358
0.0766997	-0.102571	0.25	0.281	1	TNC	0.1μM	H358
0.077285	0.105435	0.399	0.333	1	PPP2R5C	0.1μM	H358
0.0773489	0.101327	0.309	0.247	1	PPT1	0.1μM	H358
0.0777678	-0.144866	0.75	0.684	1	MT-RNR1	0.1μM	H358
0.0780841	-0.109321	0.564	0.628	1	UBE2D3	0.1μM	H358
0.0781898	-0.120067	0.484	0.567	1	PSMD14	0.1μM	H358
0.0784054	0.114409	0.479	0.455	1	ANKRD12	0.1μM	H358
0.0788222	-0.103705	0.303	0.437	1	TIMP1	0.1μM	H358
0.0788239	0.109778	0.367	0.299	1	SMC2	0.1μM	H358
0.0789008	0.106028	0.537	0.416	1	IMPDH2	0.1μM	H358
0.0789466	0.133047	0.803	0.745	1	ANP32E	0.1μM	H358
0.0791542	-0.102571	0.25	0.281	1	SEC14L1	0.1μM	H358
0.0799619	0.104326	0.149	0.108	1	MT1F	0.1μM	H358
0.0799839	-0.126544	0.686	0.723	1	S100A13	0.1μM	H358
0.0800797	-0.113355	0.367	0.494	1	KPNA4	0.1μM	H358
0.08063	0.11809	0.511	0.472	1	HUWE1	0.1μM	H358
0.0815664	-0.105507	0.415	0.446	1	CLPTM1L	0.1μM	H358
0.0817387	0.113932	0.665	0.584	1	FXR1	0.1μM	H358
0.0822163	0.148998	0.66	0.61	1	SMC4	0.1μM	H358
0.083209	-0.113042	0.42	0.502	1	GTPBP4	0.1μM	H358
0.084369	-0.129197	0.702	0.779	1	PPIB	0.1μM	H358
0.0848921	-0.117529	0.511	0.602	1	TUBB	0.1μM	H358
0.0851772	0.122745	0.734	0.623	1	DYNC1H1	0.1μM	H358
0.0855753	0.16278	0.58	0.571	1	TPX2	0.1μM	H358
0.0858971	-0.106763	0.479	0.532	1	ARF1	0.1μM	H358
0.0862717	0.112157	0.516	0.429	1	RDX	0.1μM	H358
0.0872474	0.11556	0.564	0.45	1	TERF2IP	0.1μM	H358
0.0876232	0.109034	0.447	0.355	1	IWS1	0.1μM	H358
0.087789	-0.10276	0.33	0.407	1	KLHL5	0.1μM	H358
0.0879518	-0.134563	0.66	0.797	1	TUBA1B	0.1μM	H358
0.0882373	-0.118375	0.585	0.645	1	RRBP1	0.1μM	H358
0.0889972	0.113266	0.468	0.381	1	PGRMC2	0.1μM	H358
0.089434	0.104506	0.367	0.32	1	PAIP2	0.1μM	H358
0.090331	-0.119597	0.548	0.541	1	ETF1	0.1μM	H358
0.0904225	0.123651	0.282	0.255	1	HIST1H1E	0.1μM	H358
0.0904298	-0.123597	0.495	0.576	1	NOP10	0.1μM	H358
0.0908903	-0.112196	0.447	0.481	1	VAPA	0.1μM	H358
0.0917614	-0.116281	0.441	0.498	1	CAB39	0.1μM	H358
0.0930529	0.107737	0.383	0.29	1	MGA	0.1μM	H358
0.0934183	0.108212	0.516	0.455	1	UBR5	0.1μM	H358
0.0937395	0.108536	0.633	0.645	1	NDUFB2	0.1μM	H358
0.0940865	-0.116287	0.543	0.632	1	ROCK2	0.1μM	H358
0.0943671	0.11282	0.431	0.346	1	ODF2L	0.1μM	H358
0.0956982	-0.118491	0.58	0.602	1	SLIRP	0.1μM	H358
0.0979565	-0.102601	0.351	0.437	1	MAPKAP1	0.1μM	H358
0.09829	0.112591	0.543	0.424	1	CLDN4	0.1μM	H358
0.0992537	0.109544	0.537	0.519	1	GPX4	0.1μM	H358
0.100521	-0.113434	0.537	0.589	1	RAC1	0.1μM	H358
0.100541	-0.117811	0.84	0.918	1	CALM1	0.1μM	H358
0.101189	0.101906	0.383	0.32	1	AHCYL1	0.1μM	H358
0.10148	-0.103919	0.75	0.788	1	UQCRH	0.1μM	H358
0.101725	0.114652	0.755	0.745	1	UBE2K	0.1μM	H358
0.102193	0.144846	0.34	0.29	1	AGR2	0.1μM	H358
0.10359	0.115004	0.638	0.571	1	XPO1	0.1μM	H358
0.103617	-0.105612	0.548	0.58	1	NHP2L1	0.1μM	H358
0.10396	0.13059	0.5	0.515	1	BIRC5	0.1μM	H358
0.104129	0.111688	0.665	0.541	1	ARHGAP5	0.1μM	H358
0.104669	-0.10179	0.617	0.697	1	MRPL20	0.1μM	H358
0.107939	0.103904	0.431	0.377	1	PPP1R7	0.1μM	H358
0.107978	0.104818	0.351	0.307	1	UACA	0.1μM	H358
0.108865	0.111755	0.404	0.342	1	CEP152	0.1μM	H358
0.109309	-0.107682	0.622	0.706	1	CCDC47	0.1μM	H358
0.110095	-0.109451	0.553	0.597	1	RAB10	0.1μM	H358
0.110695	-0.11579	0.75	0.771	1	LRRFIP1	0.1μM	H358
0.110916	-0.100818	0.367	0.429	1	BMS1	0.1μM	H358
0.111549	0.102486	0.404	0.316	1	AKAP13	0.1μM	H358
0.113046	-0.102326	0.436	0.498	1	YME1L1	0.1μM	H358
0.113916	0.119609	0.489	0.411	1	ALDH3A2	0.1μM	H358
0.114225	0.106138	0.798	0.727	1	RPL39	0.1μM	H358
0.116174	-0.108327	0.548	0.675	1	NOP58	0.1μM	H358
0.116412	0.10933	0.798	0.784	1	NACA	0.1μM	H358
0.117716	-0.109092	0.989	0.991	1	S100A10	0.1μM	H358
0.118327	0.122094	0.335	0.255	1	SGOL2	0.1μM	H358
0.119906	-0.108211	0.511	0.563	1	BAZ1A	0.1μM	H358
0.120048	0.100297	0.356	0.325	1	CASC5	0.1μM	H358
0.120066	-0.103754	0.41	0.45	1	SLC9A3R2	0.1μM	H358
0.121483	-0.106399	0.936	0.931	1	PKM	0.1μM	H358
0.123144	0.101559	0.415	0.307	1	BLOC1S6	0.1μM	H358
0.123381	0.103052	0.989	0.983	1	RPS14	0.1μM	H358
0.125103	0.118503	0.394	0.377	1	PTTG1	0.1μM	H358
0.126048	0.106014	0.537	0.476	1	HADHA	0.1μM	H358
0.126065	-0.104088	0.867	0.887	1	ATP5E	0.1μM	H358
0.126563	0.103447	0.505	0.463	1	PARP1	0.1μM	H358
0.12727	-0.10857	0.809	0.818	1	CCT6A	0.1μM	H358
0.129626	-0.109512	0.548	0.602	1	EIF3J	0.1μM	H358
0.130798	-0.101433	0.569	0.61	1	ACTN4	0.1μM	H358
0.131544	-0.115639	0.872	0.879	1	RPLP0	0.1μM	H358
0.131917	-0.103029	0.622	0.628	1	RPL41	0.1μM	H358
0.138261	0.115786	0.532	0.537	1	CTSD	0.1μM	H358
0.14005	0.104818	0.335	0.273	1	KIF14	0.1μM	H358
0.140443	-0.108871	0.824	0.866	1	ANXA5	0.1μM	H358
0.144143	-0.102806	0.447	0.494	1	DHX15	0.1μM	H358
0.145372	-0.103231	0.755	0.805	1	NUDC	0.1μM	H358
0.147789	-0.101137	0.846	0.922	1	PRRC2C	0.1μM	H358
0.153944	0.111766	0.633	0.545	1	BOD1L1	0.1μM	H358
0.155035	-0.115283	0.739	0.766	1	HSPE1	0.1μM	H358
0.159076	0.100096	0.457	0.481	1	WHSC1	0.1μM	H358
0.1591	0.108998	0.723	0.675	1	MT-ND6	0.1μM	H358
0.161103	0.113101	0.989	0.961	1	FTH1	0.1μM	H358
0.180252	-0.105683	0.548	0.654	1	S100A11	0.1μM	H358
0.205707	0.105408	0.84	0.84	1	TGFBI	0.1μM	H358
0.207269	-0.104963	0.691	0.736	1	MYH9	0.1μM	H358
0.991312	-0.325903	0	0.281	1	EPHA2	0.1μM	H358
0.991447	-0.247942	0	0.216	1	DUSP6	0.1μM	H358
1.05607e-70	-1.22327	0.581	0.978	1.7591e-66	CCND1	1μM	H358
8.40466e-41	-0.706211	0.075	0.584	1.39996e-36	PHLDA1	1μM	H358
1.16008e-39	-0.851481	0.138	0.571	1.93234e-35	F3	1μM	H358
5.30875e-33	-0.683382	0.271	0.688	8.84278e-29	IER3	1μM	H358
1.26841e-22	-0.42533	0.083	0.42	2.11279e-18	HMGA2	1μM	H358
1.75764e-20	0.663548	0.92	0.745	2.92771e-16	HMOX1	1μM	H358
5.14652e-20	-0.383604	0.043	0.346	8.57255e-16	DUSP4	1μM	H358
4.69314e-19	0.591429	1	1	7.81737e-15	MALAT1	1μM	H358
4.83797e-19	-0.554314	0.343	0.654	8.0586e-15	DCBLD2	1μM	H358
3.09254e-18	-0.412113	0.15	0.455	5.15125e-14	WWTR1	1μM	H358
6.23815e-18	-0.381029	0.03	0.29	1.03909e-13	G0S2	1μM	H358
8.21488e-18	-0.515772	0.18	0.55	1.36835e-13	ITGA2	1μM	H358
1.05021e-16	-0.343882	0.098	0.372	1.74933e-12	MLPH	1μM	H358
4.87484e-16	-0.540336	0.504	0.745	8.12002e-12	LAMB3	1μM	H358
1.17788e-15	-0.327905	0.095	0.351	1.96199e-11	MTAP	1μM	H358
7.53508e-15	0.468227	0.539	0.212	1.25512e-10	SMIM14	1μM	H358
7.75832e-15	0.588412	0.982	0.857	1.2923e-10	DHRS2	1μM	H358
8.55069e-15	-0.525299	0.604	0.81	1.42429e-10	EZR	1μM	H358
2.80129e-14	-0.428116	0.301	0.571	4.66611e-10	CDC42EP3	1μM	H358
3.11627e-14	-0.266804	0.045	0.26	5.19076e-10	FOSL1	1μM	H358
4.15518e-14	0.485789	0.729	0.468	6.92128e-10	SQSTM1	1μM	H358
4.97733e-14	-0.292438	0.028	0.234	8.29073e-10	TNS4	1μM	H358
1.52064e-13	-0.331024	0.175	0.437	2.53294e-09	PHLDA2	1μM	H358
1.9386e-13	0.494005	0.632	0.368	3.22913e-09	GCLC	1μM	H358
2.26334e-13	-0.600528	0.243	0.61	3.77004e-09	PLAU	1μM	H358
2.56072e-13	-0.316527	0.085	0.286	4.2654e-09	EREG	1μM	H358
3.35459e-13	-0.379312	0.208	0.455	5.58773e-09	KLF6	1μM	H358
4.76076e-13	-0.290519	0.12	0.346	7.93e-09	STK17A	1μM	H358
4.79645e-13	-0.326987	0.155	0.45	7.98945e-09	PLAUR	1μM	H358
1.66664e-12	-0.5621	0.499	0.701	2.77612e-08	THBS1	1μM	H358
2.97917e-12	0.542818	0.744	0.532	4.9624e-08	NEAT1	1μM	H358
3.49833e-12	0.429765	0.649	0.368	5.82717e-08	MAP3K2	1μM	H358
5.55124e-12	-0.406488	0.396	0.649	9.24669e-08	MYO10	1μM	H358
1.17734e-11	-0.286426	0.185	0.411	1.9611e-07	EGFR	1μM	H358
1.32273e-11	-0.231027	0.055	0.26	2.20327e-07	TNFRSF10A	1μM	H358
1.33702e-11	0.558231	0.772	0.628	2.22707e-07	HMGB2	1μM	H358
1.47532e-11	-0.289111	0.095	0.281	2.45744e-07	ZBED2	1μM	H358
1.6345e-11	-0.313878	0.291	0.541	2.72259e-07	MCL1	1μM	H358
3.49035e-11	-0.278437	0.18	0.411	5.81387e-07	CDCP1	1μM	H358
3.53398e-11	-0.313821	0.13	0.364	5.88655e-07	EMP1	1μM	H358
4.25151e-11	-0.235488	0.013	0.216	7.08174e-07	DUSP6	1μM	H358
7.13277e-11	-0.332219	0.198	0.416	1.1881e-06	ELK3	1μM	H358
1.08412e-10	0.355184	0.524	0.303	1.80582e-06	CXXC5	1μM	H358
1.72659e-10	0.30131	0.313	0.091	2.87599e-06	GSE1	1μM	H358
1.85783e-10	-0.194642	0.048	0.216	3.09458e-06	MYEOV	1μM	H358
1.91127e-10	-0.261833	0.098	0.29	3.1836e-06	FAM83A	1μM	H358
1.94198e-10	-0.255159	0.11	0.299	3.23476e-06	PLEK2	1μM	H358
2.00253e-10	-0.406735	0.652	0.861	3.33561e-06	MYL12A	1μM	H358
2.43488e-10	-0.3234	0.381	0.602	4.05579e-06	SLC25A37	1μM	H358
4.51857e-10	-0.281661	0.168	0.346	7.52658e-06	SNAI2	1μM	H358
1.27772e-09	-0.355338	0.414	0.645	2.12829e-05	MCFD2	1μM	H358
1.38697e-09	-0.28058	0.178	0.424	2.31028e-05	PTPN12	1μM	H358
1.3952e-09	-0.307904	0.19	0.39	2.32399e-05	ERRFI1	1μM	H358
1.44132e-09	-0.286878	0.138	0.372	2.40081e-05	TMEM156	1μM	H358
2.87439e-09	-0.283275	0.301	0.463	4.78786e-05	FAM129B	1μM	H358
3.16339e-09	-0.39789	0.168	0.351	5.26926e-05	CYR61	1μM	H358
3.2183e-09	0.373849	0.97	0.887	5.36072e-05	RPL13A	1μM	H358
4.88808e-09	-0.181996	0.048	0.195	8.14208e-05	PAG1	1μM	H358
4.90323e-09	0.37986	0.947	0.896	8.16731e-05	RPS29	1μM	H358
7.09466e-09	0.314633	0.338	0.13	0.000118176	ZFP90	1μM	H358
8.03324e-09	-0.241639	0.1	0.264	0.00013381	ANTXR2	1μM	H358
9.19147e-09	-0.252406	0.236	0.429	0.000153102	LINC00152	1μM	H358
1.04683e-08	-0.189182	0.04	0.165	0.00017437	RHOB	1μM	H358
1.32938e-08	-0.355018	0.546	0.732	0.000221435	ITGA6	1μM	H358
1.46638e-08	-0.155677	0.018	0.165	0.000244254	TGFA	1μM	H358
1.47441e-08	0.360661	0.599	0.381	0.000245592	RB1CC1	1μM	H358
1.63244e-08	-0.375864	0.509	0.732	0.000271915	KRT18	1μM	H358
1.67413e-08	-0.36943	0.526	0.749	0.00027886	HIF1A	1μM	H358
1.69285e-08	-0.524971	0.278	0.424	0.000281977	AKAP12	1μM	H358
2.13824e-08	-0.316421	0.383	0.554	0.000356167	ACTN1	1μM	H358
2.54252e-08	0.325652	0.534	0.372	0.000423507	PSAP	1μM	H358
3.21116e-08	-0.242468	0.168	0.385	0.000534883	CD3EAP	1μM	H358
3.76586e-08	-0.149477	0.035	0.177	0.00062728	PHC2	1μM	H358
3.77321e-08	-0.321863	0.358	0.589	0.000628503	ARL4C	1μM	H358
4.09744e-08	-0.218537	0.088	0.268	0.00068251	NRG1	1μM	H358
4.66776e-08	-0.169052	0.058	0.19	0.000777508	BCL2L1	1μM	H358
5.76788e-08	0.231161	0.263	0.087	0.000960756	PIM3	1μM	H358
5.83443e-08	0.324285	0.702	0.515	0.000971841	HMGN2	1μM	H358
6.11908e-08	-0.320016	0.388	0.58	0.00101926	ETS1	1μM	H358
6.49684e-08	-0.300601	0.318	0.537	0.00108218	FERMT1	1μM	H358
7.29074e-08	-0.236786	0.11	0.277	0.00121442	ENC1	1μM	H358
7.33555e-08	-0.155263	0.05	0.182	0.00122188	RP11-166D19.1	1μM	H358
8.55188e-08	0.290853	0.454	0.277	0.00142449	GTF2I	1μM	H358
8.95711e-08	0.335924	0.649	0.476	0.00149199	SOX4	1μM	H358
9.57369e-08	-0.181901	0.07	0.216	0.00159469	SEMA7A	1μM	H358
1.53433e-07	0.262412	0.496	0.359	0.00255573	GLTSCR2	1μM	H358
1.62796e-07	-0.277877	0.288	0.472	0.00271169	PLK2	1μM	H358
2.5523e-07	-0.272364	0.346	0.519	0.00425137	JUN	1μM	H358
3.15997e-07	-0.30825	0.624	0.784	0.00526356	ARPC2	1μM	H358
3.32271e-07	-0.374915	0.782	0.861	0.00553464	KRT7	1μM	H358
3.36631e-07	-0.180819	0.093	0.251	0.00560726	EHD1	1μM	H358
3.60591e-07	0.301703	0.353	0.234	0.00600636	GULP1	1μM	H358
3.87721e-07	-0.248862	0.241	0.42	0.00645826	VCL	1μM	H358
4.33484e-07	0.3247	0.825	0.71	0.00722054	EEF1A1	1μM	H358
4.47965e-07	-0.391792	0.614	0.706	0.00746176	KRT19	1μM	H358
4.77043e-07	0.246278	0.363	0.212	0.0079461	KITLG	1μM	H358
5.07285e-07	-0.302151	0.484	0.667	0.00844985	PLEC	1μM	H358
5.08146e-07	-0.17185	0.07	0.203	0.00846419	SPRED1	1μM	H358
5.26118e-07	-0.274717	0.301	0.472	0.00876355	TSC22D1	1μM	H358
6.70599e-07	-0.284179	0.534	0.68	0.0111702	TOP1	1μM	H358
7.52004e-07	-0.11614	0.018	0.126	0.0125261	MAP3K9	1μM	H358
7.83806e-07	0.205838	0.226	0.095	0.0130559	ARL4A	1μM	H358
8.85517e-07	0.176878	0.203	0.048	0.0147501	BCL2L11	1μM	H358
9.07677e-07	-0.353029	0.629	0.775	0.0151192	CAV1	1μM	H358
9.48795e-07	-0.11368	0.02	0.126	0.0158041	ETV1	1μM	H358
9.62238e-07	-0.143445	0.055	0.169	0.016028	IRS2	1μM	H358
1.16808e-06	0.356109	0.689	0.463	0.0194566	AHNAK2	1μM	H358
1.38062e-06	0.287393	0.779	0.68	0.022997	HNRNPA1	1μM	H358
1.3908e-06	0.182902	0.258	0.095	0.0231665	MON1B	1μM	H358
1.51474e-06	-0.28058	0.373	0.584	0.025231	AMIGO2	1μM	H358
1.6557e-06	0.268972	0.624	0.463	0.027579	TCF25	1μM	H358
1.86396e-06	0.22992	0.414	0.238	0.031048	PBRM1	1μM	H358
2.03816e-06	0.228197	0.541	0.368	0.0339496	ST13	1μM	H358
2.05902e-06	0.220563	0.138	0.039	0.0342971	CYP1A1	1μM	H358
2.10138e-06	-0.139867	0.025	0.139	0.0350027	ZEB1	1μM	H358
2.21246e-06	-0.275446	0.308	0.472	0.0368529	ZNHIT6	1μM	H358
2.41609e-06	0.174002	0.228	0.082	0.0402449	CEP44	1μM	H358
2.56764e-06	0.27548	0.717	0.584	0.0427692	EIF4B	1μM	H358
2.67634e-06	0.29189	0.702	0.584	0.0445797	CHD2	1μM	H358
2.95812e-06	-0.130383	0.06	0.165	0.0492734	IFFO2	1μM	H358
2.96777e-06	0.270978	0.441	0.307	0.0494342	PGM2L1	1μM	H358
3.02696e-06	0.232626	0.351	0.225	0.0504201	BRD8	1μM	H358
3.50805e-06	0.282756	0.905	0.835	0.0584335	ATP5I	1μM	H358
3.53691e-06	0.253213	0.607	0.455	0.0589142	ANKRD12	1μM	H358
3.62278e-06	-0.21679	0.246	0.411	0.0603446	CLIC1	1μM	H358
3.75828e-06	0.29484	0.965	0.957	0.0626017	HSP90B1	1μM	H358
4.07653e-06	0.279684	0.782	0.597	0.0679028	BPTF	1μM	H358
4.41975e-06	-0.245176	0.178	0.364	0.0736198	PTRF	1μM	H358
4.63857e-06	0.267831	0.411	0.251	0.0772647	IFI16	1μM	H358
4.76405e-06	0.183609	0.213	0.082	0.0793547	PBXIP1	1μM	H358
4.884e-06	0.212728	0.203	0.104	0.0813527	TMEM106B	1μM	H358
4.99499e-06	0.276062	0.534	0.325	0.0832016	DSC2	1μM	H358
5.10528e-06	0.179777	0.218	0.069	0.0850387	EPB41	1μM	H358
5.31362e-06	-0.150067	0.093	0.234	0.0885089	FAM107B	1μM	H358
5.42473e-06	0.242451	0.476	0.299	0.0903598	SMC2	1μM	H358
5.44722e-06	-0.241162	0.346	0.472	0.0907343	ACSL4	1μM	H358
5.75557e-06	0.177614	0.221	0.087	0.0958706	ARID5B	1μM	H358
6.24051e-06	-0.268912	0.419	0.636	0.103948	MAP4K4	1μM	H358
6.26566e-06	0.261994	0.521	0.377	0.104367	PHIP	1μM	H358
6.3042e-06	0.271547	0.571	0.433	0.105009	CD109	1μM	H358
6.46802e-06	0.179878	0.288	0.126	0.107738	AC093323.3	1μM	H358
6.94989e-06	0.190546	0.221	0.082	0.115764	CCNG2	1μM	H358
7.10284e-06	-0.155877	0.083	0.186	0.118312	IL11	1μM	H358
7.38639e-06	-0.179058	0.133	0.273	0.123035	CASC7	1μM	H358
8.55736e-06	0.290581	0.652	0.554	0.14254	AKAP9	1μM	H358
8.7467e-06	0.272687	0.96	0.913	0.145694	RPL34	1μM	H358
8.8086e-06	0.274946	0.86	0.792	0.146725	PTGES3	1μM	H358
8.91974e-06	0.272032	0.436	0.26	0.148576	CRABP2	1μM	H358
9.11165e-06	0.199902	0.296	0.143	0.151773	IFT20	1μM	H358
9.17029e-06	-0.222903	0.333	0.524	0.152749	RRS1	1μM	H358
9.60625e-06	-0.251034	0.411	0.589	0.160011	ZFP36L1	1μM	H358
9.61471e-06	-0.221261	0.271	0.411	0.160152	FLNB	1μM	H358
1.0023e-05	0.275558	0.957	0.935	0.166953	RPL37	1μM	H358
1.03318e-05	0.249461	0.499	0.351	0.172097	RHOBTB3	1μM	H358
1.08129e-05	0.276289	0.892	0.835	0.18011	CHD4	1μM	H358
1.14478e-05	-0.268366	0.471	0.563	0.190687	S100A16	1μM	H358
1.18947e-05	-0.11926	0.033	0.152	0.198131	CMTM3	1μM	H358
1.19912e-05	0.207228	0.328	0.195	0.199737	DNAJB4	1μM	H358
1.21514e-05	0.224162	0.396	0.247	0.202406	ZFC3H1	1μM	H358
1.22338e-05	-0.196911	0.311	0.472	0.203778	SRSF7	1μM	H358
1.23041e-05	0.232043	0.589	0.45	0.20495	IK	1μM	H358
1.23595e-05	-0.127092	0.075	0.19	0.205873	TLE3	1μM	H358
1.35462e-05	0.320368	0.782	0.632	0.225639	CYP1B1	1μM	H358
1.41823e-05	-0.101761	0.038	0.139	0.236235	SH2D3A	1μM	H358
1.42011e-05	0.264275	0.987	0.974	0.236548	RPL37A	1μM	H358
1.49003e-05	-0.189601	0.258	0.411	0.248194	MIR4435-1HG	1μM	H358
1.65337e-05	0.242343	0.617	0.472	0.275402	RBMX	1μM	H358
1.67404e-05	-0.132867	0.068	0.165	0.278846	MICAL2	1μM	H358
1.7345e-05	-0.180376	0.198	0.342	0.288915	AP1S2	1μM	H358
1.84179e-05	-0.229686	0.373	0.481	0.306786	SLC16A3	1μM	H358
1.96431e-05	-0.124893	0.088	0.203	0.327195	KIFC3	1μM	H358
2.02714e-05	-0.100408	0.033	0.134	0.337662	TRIM8	1μM	H358
2.10746e-05	0.186248	0.273	0.152	0.351039	MBNL2	1μM	H358
2.28929e-05	0.242338	0.827	0.727	0.381327	RPL39	1μM	H358
2.29865e-05	-0.187948	0.243	0.351	0.382886	MSANTD3	1μM	H358
2.33323e-05	0.232457	0.574	0.442	0.388646	STAG2	1μM	H358
2.36236e-05	0.180633	0.223	0.1	0.393499	ULK1	1μM	H358
2.37843e-05	0.263068	0.694	0.571	0.396176	XPO1	1μM	H358
2.44385e-05	0.260676	0.802	0.628	0.407072	UQCRB	1μM	H358
2.48962e-05	0.286054	0.697	0.61	0.414696	STMN1	1μM	H358
2.509e-05	0.200671	0.296	0.143	0.417924	CLIP4	1μM	H358
2.58147e-05	0.195564	0.291	0.16	0.429996	BAZ2B	1μM	H358
2.60052e-05	0.134129	0.16	0.043	0.433169	GAA	1μM	H358
2.80191e-05	0.199744	0.303	0.177	0.466714	HSPA4L	1μM	H358
2.84496e-05	0.316781	0.614	0.494	0.473884	DSP	1μM	H358
2.89113e-05	0.203498	0.426	0.268	0.481575	MAEL	1μM	H358
2.89649e-05	0.178405	0.378	0.216	0.482468	PSIP1	1μM	H358
3.19726e-05	-0.103384	0.045	0.147	0.532568	SMOX	1μM	H358
3.23071e-05	-0.12965	0.09	0.208	0.538139	EVA1A	1μM	H358
3.27137e-05	-0.151163	0.093	0.203	0.544911	CAPRIN2	1μM	H358
3.57014e-05	0.23237	0.569	0.424	0.594678	CHD8	1μM	H358
3.71588e-05	0.264826	0.672	0.532	0.618954	ATRX	1μM	H358
3.80602e-05	0.146603	0.221	0.078	0.633969	JUND	1μM	H358
3.83238e-05	0.144509	0.128	0.022	0.63836	GUCY1A2	1μM	H358
3.89032e-05	-0.167369	0.19	0.29	0.64801	SEMA3A	1μM	H358
4.17111e-05	0.169505	0.218	0.095	0.694782	ATF7IP	1μM	H358
4.28428e-05	0.248973	0.526	0.359	0.713633	GOLGB1	1μM	H358
4.40128e-05	0.188241	0.348	0.208	0.733121	ANKRD10	1μM	H358
4.56595e-05	0.205719	0.386	0.251	0.76055	TMF1	1μM	H358
4.60619e-05	0.189303	0.363	0.234	0.767253	BRD3	1μM	H358
4.80706e-05	-0.138829	0.098	0.212	0.800712	MBP	1μM	H358
5.25708e-05	0.125097	0.115	0.017	0.875673	CABYR	1μM	H358
5.40336e-05	0.171384	0.308	0.16	0.900037	RC3H2	1μM	H358
5.52239e-05	-0.232946	0.602	0.688	0.919865	DKC1	1μM	H358
5.53243e-05	-0.108408	0.048	0.139	0.921537	RP6-65G23.3	1μM	H358
5.81056e-05	0.21163	0.414	0.251	0.967864	KIAA0232	1μM	H358
5.83421e-05	0.293704	0.98	0.961	0.971804	FTH1	1μM	H358
5.86218e-05	0.226405	0.386	0.268	0.976463	KATNBL1	1μM	H358
6.03317e-05	-0.182941	0.248	0.416	1	EXOSC4	1μM	H358
6.10614e-05	0.250837	0.446	0.32	1	NUSAP1	1μM	H358
6.18196e-05	0.178299	0.356	0.225	1	2021-03-06	1μM	H358
6.38377e-05	0.12107	0.125	0.03	1	ERBB3	1μM	H358
6.51119e-05	0.195891	0.321	0.156	1	GCNT1	1μM	H358
6.79716e-05	0.393152	0.687	0.558	1	CENPF	1μM	H358
6.9577e-05	0.148555	0.213	0.091	1	FAM214A	1μM	H358
7.06102e-05	0.189914	0.371	0.251	1	FAM96A	1μM	H358
7.09602e-05	-0.154151	0.1	0.251	1	AGO2	1μM	H358
7.181e-05	0.157861	0.248	0.126	1	OXR1	1μM	H358
7.21715e-05	-0.22809	0.506	0.641	1	SH3KBP1	1μM	H358
7.41889e-05	0.138407	0.155	0.052	1	SESN3	1μM	H358
7.93771e-05	0.246322	0.857	0.745	1	ANP32E	1μM	H358
8.54874e-05	-0.136554	0.093	0.195	1	BCAR3	1μM	H358
8.80882e-05	-0.407632	0.782	0.805	1	S100A2	1μM	H358
9.26314e-05	0.130667	0.208	0.087	1	TRAFD1	1μM	H358
9.58939e-05	-0.147509	0.14	0.238	1	E2F3	1μM	H358
9.71886e-05	-0.106282	0.058	0.147	1	DNMBP	1μM	H358
9.88386e-05	0.169076	0.328	0.203	1	NBR1	1μM	H358
9.93869e-05	-0.178606	0.253	0.342	1	SH2D4A	1μM	H358
9.98843e-05	0.165157	0.241	0.13	1	TRIM2	1μM	H358
0.00010082	0.229985	0.617	0.472	1	RALBP1	1μM	H358
0.000103431	-0.165101	0.143	0.255	1	ELOVL6	1μM	H358
0.000104077	0.182614	0.356	0.229	1	MID1	1μM	H358
0.000107352	-0.109713	0.048	0.134	1	NAV3	1μM	H358
0.000107378	0.187293	0.363	0.225	1	MARCKS	1μM	H358
0.000107407	0.123992	0.17	0.052	1	STOX2	1μM	H358
0.000108056	0.251132	0.662	0.502	1	UGDH	1μM	H358
0.00010954	0.167957	0.288	0.173	1	H1FX	1μM	H358
0.000111755	0.218694	1	1	1	RPS21	1μM	H358
0.000113254	0.271715	0.692	0.602	1	LIMA1	1μM	H358
0.000116041	0.223641	0.677	0.584	1	SNHG6	1μM	H358
0.000119573	-0.2233	0.519	0.675	1	KIAA0020	1μM	H358
0.000120283	0.152227	0.246	0.13	1	KIAA1522	1μM	H358
0.000120798	0.19905	0.434	0.264	1	ELF1	1μM	H358
0.000124918	0.20081	0.546	0.39	1	CCAR1	1μM	H358
0.000125503	0.117128	0.135	0.039	1	RNF103	1μM	H358
0.000126688	0.223409	0.669	0.541	1	LINC00657	1μM	H358
0.000131366	0.153824	0.298	0.147	1	RXRA	1μM	H358
0.000132742	0.148413	0.288	0.186	1	SPOP	1μM	H358
0.000134015	0.150356	0.253	0.117	1	KIF16B	1μM	H358
0.000134715	0.238123	0.852	0.801	1	RPL6	1μM	H358
0.000136738	0.12107	0.11	0.03	1	IGFBP3	1μM	H358
0.000136826	-0.235551	0.531	0.714	1	WDR43	1μM	H358
0.000138659	0.224824	0.81	0.753	1	LUC7L3	1μM	H358
0.000139131	0.180505	0.333	0.165	1	GSR	1μM	H358
0.000139827	0.150442	0.218	0.1	1	ZBTB10	1μM	H358
0.000144236	0.144633	0.188	0.091	1	ATG14	1μM	H358
0.000144692	0.144664	0.211	0.1	1	MUM1	1μM	H358
0.000144812	-0.188626	0.296	0.455	1	RAI14	1μM	H358
0.00014621	0.177954	0.416	0.242	1	C5orf24	1μM	H358
0.00014752	0.220327	0.647	0.519	1	ZFR	1μM	H358
0.00014964	0.191055	0.328	0.216	1	CCDC14	1μM	H358
0.000152991	0.115769	0.173	0.065	1	KIAA0930	1μM	H358
0.000165943	-0.102409	0.083	0.19	1	CCND3	1μM	H358
0.000167981	0.150399	0.226	0.121	1	C9orf3	1μM	H358
0.000171907	-0.12533	0.105	0.212	1	HMOX2	1μM	H358
0.000173293	0.167657	0.306	0.156	1	TRPS1	1μM	H358
0.000175847	0.179501	0.358	0.203	1	TMTC3	1μM	H358
0.00017617	-0.159876	0.261	0.372	1	PXN	1μM	H358
0.000177362	-0.187804	0.276	0.381	1	SMURF2	1μM	H358
0.000178399	0.126879	0.211	0.104	1	PTOV1	1μM	H358
0.000186065	0.242618	0.947	0.931	1	HSPA5	1μM	H358
0.000187008	0.198831	0.584	0.437	1	NDUFB1	1μM	H358
0.000188196	0.187674	0.424	0.264	1	CWF19L2	1μM	H358
0.000189952	0.212743	0.654	0.541	1	ZNF638	1μM	H358
0.000190764	0.206219	0.456	0.338	1	HSPA1B	1μM	H358
0.000192287	-0.166117	0.173	0.294	1	MET	1μM	H358
0.000192771	0.269428	0.922	0.861	1	RPS18	1μM	H358
0.000197093	0.174383	0.286	0.182	1	SECISBP2L	1μM	H358
0.000197103	-0.19673	0.409	0.545	1	RHOC	1μM	H358
0.000202263	0.218591	0.649	0.584	1	RSF1	1μM	H358
0.000202877	0.226813	0.962	0.944	1	RPL4	1μM	H358
0.000203534	-0.118656	0.113	0.234	1	VKORC1	1μM	H358
0.000203843	0.202843	0.496	0.381	1	GPBP1	1μM	H358
0.000204154	0.243852	0.794	0.675	1	RPS7	1μM	H358
0.000204911	-0.178595	0.183	0.286	1	DOCK5	1μM	H358
0.000208107	0.162491	0.283	0.195	1	RP11-344E13.3	1μM	H358
0.000209208	-0.197076	0.546	0.662	1	ARPC5L	1μM	H358
0.000212859	0.165521	0.318	0.19	1	PTGR1	1μM	H358
0.000213375	0.113543	0.163	0.061	1	CLDND1	1μM	H358
0.000214667	0.225247	0.99	0.961	1	PTMA	1μM	H358
0.000217155	-0.185299	0.283	0.403	1	CD59	1μM	H358
0.000219181	0.178405	0.331	0.208	1	EPS8	1μM	H358
0.000222311	-0.117381	0.053	0.152	1	PTHLH	1μM	H358
0.000224133	-0.103926	0.06	0.139	1	MYC	1μM	H358
0.00022824	0.161044	0.263	0.156	1	ZNF280D	1μM	H358
0.000230715	0.202264	0.293	0.212	1	SYNE2	1μM	H358
0.000235254	0.146603	0.278	0.147	1	WNT9A	1μM	H358
0.000236342	0.128513	0.185	0.061	1	C11orf54	1μM	H358
0.000238548	0.203762	0.504	0.377	1	N4BP2L2	1μM	H358
0.000247388	0.231242	0.378	0.264	1	CKAP2	1μM	H358
0.00024985	0.154038	0.236	0.134	1	MECOM	1μM	H358
0.000255145	-0.12554	0.123	0.216	1	ITGB4	1μM	H358
0.000255405	0.103862	0.12	0.03	1	MYO18A	1μM	H358
0.000258005	0.303732	0.524	0.407	1	ASPM	1μM	H358
0.000258563	0.108544	0.13	0.039	1	KIAA1009	1μM	H358
0.000259711	-0.259839	0.694	0.835	1	LGALS1	1μM	H358
0.000261016	0.126153	0.15	0.065	1	ZNF165	1μM	H358
0.000267259	-0.195348	0.208	0.299	1	MYBL1	1μM	H358
0.000269595	0.212766	0.687	0.61	1	ASH1L	1μM	H358
0.000274359	0.239364	0.805	0.563	1	RPS25	1μM	H358
0.000274959	0.144736	0.243	0.134	1	GPD2	1μM	H358
0.00027902	-0.189187	0.381	0.498	1	FSCN1	1μM	H358
0.000279734	0.201162	0.398	0.234	1	HIST1H2AC	1μM	H358
0.000286487	0.221583	0.942	0.896	1	NUCKS1	1μM	H358
0.000291202	0.179501	0.341	0.208	1	FAM111A	1μM	H358
0.000291559	-0.279229	0.393	0.623	1	LAMA3	1μM	H358
0.000294512	0.19361	0.541	0.368	1	SYF2	1μM	H358
0.000296837	0.140773	0.201	0.1	1	CRNDE	1μM	H358
0.000297723	0.203416	0.576	0.429	1	RDX	1μM	H358
0.000298554	0.124799	0.198	0.095	1	GABPB2	1μM	H358
0.000298773	-0.221665	0.221	0.398	1	FRMD6	1μM	H358
0.000302318	0.106386	0.125	0.043	1	CEP97	1μM	H358
0.000306862	0.209874	0.612	0.498	1	BRD2	1μM	H358
0.000307314	0.201184	0.569	0.468	1	C6orf62	1μM	H358
0.000307835	0.110391	0.108	0.035	1	CREBRF	1μM	H358
0.000325076	0.108704	0.13	0.043	1	EHF	1μM	H358
0.000326962	0.124625	0.183	0.087	1	NCOA2	1μM	H358
0.000336349	0.117003	0.115	0.026	1	ELF3	1μM	H358
0.000341971	-0.149718	0.13	0.199	1	RHOF	1μM	H358
0.000352035	0.102246	0.135	0.043	1	NNT	1μM	H358
0.000354807	-0.107821	0.068	0.139	1	TRIB1	1μM	H358
0.000359687	-0.180697	0.243	0.316	1	LAD1	1μM	H358
0.000368816	0.171135	0.351	0.216	1	RABGAP1	1μM	H358
0.000371844	-0.103691	0.085	0.177	1	FOXD1	1μM	H358
0.000424092	0.114472	0.195	0.082	1	TRAF7	1μM	H358
0.000430107	0.189284	0.439	0.333	1	KIF21A	1μM	H358
0.000437858	0.115895	0.155	0.069	1	LINC00963	1μM	H358
0.000444461	0.118433	0.175	0.087	1	HERC4	1μM	H358
0.000446551	0.203382	0.817	0.74	1	EEF2	1μM	H358
0.000467597	0.133206	0.218	0.13	1	MDM4	1μM	H358
0.00047094	0.254861	0.877	0.814	1	EPCAM	1μM	H358
0.000473311	0.146603	0.271	0.152	1	TANC2	1μM	H358
0.000480505	-0.217771	0.544	0.593	1	SFN	1μM	H358
0.000483478	0.106891	0.14	0.048	1	NREP	1μM	H358
0.000483595	0.102801	0.148	0.061	1	SOX12	1μM	H358
0.000490678	-0.146317	0.148	0.255	1	BMP4	1μM	H358
0.00049234	0.102617	0.143	0.052	1	RUNX2	1μM	H358
0.000497029	0.187773	0.454	0.312	1	MYO6	1μM	H358
0.000506445	0.104403	0.128	0.039	1	PDIK1L	1μM	H358
0.000520898	-0.206121	0.241	0.342	1	CST6	1μM	H358
0.000524798	0.129008	0.198	0.1	1	KANSL3	1μM	H358
0.000529933	-0.192031	0.401	0.494	1	CAV2	1μM	H358
0.000530273	0.137336	0.248	0.16	1	C6orf89	1μM	H358
0.000537965	0.149931	0.363	0.238	1	RNMT	1μM	H358
0.000541474	0.1484	0.278	0.156	1	VPS13C	1μM	H358
0.000545588	0.198137	0.551	0.472	1	HUWE1	1μM	H358
0.000547007	0.190357	0.604	0.494	1	H2AFV	1μM	H358
0.000551137	0.135714	0.273	0.186	1	RABL6	1μM	H358
0.000551289	-0.1014	0.085	0.177	1	NCEH1	1μM	H358
0.000561146	0.193176	0.594	0.494	1	BBX	1μM	H358
0.000563735	0.191525	0.494	0.364	1	IARS2	1μM	H358
0.000573021	-0.147158	0.193	0.264	1	SRGAP1	1μM	H358
0.000573964	-0.126971	0.143	0.225	1	CRYZ	1μM	H358
0.000577492	0.107704	0.163	0.078	1	C2orf68	1μM	H358
0.000586799	0.123702	0.236	0.134	1	COPS4	1μM	H358
0.000587859	0.132783	0.178	0.078	1	ID3	1μM	H358
0.000595301	0.162002	0.316	0.169	1	ATM	1μM	H358
0.000596432	0.157453	0.238	0.156	1	ZNF292	1μM	H358
0.000598464	0.133358	0.236	0.121	1	PHF17	1μM	H358
0.00060973	-0.194906	0.594	0.693	1	CAPN2	1μM	H358
0.000630438	0.208953	0.566	0.519	1	CEP350	1μM	H358
0.000633077	0.135594	0.263	0.156	1	FAM13A	1μM	H358
0.000658713	0.110671	0.195	0.095	1	PIKFYVE	1μM	H358
0.000671991	0.272632	0.822	0.84	1	TGFBI	1μM	H358
0.000689777	0.114728	0.19	0.095	1	C7orf55-LUC7L2	1μM	H358
0.000692115	0.224023	0.323	0.221	1	HMMR	1μM	H358
0.000693505	0.129411	0.216	0.139	1	CLU	1μM	H358
0.000709516	0.109486	0.148	0.061	1	TTC28-AS1	1μM	H358
0.000722706	0.16059	0.271	0.182	1	CPE	1μM	H358
0.000722874	0.172654	0.444	0.333	1	RAB13	1μM	H358
0.000724742	0.138881	0.183	0.113	1	ZNF608	1μM	H358
0.000760145	-0.189869	0.416	0.541	1	CDK6	1μM	H358
0.000766032	0.141363	0.311	0.186	1	CHTOP	1μM	H358
0.00077115	0.111728	0.148	0.069	1	RABGAP1L	1μM	H358
0.000798662	0.143173	0.331	0.208	1	CHD6	1μM	H358
0.000813914	0.119097	0.201	0.104	1	EPC1	1μM	H358
0.000817693	0.157075	0.271	0.182	1	BRCA2	1μM	H358
0.00082432	0.164897	0.419	0.268	1	CLPX	1μM	H358
0.000838447	0.137161	0.221	0.121	1	XRN1	1μM	H358
0.000843151	-0.216372	0.707	0.827	1	NOP56	1μM	H358
0.000848689	0.201092	0.649	0.584	1	ZRANB2	1μM	H358
0.000861748	0.11297	0.195	0.108	1	RP11-440L14.1	1μM	H358
0.000863152	-0.11368	0.088	0.195	1	CDA	1μM	H358
0.000881189	-0.151763	0.211	0.312	1	ZBTB38	1μM	H358
0.000893053	0.336321	0.697	0.641	1	HIST1H4C	1μM	H358
0.000894517	0.161871	0.409	0.316	1	CTSA	1μM	H358
0.000894708	0.189922	0.496	0.42	1	SNHG8	1μM	H358
0.000896418	0.167354	0.351	0.251	1	CHMP1B	1μM	H358
0.000917559	0.162745	0.449	0.329	1	SRP9	1μM	H358
0.000921517	0.166406	0.323	0.208	1	TP53BP1	1μM	H358
0.000922844	0.102246	0.115	0.043	1	PITX2	1μM	H358
0.000924332	0.141193	0.268	0.16	1	CDKN2B	1μM	H358
0.000940354	0.137915	0.306	0.216	1	HMGXB4	1μM	H358
0.000957519	0.169899	0.303	0.208	1	TNRC6B	1μM	H358
0.000962487	0.219764	0.521	0.424	1	CLDN4	1μM	H358
0.000973325	0.154875	0.346	0.203	1	MIA3	1μM	H358
0.000975818	0.139383	0.268	0.16	1	MIB1	1μM	H358
0.00098078	0.118112	0.251	0.13	1	MTA1	1μM	H358
0.000986789	0.175274	0.474	0.364	1	EIF3L	1μM	H358
0.000992638	0.192495	0.444	0.342	1	SAMD9	1μM	H358
0.00101855	0.160067	0.431	0.303	1	TMEM66	1μM	H358
0.00102654	0.183698	0.419	0.325	1	TPD52	1μM	H358
0.00103964	0.122012	0.133	0.052	1	ID2	1μM	H358
0.00104134	0.110814	0.195	0.087	1	UNKL	1μM	H358
0.00104887	0.160833	0.378	0.251	1	CBX6	1μM	H358
0.00105076	-0.17022	0.263	0.385	1	FNBP1	1μM	H358
0.00105765	0.225369	0.556	0.515	1	BIRC5	1μM	H358
0.00105815	0.195394	0.697	0.563	1	HP1BP3	1μM	H358
0.00106125	-0.103691	0.083	0.156	1	BCS1L	1μM	H358
0.00106128	0.146603	0.331	0.208	1	COX17	1μM	H358
0.00106907	0.180007	0.476	0.385	1	ERLEC1	1μM	H358
0.00107006	-0.153223	0.238	0.351	1	CKLF	1μM	H358
0.00107781	0.199526	0.862	0.844	1	RPL24	1μM	H358
0.0010871	-0.284438	0.684	0.775	1	LAMC2	1μM	H358
0.00108897	0.158126	0.328	0.234	1	TRAM2	1μM	H358
0.00109434	0.108331	0.175	0.087	1	SLC2A8	1μM	H358
0.00110877	0.172579	0.564	0.433	1	TOP2B	1μM	H358
0.00111396	0.164408	0.426	0.312	1	CHCHD7	1μM	H358
0.00114262	0.181156	0.519	0.381	1	PGRMC2	1μM	H358
0.00115644	0.114601	0.173	0.087	1	MYO5C	1μM	H358
0.00117797	0.133888	0.266	0.165	1	FBXW2	1μM	H358
0.0011817	0.129733	0.233	0.13	1	PHLDB1	1μM	H358
0.00118974	-0.177234	0.551	0.723	1	MRPL52	1μM	H358
0.0011929	0.17727	0.261	0.169	1	KCNQ1OT1	1μM	H358
0.00119609	-0.135315	0.246	0.355	1	USP36	1μM	H358
0.00121134	0.18654	0.917	0.887	1	ATP5E	1μM	H358
0.0012307	-0.163893	0.311	0.424	1	GRPEL1	1μM	H358
0.00123571	0.153476	0.288	0.19	1	PNISR	1μM	H358
0.00123647	0.153548	0.278	0.182	1	XPC	1μM	H358
0.00125005	0.127841	0.238	0.139	1	CRTAP	1μM	H358
0.00126207	0.203251	0.619	0.584	1	FXR1	1μM	H358
0.00126326	-0.144962	0.231	0.303	1	KLF10	1μM	H358
0.00126687	0.151295	0.388	0.303	1	RPS28	1μM	H358
0.00127497	0.133408	0.213	0.139	1	ANK3	1μM	H358
0.0012855	0.176456	0.163	0.104	1	HIST1H1B	1μM	H358
0.00128618	0.134545	0.321	0.221	1	GANAB	1μM	H358
0.00132477	0.17178	0.436	0.372	1	HLA-C	1μM	H358
0.00133725	0.110956	0.19	0.1	1	PCMTD1	1μM	H358
0.00137425	0.215356	0.677	0.545	1	NASP	1μM	H358
0.00137664	0.190489	0.802	0.736	1	ROMO1	1μM	H358
0.00138187	-0.115436	0.165	0.247	1	ZNFX1	1μM	H358
0.00138699	0.201539	0.832	0.762	1	DEK	1μM	H358
0.00139516	0.141382	0.306	0.177	1	PDE4DIP	1μM	H358
0.00140955	0.106916	0.195	0.095	1	PABPN1	1μM	H358
0.00141749	-0.112258	0.078	0.169	1	NRP1	1μM	H358
0.00143109	0.144994	0.373	0.26	1	CTSB	1μM	H358
0.00146625	0.167806	0.449	0.32	1	MGEA5	1μM	H358
0.00146962	0.120986	0.178	0.095	1	ARMCX3	1μM	H358
0.0014918	0.151542	0.328	0.229	1	CKAP4	1μM	H358
0.00149696	0.113494	0.203	0.121	1	CALCOCO2	1μM	H358
0.0015245	-0.138044	0.173	0.294	1	DMKN	1μM	H358
0.00153081	0.158241	0.306	0.216	1	PJA2	1μM	H358
0.00154169	0.157861	0.183	0.108	1	FBXO32	1μM	H358
0.00154497	0.19512	0.694	0.589	1	TMEM123	1μM	H358
0.00155385	0.133556	0.231	0.126	1	PI4K2B	1μM	H358
0.00156034	0.294102	0.617	0.554	1	TOP2A	1μM	H358
0.0015757	0.218864	0.812	0.745	1	RPL3	1μM	H358
0.00158614	0.155849	0.404	0.277	1	RP11-304L19.5	1μM	H358
0.00158836	0.182016	0.599	0.494	1	HMGB1	1μM	H358
0.00159443	-0.215499	0.92	0.983	1	CALM2	1μM	H358
0.00162058	0.173079	0.541	0.476	1	SBNO1	1μM	H358
0.00163702	0.193227	0.807	0.675	1	MT-ND6	1μM	H358
0.00163738	0.155019	0.494	0.346	1	CTCF	1μM	H358
0.00165726	0.149584	0.436	0.325	1	PTBP1	1μM	H358
0.00165759	-0.158112	0.241	0.398	1	ABL2	1μM	H358
0.00170469	0.188568	0.739	0.693	1	ENY2	1μM	H358
0.00170568	0.186134	0.674	0.554	1	TPR	1μM	H358
0.00172457	0.112429	0.165	0.074	1	DNAJC25	1μM	H358
0.00172956	0.133314	0.356	0.242	1	STXBP3	1μM	H358
0.00174208	-0.142964	0.231	0.364	1	TRMT6	1μM	H358
0.00174359	-0.131028	0.183	0.316	1	RILPL2	1μM	H358
0.00174934	-0.141079	0.321	0.429	1	PRELID1	1μM	H358
0.00176446	-0.175684	0.145	0.255	1	KRT81	1μM	H358
0.00176914	-0.132728	0.15	0.26	1	KLF7	1μM	H358
0.00177268	0.202748	0.326	0.255	1	HIST1H1E	1μM	H358
0.00179574	0.159638	0.436	0.333	1	MAP9	1μM	H358
0.00180276	-0.126351	0.223	0.342	1	TMEM131	1μM	H358
0.00180999	0.150233	0.221	0.152	1	CDKN3	1μM	H358
0.00183925	0.101789	0.158	0.078	1	SIX4	1μM	H358
0.00185879	0.170076	0.551	0.416	1	EIF2S3	1μM	H358
0.00187525	0.16091	0.431	0.372	1	SLC39A7	1μM	H358
0.00188113	-0.176726	0.479	0.576	1	NOLC1	1μM	H358
0.0019326	0.190311	0.684	0.602	1	HIPK2	1μM	H358
0.00193885	0.177595	0.544	0.472	1	MRFAP1L1	1μM	H358
0.00198977	0.170831	0.471	0.372	1	PDIA4	1μM	H358
0.00201134	0.117333	0.19	0.104	1	UBN2	1μM	H358
0.00201672	-0.148821	0.318	0.411	1	MPRIP	1μM	H358
0.00201711	0.127185	0.306	0.186	1	STIM2	1μM	H358
0.00203423	0.11984	0.301	0.195	1	RBM23	1μM	H358
0.00206391	0.20195	0.902	0.866	1	RPL7A	1μM	H358
0.00213591	-0.141079	0.401	0.481	1	VIMP	1μM	H358
0.00214732	0.189776	0.459	0.351	1	HLA-B	1μM	H358
0.00214779	0.15393	0.436	0.329	1	PHACTR4	1μM	H358
0.00215023	0.124544	0.253	0.152	1	ORC2	1μM	H358
0.00215221	0.180814	0.569	0.463	1	PARP1	1μM	H358
0.00216164	0.116751	0.256	0.139	1	NFIB	1μM	H358
0.0021747	-0.152639	0.273	0.385	1	LUZP1	1μM	H358
0.00218031	0.128038	0.343	0.238	1	LAMP1	1μM	H358
0.00218137	0.141193	0.248	0.147	1	CIR1	1μM	H358
0.00219288	0.14479	0.218	0.16	1	APCDD1L-AS1	1μM	H358
0.00222846	0.176136	0.461	0.368	1	GIGYF2	1μM	H358
0.00224837	0.173837	0.679	0.541	1	ARHGAP5	1μM	H358
0.00225179	-0.103753	0.135	0.238	1	SRM	1μM	H358
0.00226531	0.130855	0.303	0.182	1	RAB21	1μM	H358
0.00228629	0.144924	0.318	0.203	1	ANAPC5	1μM	H358
0.0023103	-0.117146	0.08	0.173	1	DCBLD1	1μM	H358
0.0023184	0.151078	0.652	0.55	1	THRAP3	1μM	H358
0.00234136	-0.187599	0.609	0.766	1	PTTG1IP	1μM	H358
0.00234927	0.146603	0.343	0.216	1	SOS1	1μM	H358
0.00239545	-0.138217	0.226	0.338	1	SLC35F2	1μM	H358
0.00240037	0.23531	0.491	0.39	1	CENPE	1μM	H358
0.00240282	0.160992	0.424	0.325	1	CDK5RAP2	1μM	H358
0.00240977	0.179296	0.353	0.294	1	MSMO1	1μM	H358
0.00242216	-0.175848	0.469	0.593	1	ATP2B1	1μM	H358
0.00243461	0.211477	0.426	0.307	1	H1F0	1μM	H358
0.00244636	0.115887	0.286	0.186	1	PRPSAP2	1μM	H358
0.00246038	0.177022	0.877	0.853	1	HDGF	1μM	H358
0.00246642	0.112183	0.226	0.126	1	GNPDA1	1μM	H358
0.00247472	0.130744	0.281	0.199	1	KIAA0586	1μM	H358
0.00249923	-0.169858	0.449	0.502	1	SBDS	1μM	H358
0.00253713	0.109813	0.208	0.117	1	ZYG11B	1μM	H358
0.00253769	0.172508	0.444	0.355	1	ITGAV	1μM	H358
0.00253995	0.183582	0.832	0.758	1	SRP14	1μM	H358
0.00254224	0.160099	0.469	0.398	1	TOR1AIP2	1μM	H358
0.00255472	-0.11273	0.178	0.268	1	SH3RF1	1μM	H358
0.00255641	0.121101	0.268	0.169	1	ZNF480	1μM	H358
0.00258038	0.196028	0.421	0.351	1	MLF1IP	1μM	H358
0.00262413	-0.10591	0.138	0.216	1	POLR1E	1μM	H358
0.0026281	0.128644	0.371	0.277	1	NDUFS2	1μM	H358
0.00267542	0.185996	0.762	0.727	1	CBX5	1μM	H358
0.00267754	0.135024	0.333	0.26	1	OSBP	1μM	H358
0.00271231	0.173154	0.607	0.489	1	ATF4	1μM	H358
0.00275126	-0.183043	0.511	0.641	1	LAMB1	1μM	H358
0.00276969	0.138034	0.296	0.212	1	C4orf48	1μM	H358
0.00279135	-0.123379	0.206	0.351	1	CDC42SE1	1μM	H358
0.00281322	0.191113	0.825	0.749	1	COX6C	1μM	H358
0.00284118	-0.177489	0.539	0.641	1	LY6K	1μM	H358
0.00285416	-0.20852	0.667	0.805	1	PMEPA1	1μM	H358
0.00286299	0.132215	0.378	0.29	1	COPB1	1μM	H358
0.0028885	0.103879	0.211	0.13	1	MAP3K13	1μM	H358
0.00290067	0.187045	0.962	0.957	1	TXNRD1	1μM	H358
0.00290396	0.189225	0.967	0.965	1	RPS27A	1μM	H358
0.00298072	-0.157854	0.531	0.654	1	AP2S1	1μM	H358
0.00299333	0.14815	0.381	0.281	1	ABHD2	1μM	H358
0.00299942	0.146603	0.348	0.26	1	LMNB1	1μM	H358
0.00300324	0.145078	0.406	0.286	1	KMT2E	1μM	H358
0.0030431	0.13691	0.366	0.255	1	KIAA0907	1μM	H358
0.0030572	0.102508	0.163	0.1	1	CEP70	1μM	H358
0.00307399	-0.122151	0.163	0.229	1	LDLR	1μM	H358
0.00307616	0.125697	0.301	0.216	1	ARID1A	1μM	H358
0.00311945	-0.173655	0.486	0.576	1	NOP10	1μM	H358
0.00312108	0.140254	0.363	0.286	1	JAK1	1μM	H358
0.00312367	0.175335	0.927	0.913	1	CANX	1μM	H358
0.0031287	-0.108072	0.123	0.225	1	UCHL3	1μM	H358
0.00313075	0.115351	0.183	0.095	1	MFSD6	1μM	H358
0.00314085	0.194771	0.95	0.965	1	RPS20	1μM	H358
0.00314445	0.132568	0.283	0.186	1	CRIPT	1μM	H358
0.00314862	0.104852	0.236	0.147	1	FBXW11	1μM	H358
0.00316783	0.111375	0.185	0.104	1	PNPLA8	1μM	H358
0.00319454	0.118326	0.213	0.143	1	KRIT1	1μM	H358
0.00319864	-0.161265	0.316	0.476	1	SLC20A1	1μM	H358
0.0031996	0.117511	0.268	0.169	1	ETAA1	1μM	H358
0.00320382	0.109813	0.211	0.1	1	ITGB3BP	1μM	H358
0.00321999	0.155187	0.439	0.316	1	CLCN3	1μM	H358
0.00322189	0.17948	0.474	0.316	1	PRR11	1μM	H358
0.00329477	0.184433	0.529	0.42	1	TAOK1	1μM	H358
0.00332471	0.138661	0.368	0.281	1	SCARB2	1μM	H358
0.00339577	0.135062	0.346	0.229	1	RALGPS2	1μM	H358
0.00339599	0.162145	0.551	0.494	1	SRSF5	1μM	H358
0.00341846	0.15407	0.657	0.593	1	ERP29	1μM	H358
0.00345609	0.13327	0.323	0.238	1	C1orf63	1μM	H358
0.00349523	0.117825	0.281	0.177	1	RLIM	1μM	H358
0.00359412	-0.110662	0.188	0.247	1	PVR	1μM	H358
0.00368968	-0.160726	0.469	0.649	1	RALB	1μM	H358
0.00370538	-0.163551	0.451	0.576	1	LYAR	1μM	H358
0.00370561	0.146603	0.404	0.303	1	RNF20	1μM	H358
0.00370746	0.133489	0.341	0.264	1	CCNL1	1μM	H358
0.0037581	-0.11828	0.17	0.268	1	KLF5	1μM	H358
0.00376666	0.103077	0.243	0.147	1	CS	1μM	H358
0.00380723	0.129375	0.414	0.299	1	MRPS10	1μM	H358
0.00380734	0.123532	0.281	0.182	1	CGGBP1	1μM	H358
0.00386373	0.120401	0.303	0.199	1	CSNK1G1	1μM	H358
0.00387814	0.138711	0.371	0.264	1	HNRNPUL2	1μM	H358
0.00388684	0.169222	0.962	0.957	1	RPS24	1μM	H358
0.00392627	0.167906	0.541	0.489	1	RAD23B	1μM	H358
0.00393776	0.112086	0.261	0.195	1	GRIPAP1	1μM	H358
0.00393865	0.130019	0.341	0.229	1	THUMPD1	1μM	H358
0.00395615	-0.174391	0.396	0.481	1	NT5E	1μM	H358
0.00400208	0.175341	0.383	0.273	1	KIF14	1μM	H358
0.00402317	0.121557	0.268	0.177	1	SNHG7	1μM	H358
0.0040427	0.132905	0.296	0.195	1	CNTRL	1μM	H358
0.00406317	0.127911	0.316	0.221	1	EMP2	1μM	H358
0.00407748	-0.185192	0.318	0.45	1	STC2	1μM	H358
0.00414847	0.158532	0.486	0.364	1	RTN3	1μM	H358
0.00423436	0.169899	0.712	0.714	1	SKP1	1μM	H358
0.00438371	0.128702	0.356	0.268	1	MAPK1IP1L	1μM	H358
0.00438792	0.155492	0.541	0.385	1	PSMC6	1μM	H358
0.00441034	0.113573	0.253	0.169	1	ATXN1	1μM	H358
0.00448905	0.108431	0.208	0.143	1	HPS4	1μM	H358
0.004499	0.11719	0.261	0.13	1	AFF1	1μM	H358
0.00450724	0.131788	0.351	0.225	1	WSB1	1μM	H358
0.00454218	0.138635	0.368	0.247	1	RPN1	1μM	H358
0.00456493	0.123284	0.258	0.173	1	DCP2	1μM	H358
0.00458307	0.160735	0.684	0.654	1	NIPBL	1μM	H358
0.00460012	0.135249	0.343	0.247	1	PTPN13	1μM	H358
0.00463224	-0.11513	0.168	0.273	1	PLP2	1μM	H358
0.00465019	0.146603	0.406	0.316	1	ATG12	1μM	H358
0.00466585	-0.108502	0.14	0.216	1	EVI5	1μM	H358
0.00467381	0.140392	0.386	0.255	1	KMT2C	1μM	H358
0.00468989	0.12945	0.288	0.212	1	TWSG1	1μM	H358
0.00469701	0.131126	0.281	0.216	1	PHF20	1μM	H358
0.00477083	-0.111997	0.155	0.199	1	FAM63B	1μM	H358
0.00482585	0.132163	0.238	0.152	1	C10orf118	1μM	H358
0.00487871	0.169418	0.323	0.251	1	NUF2	1μM	H358
0.0048917	-0.146384	0.273	0.372	1	PPAT	1μM	H358
0.00489443	0.171638	0.995	1	1	RPL13	1μM	H358
0.00493015	0.132075	0.351	0.255	1	SFT2D2	1μM	H358
0.00497269	0.127719	0.293	0.212	1	UFL1	1μM	H358
0.00497513	0.141949	0.368	0.286	1	PUM2	1μM	H358
0.00500648	0.10633	0.211	0.121	1	NEBL	1μM	H358
0.00504607	0.145273	0.489	0.429	1	PRPF4B	1μM	H358
0.00506443	0.100641	0.163	0.091	1	NR1D2	1μM	H358
0.00506795	-0.116214	0.221	0.307	1	BFAR	1μM	H358
0.00510119	0.170351	0.815	0.784	1	NACA	1μM	H358
0.00510715	0.137095	0.363	0.251	1	WDR33	1μM	H358
0.00515364	0.123614	0.356	0.264	1	SURF4	1μM	H358
0.0051604	0.15841	0.546	0.481	1	HSPB1	1μM	H358
0.00516465	0.131179	0.298	0.186	1	METTL14	1μM	H358
0.00520061	0.140431	0.373	0.29	1	C17orf85	1μM	H358
0.00521041	0.124169	0.298	0.199	1	AARS	1μM	H358
0.00521114	0.115207	0.233	0.16	1	HMG20B	1μM	H358
0.00524135	0.156234	0.622	0.554	1	HMGN1	1μM	H358
0.00525739	0.101365	0.185	0.104	1	HIST2H2BE	1μM	H358
0.00527461	-0.120515	0.303	0.442	1	HPCAL1	1μM	H358
0.0053544	-0.117481	0.263	0.364	1	MAK16	1μM	H358
0.00550364	0.150432	0.506	0.455	1	RBX1	1μM	H358
0.00552769	0.153661	0.421	0.342	1	FRYL	1μM	H358
0.00554316	0.163907	0.659	0.537	1	CTSD	1μM	H358
0.00556593	0.121468	0.256	0.177	1	EXOC3	1μM	H358
0.00558474	0.167407	0.363	0.238	1	BUB1B	1μM	H358
0.00568159	0.162352	0.456	0.394	1	EIF3E	1μM	H358
0.00570904	0.118233	0.276	0.186	1	HMGN5	1μM	H358
0.00574325	0.111052	0.231	0.143	1	WBP2	1μM	H358
0.00576065	-0.166586	0.363	0.472	1	SH3BGRL3	1μM	H358
0.00578942	0.148019	0.439	0.333	1	RBBP6	1μM	H358
0.00585504	0.113573	0.246	0.16	1	SCLT1	1μM	H358
0.00589096	0.124625	0.303	0.238	1	HYOU1	1μM	H358
0.00590576	0.135322	0.338	0.247	1	SIN3A	1μM	H358
0.00592064	0.131289	0.393	0.325	1	WNK1	1μM	H358
0.00592474	0.15523	0.516	0.437	1	UBTF	1μM	H358
0.00601265	0.16257	0.617	0.494	1	C11orf58	1μM	H358
0.00614481	0.176419	0.82	0.775	1	MORF4L2	1μM	H358
0.00616004	0.161454	0.987	0.987	1	RPL38	1μM	H358
0.00617966	0.156719	0.727	0.597	1	RPL22	1μM	H358
0.00626698	0.112335	0.268	0.169	1	POGZ	1μM	H358
0.00632036	0.164429	0.704	0.619	1	HNRNPH1	1μM	H358
0.00632829	-0.108687	0.211	0.294	1	DUSP23	1μM	H358
0.00637382	0.11509	0.236	0.126	1	CCP110	1μM	H358
0.00637929	0.105629	0.246	0.147	1	AQR	1μM	H358
0.00646529	0.115437	0.241	0.147	1	C22orf46	1μM	H358
0.00647261	-0.149583	0.351	0.498	1	RASA1	1μM	H358
0.00647709	0.138952	0.373	0.294	1	DHX40	1μM	H358
0.00650846	0.100794	0.223	0.13	1	FAM76B	1μM	H358
0.0065474	0.156594	0.652	0.58	1	PPP1R12A	1μM	H358
0.00669867	-0.101691	0.168	0.242	1	ATAD3B	1μM	H358
0.00680749	0.161523	0.982	0.987	1	RPL11	1μM	H358
0.00701707	0.168972	0.757	0.675	1	RPL10A	1μM	H358
0.00702942	0.130705	0.351	0.281	1	CDC25B	1μM	H358
0.00705431	0.138069	0.479	0.307	1	BLOC1S6	1μM	H358
0.00710252	0.14521	0.459	0.351	1	C11orf31	1μM	H358
0.00710883	0.114616	0.213	0.117	1	GRHL2	1μM	H358
0.00722011	0.123367	0.251	0.165	1	MKRN1	1μM	H358
0.00722356	0.15301	0.499	0.39	1	APP	1μM	H358
0.00724622	0.138976	0.388	0.294	1	IGFBP6	1μM	H358
0.00732582	0.170667	0.348	0.325	1	CASC5	1μM	H358
0.00733221	0.117266	0.303	0.203	1	AFTPH	1μM	H358
0.00742163	-0.171559	0.591	0.667	1	TMOD3	1μM	H358
0.00742502	0.151058	0.363	0.307	1	ID1	1μM	H358
0.00744092	0.106231	0.246	0.177	1	RNF10	1μM	H358
0.00744342	0.127059	0.343	0.242	1	SLU7	1μM	H358
0.0074474	-0.129212	0.271	0.359	1	OXSR1	1μM	H358
0.00746645	0.138346	0.301	0.216	1	NDC80	1μM	H358
0.00749905	0.133314	0.301	0.225	1	APPL1	1μM	H358
0.0075823	0.120939	0.286	0.238	1	TTF1	1μM	H358
0.00760013	0.136037	0.396	0.307	1	COPZ1	1μM	H358
0.00761984	0.11955	0.236	0.173	1	BMPR2	1μM	H358
0.00766269	-0.137594	0.266	0.416	1	AGPAT9	1μM	H358
0.00770286	0.162284	0.91	0.835	1	ANP32B	1μM	H358
0.00771748	0.123775	0.268	0.173	1	SPAG5	1μM	H358
0.00774226	-0.138039	0.426	0.498	1	CDV3	1μM	H358
0.00776304	0.151954	0.614	0.558	1	ZFAND5	1μM	H358
0.00776474	0.11911	0.296	0.212	1	ZC3H7A	1μM	H358
0.00782383	-0.140295	0.371	0.463	1	FERMT2	1μM	H358
0.00783775	0.107242	0.281	0.19	1	RNF216	1μM	H358
0.0078753	0.107383	0.318	0.264	1	CIRBP	1μM	H358
0.00793804	0.134545	0.261	0.173	1	NEK2	1μM	H358
0.00799261	0.135734	0.469	0.433	1	TBCA	1μM	H358
0.00806243	0.116855	0.286	0.199	1	CD164	1μM	H358
0.00809477	0.142143	0.393	0.286	1	MAD2L1	1μM	H358
0.00812949	-0.12246	0.198	0.307	1	E2F7	1μM	H358
0.00814862	0.128904	0.246	0.165	1	NTHL1	1μM	H358
0.00816787	0.110368	0.258	0.16	1	KPNA6	1μM	H358
0.0082555	0.159651	0.682	0.589	1	HNRNPH3	1μM	H358
0.00840598	0.166051	0.321	0.268	1	DEPDC1	1μM	H358
0.00848278	-0.161204	0.586	0.636	1	DDX21	1μM	H358
0.00856157	0.101892	0.18	0.117	1	ANKRD26	1μM	H358
0.00859318	-0.151624	0.536	0.68	1	CAP1	1μM	H358
0.00868246	-0.111971	0.175	0.234	1	VASP	1μM	H358
0.00869113	-0.13449	0.208	0.329	1	SAT1	1μM	H358
0.00869822	0.127527	0.419	0.364	1	LRRFIP2	1μM	H358
0.0088642	0.103404	0.226	0.139	1	SMARCA2	1μM	H358
0.00886856	0.15393	0.754	0.714	1	YY1	1μM	H358
0.00890586	0.1281	0.291	0.216	1	SKAP2	1μM	H358
0.00896178	-0.110337	0.221	0.303	1	ZNF593	1μM	H358
0.00896198	0.156276	0.614	0.485	1	TRIP11	1μM	H358
0.00897663	0.102912	0.203	0.139	1	MSI2	1μM	H358
0.00897813	-0.127833	0.358	0.437	1	ARHGDIA	1μM	H358
0.00899595	0.15042	0.679	0.636	1	GOLM1	1μM	H358
0.00899822	0.123838	0.336	0.264	1	PCYOX1	1μM	H358
0.00902384	0.10264	0.253	0.169	1	HSDL2	1μM	H358
0.0090649	0.117721	0.248	0.147	1	DDIT3	1μM	H358
0.00922821	0.106379	0.248	0.165	1	DPY19L4	1μM	H358
0.00938301	-0.107385	0.203	0.251	1	ANAPC13	1μM	H358
0.00942135	0.160551	0.388	0.32	1	KPNA2	1μM	H358
0.00945395	0.111139	0.271	0.19	1	CWC27	1μM	H358
0.00946073	-0.115908	0.213	0.338	1	SMAD3	1μM	H358
0.00949495	-0.125604	0.201	0.312	1	UBALD2	1μM	H358
0.00962073	0.105781	0.231	0.152	1	FAM114A1	1μM	H358
0.00962134	-0.149163	0.306	0.437	1	NOP16	1μM	H358
0.00975506	-0.127115	0.368	0.433	1	RPS19BP1	1μM	H358
0.00990812	0.109994	0.333	0.281	1	SPTSSA	1μM	H358
0.00998577	0.126401	0.381	0.277	1	COL4A3BP	1μM	H358
0.0100315	-0.155337	0.464	0.563	1	MACF1	1μM	H358
0.010085	0.112702	0.366	0.286	1	ARPC1A	1μM	H358
0.0101656	0.180736	0.724	0.623	1	MTRNR2L1	1μM	H358
0.0101658	-0.101703	0.238	0.329	1	ACOT9	1μM	H358
0.0101858	0.105629	0.221	0.152	1	ZNF117	1μM	H358
0.0102833	0.107798	0.281	0.216	1	SUDS3	1μM	H358
0.0102895	0.105563	0.263	0.203	1	DCAF6	1μM	H358
0.0102904	0.104511	0.248	0.156	1	HSD17B11	1μM	H358
0.0102973	0.130343	0.311	0.242	1	PCNT	1μM	H358
0.0103027	0.139988	0.602	0.541	1	CCNI	1μM	H358
0.0103779	0.13149	0.276	0.221	1	ESRP1	1μM	H358
0.0104062	0.127301	0.414	0.329	1	PSPC1	1μM	H358
0.0104394	0.110498	0.258	0.156	1	BRMS1L	1μM	H358
0.0104447	0.103275	0.258	0.199	1	STRBP	1μM	H358
0.0104653	0.16232	0.787	0.758	1	EIF3H	1μM	H358
0.0105041	0.122137	0.401	0.299	1	MBTPS1	1μM	H358
0.0105548	0.13058	0.439	0.32	1	COX7B	1μM	H358
0.0105873	0.104357	0.236	0.169	1	CWC25	1μM	H358
0.0106021	0.136283	0.652	0.628	1	PSMD4	1μM	H358
0.0106854	0.118781	0.404	0.299	1	KDELR1	1μM	H358
0.0106885	0.101986	0.233	0.152	1	FBXO21	1μM	H358
0.010746	0.117212	0.401	0.303	1	LAMP2	1μM	H358
0.0108288	0.106525	0.251	0.16	1	RMND5A	1μM	H358
0.0108347	0.103241	0.221	0.117	1	ZNF302	1μM	H358
0.0108438	0.127185	0.509	0.485	1	PFDN4	1μM	H358
0.0109078	0.111264	0.268	0.195	1	CTDSPL2	1μM	H358
0.0110039	0.115726	0.293	0.203	1	DCAF5	1μM	H358
0.0110077	0.133035	0.474	0.385	1	OS9	1μM	H358
0.0110357	0.131258	0.531	0.45	1	PCBP2	1μM	H358
0.0110575	0.149307	0.699	0.667	1	BAZ1B	1μM	H358
0.0110602	-0.150996	0.589	0.697	1	SLC38A1	1μM	H358
0.0110878	0.177035	0.346	0.29	1	DLGAP5	1μM	H358
0.0111079	0.1565	0.687	0.628	1	RPL41	1μM	H358
0.0113791	-0.102431	0.17	0.255	1	BICD1	1μM	H358
0.0115652	0.121134	0.411	0.342	1	SMAD5	1μM	H358
0.011602	0.108602	0.308	0.208	1	YIPF4	1μM	H358
0.0117632	-0.124818	0.261	0.381	1	VEGFA	1μM	H358
0.0119203	0.154868	0.604	0.515	1	DDX17	1μM	H358
0.0119213	-0.107368	0.283	0.359	1	RRP7A	1μM	H358
0.0119271	0.120796	0.338	0.26	1	SEL1L	1μM	H358
0.0121289	0.10807	0.291	0.186	1	NLRP1	1μM	H358
0.0122379	0.145628	0.692	0.589	1	SRSF11	1μM	H358
0.0122715	-0.102672	0.18	0.251	1	BHLHE40	1μM	H358
0.0122903	-0.157836	0.596	0.723	1	GPATCH4	1μM	H358
0.0124209	-0.139673	0.456	0.528	1	GNPNAT1	1μM	H358
0.0124509	-0.124742	0.404	0.511	1	DCAF13	1μM	H358
0.0125028	0.100249	0.283	0.195	1	CETN2	1μM	H358
0.0125339	0.179648	0.534	0.563	1	TMPO	1μM	H358
0.0126889	0.102152	0.233	0.143	1	TBK1	1μM	H358
0.0128121	0.123462	0.311	0.221	1	AP3B1	1μM	H358
0.0128254	0.204259	0.591	0.571	1	TPX2	1μM	H358
0.0130026	-0.117211	0.253	0.286	1	FNDC3B	1μM	H358
0.013037	0.132459	0.434	0.355	1	CEP57	1μM	H358
0.0131333	0.122975	0.469	0.416	1	TMEM245	1μM	H358
0.0133349	0.17618	0.94	0.961	1	TMSB4X	1μM	H358
0.0133638	-0.124678	0.311	0.385	1	SRPK1	1μM	H358
0.0137426	0.124555	0.353	0.26	1	NUMA1	1μM	H358
0.0139969	0.11293	0.293	0.242	1	TAF1	1μM	H358
0.0140192	0.198641	0.591	0.506	1	ARL6IP1	1μM	H358
0.0140622	0.12017	0.431	0.333	1	PPP2R5C	1μM	H358
0.0140866	0.111097	0.303	0.225	1	RBM6	1μM	H358
0.0141104	0.137815	0.519	0.403	1	CHD9	1μM	H358
0.0141745	-0.124081	0.221	0.316	1	MT1X	1μM	H358
0.0142208	0.136973	0.301	0.216	1	BUB1	1μM	H358
0.0142463	0.127857	0.404	0.368	1	COMMD6	1μM	H358
0.0143565	0.133397	0.388	0.307	1	UACA	1μM	H358
0.0144264	0.159214	0.446	0.377	1	PTTG1	1μM	H358
0.014444	0.131294	0.449	0.351	1	COX16	1μM	H358
0.0144683	0.114205	0.296	0.203	1	TRIM37	1μM	H358
0.0144707	0.126165	0.406	0.342	1	KAT6A	1μM	H358
0.0146054	0.112146	0.353	0.242	1	NDUFS1	1μM	H358
0.0147803	0.113134	0.376	0.26	1	CISD2	1μM	H358
0.0147826	0.152523	0.81	0.792	1	RPL14	1μM	H358
0.0148002	0.139988	0.584	0.528	1	HNRNPA3	1μM	H358
0.0148768	0.115882	0.341	0.26	1	NDUFB3	1μM	H358
0.0149537	0.149545	0.769	0.736	1	SFPQ	1μM	H358
0.0150643	0.108551	0.343	0.242	1	KIF13A	1μM	H358
0.0150986	-0.101181	0.138	0.212	1	SCEL	1μM	H358
0.0151201	0.138134	0.511	0.494	1	SEC62	1μM	H358
0.0151502	-0.10291	0.163	0.277	1	PTK2	1μM	H358
0.0152196	0.14059	0.524	0.446	1	CDC5L	1μM	H358
0.015224	-0.119442	0.311	0.407	1	PPP4R1	1μM	H358
0.0152519	0.123211	0.424	0.325	1	MED4	1μM	H358
0.0153519	0.101986	0.213	0.16	1	ASF1A	1μM	H358
0.0154119	0.106563	0.281	0.208	1	MRPS9	1μM	H358
0.0154857	0.107934	0.273	0.186	1	KDM3A	1μM	H358
0.0155168	-0.155209	0.749	0.844	1	OCIAD2	1μM	H358
0.0155386	0.151699	0.835	0.753	1	TKT	1μM	H358
0.0156212	0.129753	0.514	0.403	1	TMED10	1μM	H358
0.0156253	-0.101858	0.298	0.351	1	DVL1	1μM	H358
0.015686	0.142808	0.479	0.42	1	CCNL2	1μM	H358
0.0160568	0.142974	0.699	0.628	1	U2SURP	1μM	H358
0.0161266	-0.180757	0.664	0.753	1	MT1E	1μM	H358
0.0161535	-0.124152	0.253	0.385	1	LPCAT2	1μM	H358
0.016284	0.146603	0.526	0.429	1	ZKSCAN1	1μM	H358
0.0163357	0.163995	0.805	0.766	1	ANXA1	1μM	H358
0.016502	0.109374	0.306	0.225	1	ASNSD1	1μM	H358
0.0166892	-0.131281	0.461	0.537	1	ELL2	1μM	H358
0.0167184	0.164351	0.779	0.706	1	PALLD	1μM	H358
0.0169416	0.116481	0.401	0.312	1	NMI	1μM	H358
0.0171947	0.136751	0.506	0.455	1	UBR5	1μM	H358
0.0173203	-0.124871	0.338	0.463	1	ISG20L2	1μM	H358
0.0173642	0.101378	0.293	0.216	1	TFDP1	1μM	H358
0.0174102	0.13787	0.363	0.325	1	KIAA0101	1μM	H358
0.0174644	0.153001	0.845	0.788	1	HNRNPC	1μM	H358
0.0175511	0.101691	0.306	0.208	1	ARID4A	1μM	H358
0.0175969	0.138635	0.446	0.368	1	UBE2H	1μM	H358
0.0176366	0.124364	0.383	0.32	1	JTB	1μM	H358
0.0176653	0.132401	0.504	0.372	1	CUL5	1μM	H358
0.0177735	0.117121	0.381	0.273	1	USP22	1μM	H358
0.0179868	0.146603	0.692	0.589	1	YTHDC1	1μM	H358
0.0181312	-0.127451	0.348	0.437	1	LCP1	1μM	H358
0.0181391	0.144946	0.727	0.662	1	SLTM	1μM	H358
0.0181519	-0.127157	0.363	0.494	1	KPNA4	1μM	H358
0.0182006	0.116751	0.406	0.325	1	NUB1	1μM	H358
0.0183286	0.112901	0.456	0.338	1	MLEC	1μM	H358
0.0184409	0.111097	0.306	0.199	1	TLK2	1μM	H358
0.0185738	-0.104506	0.263	0.342	1	TOMM34	1μM	H358
0.0188993	-0.123141	0.424	0.519	1	FAM136A	1μM	H358
0.018938	-0.147602	0.669	0.779	1	PPIB	1μM	H358
0.0191766	-0.122016	0.409	0.481	1	SURF6	1μM	H358
0.0195057	0.144092	0.709	0.662	1	HSBP1	1μM	H358
0.0196498	0.116928	0.414	0.32	1	PAIP2	1μM	H358
0.0196621	-0.123886	0.541	0.623	1	EIF6	1μM	H358
0.0196653	0.139924	0.779	0.745	1	UBE2K	1μM	H358
0.0197461	0.140806	0.855	0.823	1	HNRNPM	1μM	H358
0.019785	-0.110153	0.193	0.26	1	IL6ST	1μM	H358
0.0198541	0.131625	0.794	0.723	1	SCAF11	1μM	H358
0.0200323	0.139015	0.566	0.537	1	GOLGA4	1μM	H358
0.0202479	0.137125	0.739	0.688	1	SOD1	1μM	H358
0.0204224	0.100232	0.368	0.316	1	GNB2	1μM	H358
0.0205045	0.100766	0.216	0.173	1	ECHDC1	1μM	H358
0.0205987	0.112901	0.434	0.359	1	FDPS	1μM	H358
0.0208237	-0.132174	0.551	0.632	1	ROCK2	1μM	H358
0.0209568	0.102078	0.353	0.247	1	CDYL	1μM	H358
0.0214536	0.124837	0.546	0.481	1	TMEM30A	1μM	H358
0.021556	0.112482	0.328	0.251	1	EIF2A	1μM	H358
0.021574	0.130497	0.682	0.645	1	EIF2S2	1μM	H358
0.0216022	0.106731	0.326	0.221	1	RCN1	1μM	H358
0.0219424	0.136515	0.812	0.827	1	HNRNPR	1μM	H358
0.022031	0.13741	0.734	0.654	1	ACIN1	1μM	H358
0.0223359	0.140208	0.652	0.623	1	LARS	1μM	H358
0.0224679	0.150905	0.351	0.255	1	SGOL2	1μM	H358
0.022499	0.10056	0.298	0.238	1	PIN4	1μM	H358
0.0227043	0.132723	0.489	0.42	1	NSRP1	1μM	H358
0.0230061	-0.116746	0.348	0.459	1	STRA13	1μM	H358
0.0231039	0.104044	0.283	0.238	1	ZMYM2	1μM	H358
0.0232673	0.130881	0.754	0.675	1	TAGLN2	1μM	H358
0.023274	-0.120064	0.241	0.329	1	GOPC	1μM	H358
0.0234468	0.128398	0.752	0.68	1	ANP32A	1μM	H358
0.0235886	-0.109211	0.258	0.316	1	UBE2E3	1μM	H358
0.0236961	0.133393	0.434	0.398	1	HIST1H1C	1μM	H358
0.0237693	0.107522	0.246	0.16	1	CCNB2	1μM	H358
0.0241745	0.105345	0.398	0.342	1	CAND1	1μM	H358
0.0245655	0.127261	0.679	0.649	1	MORF4L1	1μM	H358
0.0246808	0.125066	0.388	0.342	1	MIS18BP1	1μM	H358
0.0246932	0.161871	0.669	0.61	1	SMC4	1μM	H358
0.0247428	0.123218	0.529	0.437	1	HTATSF1	1μM	H358
0.0247594	-0.108888	0.308	0.416	1	FUT8	1μM	H358
0.0248924	0.116661	0.381	0.316	1	SNRPG	1μM	H358
0.0250237	0.102515	0.341	0.273	1	DAZAP2	1μM	H358
0.0250395	-0.102506	0.286	0.359	1	EIF4EBP1	1μM	H358
0.025098	0.101026	0.308	0.225	1	ZCCHC17	1μM	H358
0.0254486	0.126224	0.378	0.342	1	NET1	1μM	H358
0.025508	0.140156	0.439	0.385	1	TXNIP	1μM	H358
0.0255788	0.121507	0.624	0.563	1	TOMM7	1μM	H358
0.0255815	0.1011	0.223	0.156	1	RACGAP1	1μM	H358
0.0256602	0.110885	0.419	0.307	1	RP11-349A22.5	1μM	H358
0.0261652	-0.143837	0.571	0.654	1	S100A11	1μM	H358
0.026276	0.127251	0.742	0.706	1	YWHAE	1μM	H358
0.0266087	0.102543	0.256	0.177	1	TMCO3	1μM	H358
0.0266554	0.118349	0.391	0.299	1	GCC2	1μM	H358
0.0267209	0.109676	0.378	0.29	1	C7orf50	1μM	H358
0.0267357	0.125877	0.474	0.407	1	SREK1	1μM	H358
0.0268853	0.10959	0.406	0.351	1	COPA	1μM	H358
0.027188	0.101999	0.293	0.195	1	TBC1D15	1μM	H358
0.0272577	0.153879	0.88	0.879	1	DST	1μM	H358
0.027375	-0.129415	0.446	0.545	1	TM4SF1	1μM	H358
0.0275239	0.106413	0.368	0.32	1	FADS1	1μM	H358
0.0276758	0.126142	0.456	0.45	1	RFC1	1μM	H358
0.0277977	0.134729	0.694	0.675	1	DDX46	1μM	H358
0.028032	0.107496	0.459	0.355	1	ATP5A1	1μM	H358
0.028095	0.106057	0.288	0.212	1	CEP78	1μM	H358
0.0282558	0.124046	0.697	0.636	1	CACYBP	1μM	H358
0.0282766	0.13411	0.551	0.455	1	PHF3	1μM	H358
0.0283603	-0.136045	0.875	0.918	1	ASPH	1μM	H358
0.0283709	0.10901	0.526	0.446	1	DCAF7	1μM	H358
0.0287173	-0.125067	0.461	0.537	1	PPP2R2A	1μM	H358
0.0287435	0.143206	0.779	0.779	1	HLA-A	1μM	H358
0.0287645	0.118982	0.278	0.255	1	CDK1	1μM	H358
0.0289759	0.112702	0.401	0.342	1	NPEPPS	1μM	H358
0.0290798	0.124042	0.992	1	1	RPS6	1μM	H358
0.0292247	0.119129	0.446	0.372	1	NSD1	1μM	H358
0.0292332	0.120255	0.544	0.506	1	SRRM1	1μM	H358
0.0294246	-0.118436	0.316	0.385	1	PDLIM5	1μM	H358
0.0294485	0.101846	0.271	0.216	1	HELZ	1μM	H358
0.0298586	-0.102718	0.266	0.381	1	CMC2	1μM	H358
0.0300457	0.104474	0.283	0.229	1	CPSF6	1μM	H358
0.0301706	0.101724	0.346	0.281	1	SNRNP27	1μM	H358
0.0305919	0.11293	0.258	0.221	1	CDCA8	1μM	H358
0.0311906	-0.117602	0.401	0.472	1	SYT1	1μM	H358
0.0311978	0.104931	0.411	0.338	1	USO1	1μM	H358
0.0312355	0.122349	0.97	0.983	1	RPLP2	1μM	H358
0.0315964	-0.112226	0.241	0.307	1	PPP1R15A	1μM	H358
0.0316723	0.120889	0.591	0.532	1	TOMM20	1μM	H358
0.0323584	0.110814	0.484	0.463	1	SFSWAP	1μM	H358
0.0324058	0.101105	0.361	0.307	1	USP9X	1μM	H358
0.0327017	0.10849	0.431	0.411	1	NFE2L1	1μM	H358
0.0329113	0.126227	0.612	0.515	1	TTC3	1μM	H358
0.0330866	0.111032	0.464	0.398	1	DNAJC21	1μM	H358
0.0334896	0.138491	0.88	0.874	1	RAD21	1μM	H358
0.033578	0.101535	0.271	0.182	1	IP6K2	1μM	H358
0.0336338	0.115967	0.584	0.602	1	UBE2V2	1μM	H358
0.0339839	0.12074	0.607	0.554	1	DDX1	1μM	H358
0.0341981	0.111466	0.509	0.42	1	GGNBP2	1μM	H358
0.0342174	0.134931	0.96	0.944	1	RPL5	1μM	H358
0.0342498	0.124721	0.885	0.879	1	HNRNPD	1μM	H358
0.0343854	0.117616	0.286	0.242	1	KIF11	1μM	H358
0.0343945	0.106483	0.421	0.368	1	IL13RA1	1μM	H358
0.0343988	0.127232	0.526	0.411	1	RPSA	1μM	H358
0.0346034	0.117333	0.506	0.489	1	DPM3	1μM	H358
0.0346263	0.120006	0.464	0.368	1	CPNE3	1μM	H358
0.0348076	0.116407	0.421	0.286	1	PCM1	1μM	H358
0.0348434	-0.101555	0.243	0.281	1	SEC14L1	1μM	H358
0.0352891	-0.10392	0.286	0.342	1	EML4	1μM	H358
0.0354796	0.116144	0.383	0.325	1	G2E3	1μM	H358
0.0359238	0.120112	0.602	0.515	1	PSME1	1μM	H358
0.0363564	0.137358	0.827	0.762	1	GAS5	1μM	H358
0.0363668	0.113911	0.366	0.32	1	GS1-251I9.4	1μM	H358
0.0370374	-0.115957	0.489	0.632	1	EBNA1BP2	1μM	H358
0.037128	0.125594	0.629	0.472	1	EPRS	1μM	H358
0.0373157	0.114295	0.378	0.316	1	KIF20B	1μM	H358
0.0374029	0.106994	0.278	0.242	1	TTK	1μM	H358
0.0379526	0.108863	0.333	0.264	1	CTHRC1	1μM	H358
0.0380241	0.131123	0.717	0.74	1	MRFAP1	1μM	H358
0.0383204	0.112117	0.516	0.481	1	UBE2G2	1μM	H358
0.0384991	0.120543	0.737	0.71	1	SON	1μM	H358
0.0389325	0.107482	0.524	0.463	1	SEC61G	1μM	H358
0.0390127	0.103538	0.404	0.338	1	TMA7	1μM	H358
0.0393482	-0.124902	0.486	0.541	1	ETF1	1μM	H358
0.0398517	0.117893	0.436	0.346	1	ODF2L	1μM	H358
0.0400997	0.120804	0.815	0.762	1	KPNB1	1μM	H358
0.0403018	0.119756	0.566	0.541	1	ATXN7L3B	1μM	H358
0.0406284	0.10302	0.391	0.325	1	NKTR	1μM	H358
0.0411106	0.138235	0.684	0.61	1	RPS15A	1μM	H358
0.0433021	0.10666	0.338	0.307	1	ZCCHC11	1μM	H358
0.0433251	0.100993	0.318	0.234	1	CREBBP	1μM	H358
0.0434853	0.114855	0.617	0.558	1	PDAP1	1μM	H358
0.0437256	0.113138	0.469	0.424	1	SMARCE1	1μM	H358
0.043745	0.124339	0.669	0.545	1	BOD1L1	1μM	H358
0.0439192	0.115199	0.602	0.558	1	NDUFA1	1μM	H358
0.044214	0.116917	0.679	0.632	1	CALR	1μM	H358
0.0445515	0.116551	0.253	0.177	1	INHBB	1μM	H358
0.0448741	-0.107425	0.446	0.502	1	EIF3B	1μM	H358
0.0452487	0.126722	0.702	0.671	1	PRKDC	1μM	H358
0.0455829	-0.101338	0.434	0.567	1	NSUN2	1μM	H358
0.0458271	-0.122263	0.667	0.762	1	RHOA	1μM	H358
0.0458746	0.100794	0.366	0.307	1	PAFAH1B2	1μM	H358
0.0460151	0.106088	0.366	0.312	1	PGD	1μM	H358
0.0462054	0.106651	0.466	0.416	1	ARPP19	1μM	H358
0.0462491	0.117964	0.669	0.658	1	ILF3	1μM	H358
0.046594	0.109583	0.604	0.515	1	DHX9	1μM	H358
0.0466437	0.115931	0.752	0.723	1	UBC	1μM	H358
0.0485754	-0.1039	0.223	0.329	1	ECT2	1μM	H358
0.0485899	0.112898	0.654	0.671	1	ENSA	1μM	H358
0.0486721	0.12347	1	0.991	1	HSP90AA1	1μM	H358
0.049292	0.109912	0.586	0.567	1	NONO	1μM	H358
0.0493043	-0.103975	0.321	0.403	1	TUBA4A	1μM	H358
0.0494773	0.127237	0.942	0.961	1	RPL35A	1μM	H358
0.0499032	0.123707	0.81	0.766	1	VMP1	1μM	H358
0.0506416	0.131468	0.521	0.485	1	ALDH1A3	1μM	H358
0.0508971	-0.141682	0.484	0.532	1	ISG15	1μM	H358
0.0516669	0.123051	0.644	0.597	1	CRIP2	1μM	H358
0.0519437	0.107083	0.494	0.429	1	SAP30BP	1μM	H358
0.0522662	0.116565	0.594	0.558	1	HECTD1	1μM	H358
0.0524871	0.112012	0.629	0.584	1	RBBP7	1μM	H358
0.0537703	-0.110201	0.596	0.645	1	RRBP1	1μM	H358
0.0543406	-0.102612	0.356	0.45	1	SLC39A4	1μM	H358
0.0550297	-0.119537	0.867	0.918	1	RPS5	1μM	H358
0.0553557	0.103246	0.571	0.498	1	ADAR	1μM	H358
0.0560992	0.10996	0.484	0.411	1	CFL2	1μM	H358
0.0561268	0.111794	0.694	0.645	1	SNRPF	1μM	H358
0.0561793	-0.108945	0.579	0.619	1	WDR1	1μM	H358
0.0568585	0.100711	0.491	0.346	1	RPS3A	1μM	H358
0.0576502	-0.105383	0.544	0.615	1	DRAP1	1μM	H358
0.0577446	0.121616	0.556	0.481	1	DUT	1μM	H358
0.0587542	0.131537	0.602	0.506	1	BDP1	1μM	H358
0.0594488	0.15492	0.441	0.455	1	MKI67	1μM	H358
0.0604158	0.108525	0.561	0.541	1	C1orf43	1μM	H358
0.0606111	0.102331	0.449	0.398	1	NDUFC1	1μM	H358
0.0606862	0.107297	0.589	0.554	1	GNAS	1μM	H358
0.0610333	0.109113	0.586	0.519	1	OLA1	1μM	H358
0.0612365	0.104479	0.484	0.429	1	UPF3B	1μM	H358
0.0614815	0.11517	0.712	0.693	1	RBM39	1μM	H358
0.0618089	0.10021	0.446	0.398	1	PAFAH1B1	1μM	H358
0.0619558	-0.104335	0.576	0.697	1	MRPL20	1μM	H358
0.0619996	0.10369	0.424	0.372	1	LRIF1	1μM	H358
0.0622413	0.125726	0.556	0.519	1	SETX	1μM	H358
0.062461	0.110932	0.719	0.654	1	HNRNPK	1μM	H358
0.06489	0.106667	0.534	0.541	1	NDUFC2	1μM	H358
0.065148	0.101682	0.476	0.39	1	SNHG14	1μM	H358
0.0651676	0.104873	0.414	0.342	1	CEP152	1μM	H358
0.0667084	0.118397	0.842	0.732	1	MATR3	1μM	H358
0.0668015	-0.104391	0.404	0.498	1	MYO1B	1μM	H358
0.0688222	0.138339	0.491	0.463	1	PRC1	1μM	H358
0.069734	0.105885	0.474	0.424	1	SMEK2	1μM	H358
0.0699791	0.111643	0.952	0.961	1	H3F3B	1μM	H358
0.0740815	-0.112748	0.757	0.736	1	MYH9	1μM	H358
0.0759393	-0.102049	0.296	0.455	1	CNN3	1μM	H358
0.0761381	-0.103691	0.461	0.58	1	EIF2S1	1μM	H358
0.0763344	-0.100805	0.396	0.476	1	ARHGAP29	1μM	H358
0.076547	0.108465	0.717	0.706	1	BTF3	1μM	H358
0.0768174	0.101288	0.692	0.658	1	HINT1	1μM	H358
0.0769612	-0.119617	0.875	0.926	1	TXN	1μM	H358
0.0769926	0.101986	0.932	0.948	1	HNRNPU	1μM	H358
0.0786508	0.111456	0.737	0.671	1	NPM1	1μM	H358
0.0789734	0.11459	0.872	0.896	1	RPS23	1μM	H358
0.079607	0.104918	0.83	0.848	1	UQCRQ	1μM	H358
0.0796646	0.100083	0.627	0.554	1	RPL7L1	1μM	H358
0.0805023	0.1154	0.965	0.97	1	ANXA2	1μM	H358
0.0807584	0.102228	0.732	0.684	1	CNBP	1μM	H358
0.0812061	0.105781	0.752	0.74	1	ACTR2	1μM	H358
0.0819459	-0.11267	0.732	0.818	1	AHNAK	1μM	H358
0.0820416	0.10548	0.599	0.511	1	RSL24D1	1μM	H358
0.0831228	0.124101	0.366	0.303	1	AURKA	1μM	H358
0.0847371	0.105584	0.511	0.411	1	ALDH3A2	1μM	H358
0.0851068	0.113684	0.373	0.385	1	CKS2	1μM	H358
0.0892189	0.103879	0.627	0.584	1	RIF1	1μM	H358
0.0924435	-0.103541	0.652	0.671	1	PTBP3	1μM	H358
0.092602	0.100189	0.559	0.498	1	G3BP2	1μM	H358
0.09549	0.110236	0.985	0.961	1	TPT1	1μM	H358
0.0970988	-0.111808	0.619	0.736	1	NPC2	1μM	H358
0.106583	0.110934	0.368	0.29	1	AGR2	1μM	H358
0.109975	0.115194	0.727	0.71	1	SLC7A11	1μM	H358
0.125424	0.10232	0.414	0.39	1	ARHGAP11A	1μM	H358
0.132091	0.100159	0.689	0.68	1	MT-ND3	1μM	H358
0.241262	0.11805	0.236	0.212	1	SERPINE1	1μM	H358
0.99084	0.133531	0.11	0	1	RP1-140K8.5	1μM	H358
0.991946	-0.325903	0	0.281	1	EPHA2	1μM	H358
2.89276e-53	-1.13318	0.629	0.978	4.81848e-49	CCND1	10μM	H358
1.53912e-39	-0.966206	0.055	0.688	2.5637e-35	IER3	10μM	H358
3.3938e-37	-0.994442	0.549	0.861	5.65306e-33	KRT7	10μM	H358
2.7863e-35	-0.946766	0.069	0.571	4.64115e-31	F3	10μM	H358
3.68107e-31	-0.873525	0.124	0.61	6.13156e-27	PLAU	10μM	H358
4.40848e-31	-0.718946	0.076	0.584	7.34321e-27	AMIGO2	10μM	H358
1.19856e-30	-0.708093	0.065	0.584	1.99645e-26	PHLDA1	10μM	H358
3.74933e-27	-0.617041	0.182	0.589	6.24527e-23	ARL4C	10μM	H358
1.25135e-25	-0.688736	0.385	0.766	2.08437e-21	VMP1	10μM	H358
4.34884e-25	-0.866399	0.327	0.701	7.24386e-21	THBS1	10μM	H358
2.16212e-23	-0.655804	0.393	0.749	3.60145e-19	HIF1A	10μM	H358
5.4767e-23	-0.602677	0.185	0.58	9.12254e-19	ETS1	10μM	H358
1.39641e-20	-0.523231	0.084	0.472	2.32599e-16	PLK2	10μM	H358
1.53487e-20	-0.652983	0.593	0.81	2.55664e-16	EZR	10μM	H358
2.21334e-20	-0.531871	0.233	0.589	3.68676e-16	ZFP36L1	10μM	H358
8.38984e-20	-0.510826	0.102	0.455	1.3975e-15	KLF6	10μM	H358
9.80668e-20	-0.673986	0.502	0.775	1.6335e-15	CAV1	10μM	H358
1.57813e-19	-0.605879	0.575	0.861	2.62869e-15	MYL12A	10μM	H358
1.61917e-19	-0.533518	0.251	0.571	2.69706e-15	CDC42EP3	10μM	H358
3.39498e-19	-0.61372	0.407	0.732	5.65502e-15	KRT18	10μM	H358
1.93293e-18	-0.441627	0.073	0.42	3.21968e-14	HMGA2	10μM	H358
5.4461e-18	-0.502168	0.196	0.545	9.07157e-14	TM4SF1	10μM	H358
7.33407e-18	-0.616911	0.498	0.805	1.22164e-13	PMEPA1	10μM	H358
8.92408e-18	-0.728196	0.44	0.706	1.48648e-13	KRT19	10μM	H358
3.03301e-17	-0.470309	0.16	0.472	5.05208e-13	TSC22D1	10μM	H358
3.72581e-17	0.571657	0.611	0.338	6.20609e-13	HSPA1B	10μM	H358
1.12462e-16	-0.551583	0.36	0.654	1.87328e-12	DCBLD2	10μM	H358
1.93429e-16	-0.429787	0.145	0.455	3.22195e-12	WWTR1	10μM	H358
5.81049e-16	-0.441865	0.113	0.398	9.67853e-12	FRMD6	10μM	H358
1.30131e-15	-0.431609	0.124	0.416	2.16759e-11	ELK3	10μM	H358
1.62544e-15	-0.486952	0.396	0.667	2.7075e-11	PLEC	10μM	H358
2.41158e-15	0.521493	0.862	0.597	4.01696e-11	BPTF	10μM	H358
8.5228e-15	-0.502067	0.513	0.784	1.41964e-10	ARPC2	10μM	H358
1.14512e-14	-0.403837	0.025	0.346	1.90743e-10	DUSP4	10μM	H358
1.21698e-14	-0.509021	0.116	0.351	2.02712e-10	CYR61	10μM	H358
1.43882e-14	0.527243	1	1	2.39663e-10	MALAT1	10μM	H358
3.00332e-14	-0.383255	0.065	0.346	5.00263e-10	SNAI2	10μM	H358
3.42662e-14	-0.441973	0.218	0.537	5.70773e-10	FERMT1	10μM	H358
5.60712e-14	-0.357223	0.08	0.372	9.33978e-10	MLPH	10μM	H358
9.92461e-14	-0.379797	0.036	0.29	1.65314e-09	G0S2	10μM	H358
1.27496e-13	-0.372496	0.131	0.437	2.1237e-09	PHLDA2	10μM	H358
6.44835e-13	-0.338278	0.138	0.411	1.0741e-08	EGFR	10μM	H358
7.8975e-13	-0.373088	0.018	0.281	1.31549e-08	ZBED2	10μM	H358
1.09529e-12	-0.331982	0.044	0.277	1.82443e-08	ENC1	10μM	H358
1.28883e-12	-0.399645	0.244	0.519	2.14681e-08	JUN	10μM	H358
1.67623e-12	-0.340943	0.167	0.45	2.7921e-08	PLAUR	10μM	H358
1.75945e-12	-0.414927	0.229	0.494	2.93071e-08	CAV2	10μM	H358
2.90919e-12	-0.346383	0.051	0.286	4.84583e-08	EREG	10μM	H358
3.06215e-12	0.487574	0.967	0.896	5.10062e-08	RPS29	10μM	H358
3.06704e-12	-0.37424	0.2	0.463	5.10877e-08	FERMT2	10μM	H358
4.12108e-12	-0.335036	0.145	0.424	6.86448e-08	PTPN12	10μM	H358
6.4994e-12	-0.446531	0.236	0.55	1.08261e-07	ITGA2	10μM	H358
9.20077e-12	-0.304077	0.069	0.299	1.53257e-07	PLEK2	10μM	H358
1.01137e-11	-0.352406	0.095	0.364	1.68463e-07	EMP1	10μM	H358
1.04505e-11	0.364936	0.44	0.177	1.74075e-07	HSPA4L	10μM	H358
1.34655e-11	-0.317866	0.131	0.416	2.24295e-07	EXOSC4	10μM	H358
1.37626e-11	-0.357146	0.229	0.463	2.29244e-07	FAM129B	10μM	H358
1.41343e-11	-0.5066	0.491	0.745	2.35435e-07	LAMB3	10μM	H358
1.58748e-11	0.537021	0.975	0.857	2.64426e-07	DHRS2	10μM	H358
1.79018e-11	-0.377136	0.295	0.537	2.9819e-07	ELL2	10μM	H358
1.81072e-11	-0.447354	0.589	0.844	3.01611e-07	OCIAD2	10μM	H358
2.54423e-11	-0.429628	0.545	0.792	4.23793e-07	HNRNPDL	10μM	H358
2.61506e-11	-0.348056	0.251	0.541	4.35591e-07	MCL1	10μM	H358
2.76556e-11	-0.365276	0.142	0.39	4.60659e-07	ERRFI1	10μM	H358
2.76872e-11	-0.277606	0.036	0.26	4.61187e-07	FOSL1	10μM	H358
4.78767e-11	-0.306281	0.116	0.351	7.97482e-07	MTAP	10μM	H358
5.81744e-11	-0.280062	0.04	0.255	9.69011e-07	BMP4	10μM	H358
7.97285e-11	-0.377163	0.433	0.68	1.32804e-06	CAP1	10μM	H358
8.67484e-11	-0.296491	0.175	0.411	1.44497e-06	CDCP1	10μM	H358
1.14523e-10	-0.422584	0.364	0.563	1.90762e-06	S100A16	10μM	H358
1.37747e-10	-0.407029	0.178	0.45	2.29445e-06	STC2	10μM	H358
2.62117e-10	-0.311463	0.015	0.281	4.36609e-06	EPHA2	10μM	H358
2.74908e-10	-0.280704	0.095	0.29	4.57914e-06	FAM83A	10μM	H358
2.76304e-10	-0.351969	0.222	0.45	4.6024e-06	RND3	10μM	H358
3.41522e-10	-0.301615	0.018	0.234	5.68873e-06	TNS4	10μM	H358
3.94951e-10	-0.541424	0.618	0.775	6.5787e-06	LAMC2	10μM	H358
4.07262e-10	-0.372956	0.291	0.541	6.78377e-06	CDK6	10μM	H358
5.84389e-10	-0.323075	0.182	0.42	9.73416e-06	VCL	10μM	H358
5.96556e-10	-0.350469	0.349	0.649	9.93683e-06	RALB	10μM	H358
6.56001e-10	-0.458137	0.651	0.835	1.0927e-05	LGALS1	10μM	H358
7.06433e-10	0.408576	0.855	0.727	1.17671e-05	RPL39	10μM	H358
7.2784e-10	-0.333075	0.149	0.455	1.21236e-05	CNN3	10μM	H358
7.31255e-10	-0.299691	0.171	0.416	1.21805e-05	AGPAT9	10μM	H358
7.62949e-10	0.384048	0.564	0.333	1.27084e-05	RBBP6	10μM	H358
7.85408e-10	-0.315667	0.185	0.381	1.30825e-05	SMURF2	10μM	H358
1.18072e-09	-0.337008	0.215	0.498	1.96672e-05	RASA1	10μM	H358
1.60026e-09	0.319665	0.425	0.195	2.66555e-05	DNAJB4	10μM	H358
[truncated: 11,163 more rows]

## Sheet: poisson
p_val	avg_logFC	pct.1	pct.2	p_val_adj	gene	Dose	Cell line
4.078e-191	0.400005	1	1	6.79273e-187	MALAT1	0.1μM	H358
4.42656e-138	-1.19702	0.559	0.978	7.37332e-134	CCND1	0.1μM	H358
2.86222e-57	0.511885	0.936	0.857	4.7676e-53	DHRS2	0.1μM	H358
5.35516e-40	0.538659	0.894	0.745	8.92009e-36	HMOX1	0.1μM	H358
1.05042e-37	-0.852997	0.133	0.571	1.74969e-33	F3	0.1μM	H358
9.34261e-34	-0.693195	0.245	0.61	1.5562e-29	PLAU	0.1μM	H358
2.22756e-32	-0.595354	0.489	0.701	3.71044e-28	THBS1	0.1μM	H358
7.15399e-28	0.464768	0.729	0.628	1.19164e-23	HMGB2	0.1μM	H358
1.76567e-27	-0.596134	0.324	0.688	2.94108e-23	IER3	0.1μM	H358
2.51425e-27	-0.595652	0.255	0.424	4.18798e-23	AKAP12	0.1μM	H358
6.48944e-27	-0.58807	0.351	0.654	1.08095e-22	DCBLD2	0.1μM	H358
2.26483e-26	-0.505748	0.654	0.81	3.77254e-22	EZR	0.1μM	H358
2.71144e-25	-0.501203	0.665	0.861	4.51645e-21	MYL12A	0.1μM	H358
3.76372e-25	-0.454056	0.676	0.775	6.26923e-21	LAMC2	0.1μM	H358
1.28574e-24	-0.729923	0.064	0.584	2.14165e-20	PHLDA1	0.1μM	H358
2.54693e-24	-0.334762	0.888	0.983	4.24243e-20	CALM2	0.1μM	H358
4.187e-22	0.382448	0.66	0.641	6.97428e-18	HIST1H4C	0.1μM	H358
1.80957e-21	0.480105	0.665	0.368	3.0142e-17	GCLC	0.1μM	H358
8.30835e-21	-0.514896	0.213	0.55	1.38392e-16	ITGA2	0.1μM	H358
1.73664e-19	-0.457797	0.511	0.749	2.89272e-15	HIF1A	0.1μM	H358
1.5183e-18	0.41465	0.75	0.532	2.52903e-14	NEAT1	0.1μM	H358
1.54353e-18	-0.473723	0.266	0.571	2.57106e-14	CDC42EP3	0.1μM	H358
3.67637e-18	-0.267944	0.729	0.805	6.12373e-14	S100A2	0.1μM	H358
1.62784e-17	0.420426	0.707	0.476	2.71149e-13	SOX4	0.1μM	H358
2.05827e-17	-0.416271	0.564	0.745	3.42846e-13	LAMB3	0.1μM	H358
4.66282e-17	-0.393645	0.633	0.775	7.76686e-13	CAV1	0.1μM	H358
5.26993e-17	-0.436846	0.34	0.623	8.77813e-13	LAMA3	0.1μM	H358
5.34132e-16	-0.373843	0.665	0.706	8.89704e-12	KRT19	0.1μM	H358
9.4956e-16	0.394986	0.761	0.468	1.58168e-11	SQSTM1	0.1μM	H358
4.77043e-15	-0.405365	0.441	0.68	7.94611e-11	TOP1	0.1μM	H358
7.75428e-15	-0.412695	0.096	0.42	1.29163e-10	HMGA2	0.1μM	H358
1.08295e-14	-0.209185	0.984	1	1.80388e-10	ACTG1	0.1μM	H358
1.52183e-14	-0.402797	0.202	0.351	2.53492e-10	CYR61	0.1μM	H358
1.6777e-14	0.369192	0.718	0.463	2.79455e-10	AHNAK2	0.1μM	H358
3.7401e-14	-0.39702	0.287	0.537	6.22988e-10	FERMT1	0.1μM	H358
2.43042e-13	-0.376459	0.191	0.416	4.04834e-09	ELK3	0.1μM	H358
3.45161e-13	0.302032	0.654	0.558	5.74934e-09	CENPF	0.1μM	H358
4.04565e-13	-0.374583	0.42	0.645	6.73884e-09	MCFD2	0.1μM	H358
6.82394e-13	-0.369388	0.452	0.649	1.13666e-08	MYO10	0.1μM	H358
1.05068e-12	-0.352252	0.543	0.732	1.75011e-08	KRT18	0.1μM	H358
2.0546e-12	-0.361737	0.218	0.455	3.42234e-08	KLF6	0.1μM	H358
2.14951e-12	-0.35905	0.191	0.455	3.58043e-08	WWTR1	0.1μM	H358
2.83732e-12	0.347529	0.628	0.368	4.72612e-08	MAP3K2	0.1μM	H358
3.87471e-12	-0.357063	0.25	0.541	6.4541e-08	MCL1	0.1μM	H358
4.98453e-12	-0.34796	0.165	0.437	8.30274e-08	PHLDA2	0.1μM	H358
1.05144e-11	-0.335365	0.112	0.346	1.75138e-07	SNAI2	0.1μM	H358
1.15784e-11	-0.346534	0.5	0.667	1.92861e-07	PLEC	0.1μM	H358
1.26281e-11	-0.401097	0.032	0.346	2.10347e-07	DUSP4	0.1μM	H358
2.62964e-11	-0.344071	0.303	0.589	4.38019e-07	ARL4C	0.1μM	H358
2.98156e-11	-0.384099	0.021	0.29	4.96638e-07	G0S2	0.1μM	H358
3.46049e-11	0.3227	0.505	0.212	5.76414e-07	SMIM14	0.1μM	H358
3.4942e-11	-0.328566	0.154	0.424	5.82029e-07	PTPN12	0.1μM	H358
4.1154e-11	-0.207242	0.952	0.978	6.85502e-07	TPM3	0.1μM	H358
1.00761e-10	0.285694	0.628	0.554	1.67837e-06	TOP2A	0.1μM	H358
1.11933e-10	0.296002	0.33	0.13	1.86446e-06	ZFP90	0.1μM	H358
1.29727e-10	-0.330774	0.388	0.602	2.16087e-06	SLC25A37	0.1μM	H358
1.7388e-10	-0.310277	0.564	0.732	2.89632e-06	ITGA6	0.1μM	H358
1.78776e-10	-0.303892	0.106	0.286	2.97787e-06	EREG	0.1μM	H358
2.40845e-10	-0.256882	0.819	0.918	4.01175e-06	ASPH	0.1μM	H358
2.42363e-10	0.295887	0.383	0.156	4.03705e-06	GCNT1	0.1μM	H358
2.61025e-10	-0.318996	0.537	0.693	4.34789e-06	CAPN2	0.1μM	H358
3.12475e-10	-0.306634	0.144	0.364	5.2049e-06	EMP1	0.1μM	H358
4.61243e-10	-0.300294	0.112	0.372	7.68293e-06	MLPH	0.1μM	H358
4.96956e-10	0.305067	0.5	0.307	8.2778e-06	PGM2L1	0.1μM	H358
6.39065e-10	-0.284951	0.734	0.844	1.06449e-05	OCIAD2	0.1μM	H358
8.39416e-10	0.303275	0.628	0.463	1.39822e-05	TCF25	0.1μM	H358
1.02329e-09	-0.283259	0.09	0.277	1.70449e-05	ENC1	0.1μM	H358
1.13558e-09	-0.289058	0.128	0.351	1.89153e-05	MTAP	0.1μM	H358
1.16764e-09	-0.294126	0.154	0.372	1.94494e-05	TMEM156	0.1μM	H358
1.50315e-09	-0.3094	0.399	0.554	2.5038e-05	ACTN1	0.1μM	H358
2.1487e-09	-0.294672	0.197	0.45	3.57909e-05	PLAUR	0.1μM	H358
2.38376e-09	-0.273133	0.069	0.264	3.97063e-05	ANTXR2	0.1μM	H358
2.60485e-09	0.226321	0.952	0.887	4.33889e-05	RPL13A	0.1μM	H358
2.75961e-09	-0.303595	0.426	0.58	4.59669e-05	ETS1	0.1μM	H358
3.01396e-09	-0.293164	0.223	0.39	5.02035e-05	ERRFI1	0.1μM	H358
3.31052e-09	-0.271773	0.106	0.29	5.51434e-05	FAM83A	0.1μM	H358
3.78519e-09	-0.273374	0.09	0.281	6.30498e-05	ZBED2	0.1μM	H358
4.26228e-09	-0.265769	0.723	0.805	7.09968e-05	PMEPA1	0.1μM	H358
4.28056e-09	-0.275997	0.133	0.346	7.13013e-05	STK17A	0.1μM	H358
4.61046e-09	-0.268321	0.691	0.827	7.67965e-05	NOP56	0.1μM	H358
5.42065e-09	-0.293154	0.277	0.463	9.02918e-05	FAM129B	0.1μM	H358
5.4359e-09	-0.271652	0.043	0.26	9.05457e-05	FOSL1	0.1μM	H358
5.46508e-09	-0.267	0.096	0.299	9.10318e-05	PLEK2	0.1μM	H358
5.91428e-09	-0.287415	0.207	0.42	9.85142e-05	VCL	0.1μM	H358
8.20562e-09	-0.257758	0.059	0.234	0.000136681	TNS4	0.1μM	H358
8.37118e-09	-0.292802	0.495	0.636	0.000139439	MAP4K4	0.1μM	H358
1.02583e-08	-0.288995	0.25	0.472	0.000170872	PLK2	0.1μM	H358
1.33252e-08	-0.289494	0.42	0.593	0.000221957	ATP2B1	0.1μM	H358
1.48227e-08	0.277981	0.457	0.39	0.000246901	CENPE	0.1μM	H358
1.58242e-08	-0.250456	0.069	0.268	0.000263583	NRG1	0.1μM	H358
2.2842e-08	-0.247393	0.043	0.26	0.000380479	TNFRSF10A	0.1μM	H358
2.56214e-08	-0.283469	0.463	0.589	0.000426776	ZFP36L1	0.1μM	H358
2.70992e-08	-0.267242	0.176	0.411	0.000451392	CDCP1	0.1μM	H358
3.8904e-08	-0.278728	0.346	0.519	0.000648025	JUN	0.1μM	H358
3.98361e-08	-0.274095	0.511	0.636	0.00066355	DDX21	0.1μM	H358
6.74261e-08	-0.256039	0.638	0.784	0.00112312	ARPC2	0.1μM	H358
8.13516e-08	-0.265911	0.521	0.688	0.00135507	DKC1	0.1μM	H358
1.05885e-07	0.262157	0.58	0.381	0.00176372	RB1CC1	0.1μM	H358
1.11752e-07	0.197642	0.149	0.039	0.00186145	CYP1A1	0.1μM	H358
1.18616e-07	-0.266092	0.484	0.723	0.00197578	MRPL52	0.1μM	H358
1.41477e-07	-0.265838	0.441	0.532	0.00235658	ISG15	0.1μM	H358
1.82414e-07	-0.199847	0.904	0.935	0.00303847	YWHAZ	0.1μM	H358
2.14811e-07	-0.260398	0.346	0.498	0.00357811	FSCN1	0.1μM	H358
2.23296e-07	0.250036	0.388	0.26	0.00371945	CRABP2	0.1μM	H358
2.28505e-07	-0.216353	0.043	0.203	0.0038062	CAPRIN2	0.1μM	H358
3.11956e-07	0.246798	0.58	0.494	0.00519626	DSP	0.1μM	H358
3.31569e-07	-0.258138	0.388	0.528	0.00552294	GNPNAT1	0.1μM	H358
3.39995e-07	-0.241336	0.197	0.381	0.0056633	VEGFA	0.1μM	H358
4.87529e-07	0.226595	0.303	0.195	0.00812077	DNAJB4	0.1μM	H358
5.56371e-07	-0.247058	0.255	0.398	0.00926746	FRMD6	0.1μM	H358
6.09196e-07	0.198163	0.245	0.091	0.0101474	GSE1	0.1μM	H358
8.81335e-07	-0.246652	0.335	0.472	0.0146804	TSC22D1	0.1μM	H358
9.24515e-07	-0.246009	0.505	0.68	0.0153996	CAP1	0.1μM	H358
9.74994e-07	-0.245031	0.319	0.498	0.0162405	CDV3	0.1μM	H358
9.78335e-07	-0.204657	0.021	0.165	0.0162961	RHOB	0.1μM	H358
1.05408e-06	0.216484	0.319	0.177	0.0175579	HSPA4L	0.1μM	H358
1.0676e-06	0.217118	0.734	0.632	0.017783	CYP1B1	0.1μM	H358
1.12827e-06	-0.245399	0.383	0.481	0.0187935	NT5E	0.1μM	H358
1.38849e-06	-0.192355	0.894	0.922	0.0231281	YWHAB	0.1μM	H358
1.47947e-06	-0.235299	0.277	0.411	0.0246436	FLNB	0.1μM	H358
1.53122e-06	-0.232409	0.229	0.429	0.0255056	LINC00152	0.1μM	H358
1.83187e-06	-0.239763	0.34	0.472	0.0305134	ZNHIT6	0.1μM	H358
2.05776e-06	-0.202629	0.101	0.255	0.0342761	BMP4	0.1μM	H358
2.23464e-06	0.226841	0.489	0.303	0.0372225	CXXC5	0.1μM	H358
2.47465e-06	0.197831	0.888	0.835	0.0412203	CHD4	0.1μM	H358
2.67544e-06	-0.177343	0.899	0.926	0.0445648	TXN	0.1μM	H358
2.80578e-06	-0.23355	0.346	0.498	0.0467359	RASA1	0.1μM	H358
2.99025e-06	0.226063	0.495	0.312	0.0498085	MYO6	0.1μM	H358
3.14184e-06	0.175657	0.894	0.814	0.0523336	EPCAM	0.1μM	H358
3.18059e-06	0.228601	0.681	0.472	0.052979	RALBP1	0.1μM	H358
3.44985e-06	-0.233754	0.351	0.537	0.0574641	PPP2R2A	0.1μM	H358
3.73446e-06	0.215607	0.388	0.247	0.0622048	ZFC3H1	0.1μM	H358
3.93939e-06	-0.22302	0.239	0.381	0.0656185	SMURF2	0.1μM	H358
4.14968e-06	0.209337	0.319	0.212	0.0691212	SYNE2	0.1μM	H358
5.0357e-06	-0.20954	0.16	0.316	0.0838797	UBE2E3	0.1μM	H358
5.11737e-06	0.215307	0.394	0.251	0.08524	KIAA0232	0.1μM	H358
5.17571e-06	0.178577	0.255	0.095	0.0862118	ATF7IP	0.1μM	H358
5.22274e-06	-0.180056	0.83	0.844	0.0869952	HSPA8	0.1μM	H358
5.34692e-06	-0.186586	0.101	0.251	0.0890636	EHD1	0.1μM	H358
5.81055e-06	0.220484	0.484	0.407	0.0967864	ASPM	0.1μM	H358
5.87487e-06	-0.171613	0.032	0.165	0.0978578	MICAL2	0.1μM	H358
6.52604e-06	0.204487	0.814	0.71	0.108704	EEF1A1	0.1μM	H358
6.9791e-06	-0.223754	0.511	0.641	0.116251	LAMB1	0.1μM	H358
7.73773e-06	0.214812	0.511	0.359	0.128887	GLTSCR2	0.1μM	H358
7.98649e-06	0.183333	0.245	0.13	0.133031	NRCAM	0.1μM	H358
8.34246e-06	-0.16808	0.856	0.861	0.13896	KRT7	0.1μM	H358
8.46787e-06	-0.172732	0.059	0.186	0.141049	IL11	0.1μM	H358
8.53893e-06	-0.22403	0.399	0.576	0.142233	LYAR	0.1μM	H358
8.74717e-06	-0.199489	0.16	0.203	0.145702	NFKBIA	0.1μM	H358
8.99492e-06	-0.222064	0.346	0.45	0.149828	STC2	0.1μM	H358
1.0193e-05	-0.174797	0.085	0.216	0.169785	SEMA7A	0.1μM	H358
1.0842e-05	0.19063	0.803	0.762	0.180595	DEK	0.1μM	H358
1.08813e-05	-0.221208	0.415	0.584	0.18125	AMIGO2	0.1μM	H358
1.09557e-05	0.175085	0.277	0.121	0.182489	C9orf3	0.1μM	H358
1.11123e-05	-0.218407	0.564	0.675	0.185097	KIAA0020	0.1μM	H358
1.19329e-05	-0.165588	0.053	0.19	0.198767	BCL2L1	0.1μM	H358
1.21519e-05	0.213965	0.399	0.316	0.202414	PRR11	0.1μM	H358
1.22053e-05	-0.218645	0.335	0.472	0.203304	ACSL4	0.1μM	H358
1.36234e-05	-0.208765	0.649	0.766	0.226924	PTTG1IP	0.1μM	H358
1.38567e-05	-0.169636	0.074	0.203	0.230811	SPRED1	0.1μM	H358
1.44508e-05	0.205976	0.718	0.597	0.240706	BPTF	0.1μM	H358
1.51437e-05	-0.157378	0.032	0.177	0.252248	PHC2	0.1μM	H358
1.51862e-05	-0.164043	0.059	0.195	0.252956	PAG1	0.1μM	H358
1.55003e-05	0.210125	0.654	0.502	0.258188	UGDH	0.1μM	H358
1.6367e-05	0.210249	0.713	0.593	0.272626	ERP29	0.1μM	H358
1.68215e-05	0.195959	0.33	0.216	0.280196	BRCA1	0.1μM	H358
1.7596e-05	-0.206055	0.261	0.416	0.293097	AGPAT9	0.1μM	H358
1.91575e-05	0.196091	0.41	0.238	0.319107	PBRM1	0.1μM	H358
2.00234e-05	0.160337	0.904	0.896	0.33353	NUCKS1	0.1μM	H358
2.00624e-05	-0.210339	0.309	0.476	0.33418	SLC20A1	0.1μM	H358
2.20024e-05	0.192553	0.356	0.208	0.366494	TP53BP1	0.1μM	H358
2.20812e-05	-0.192248	0.186	0.303	0.367806	KLF10	0.1μM	H358
2.31332e-05	-0.196358	0.686	0.788	0.38533	RAN	0.1μM	H358
2.38827e-05	0.166223	0.888	0.874	0.397815	RAD21	0.1μM	H358
2.39913e-05	-0.151735	0.027	0.165	0.399623	TGFA	0.1μM	H358
2.45582e-05	-0.20659	0.553	0.714	0.409066	WDR43	0.1μM	H358
2.47681e-05	0.198983	0.729	0.602	0.412562	LIMA1	0.1μM	H358
2.90207e-05	-0.202474	0.617	0.671	0.483397	PTBP3	0.1μM	H358
2.98203e-05	-0.163242	0.096	0.234	0.496717	FAM107B	0.1μM	H358
3.02578e-05	-0.195366	0.186	0.385	0.504004	CD3EAP	0.1μM	H358
3.10441e-05	0.138153	0.176	0.048	0.517101	BCL2L11	0.1μM	H358
3.11242e-05	-0.200957	0.654	0.723	0.518436	GPATCH4	0.1μM	H358
3.11802e-05	-0.189425	0.176	0.342	0.519369	AP1S2	0.1μM	H358
3.28778e-05	-0.147121	0.037	0.165	0.547646	IFFO2	0.1μM	H358
3.39651e-05	0.15365	0.245	0.087	0.565756	PIM3	0.1μM	H358
3.65655e-05	0.148817	0.186	0.082	0.609071	PBXIP1	0.1μM	H358
4.04378e-05	-0.142937	0.032	0.139	0.673573	ZEB1	0.1μM	H358
4.13105e-05	-0.146001	0.021	0.139	0.688109	MYC	0.1μM	H358
4.21942e-05	0.128014	0.138	0.026	0.702828	ELF3	0.1μM	H358
4.28158e-05	-0.176614	0.755	0.758	0.713183	MT-CO1	0.1μM	H358
4.30169e-05	0.181795	0.33	0.177	0.716533	TCEAL1	0.1μM	H358
4.48628e-05	0.177605	0.309	0.199	0.747279	KIAA0586	0.1μM	H358
4.50194e-05	0.14928	0.202	0.095	0.749888	ARL4A	0.1μM	H358
4.60828e-05	0.181961	0.351	0.225	0.767602	BRD8	0.1μM	H358
4.66391e-05	-0.202873	0.351	0.567	0.776868	NSUN2	0.1μM	H358
4.68557e-05	-0.201818	0.367	0.476	0.780475	CORO1C	0.1μM	H358
4.7167e-05	0.164065	0.255	0.134	0.785661	MECOM	0.1μM	H358
4.85686e-05	0.197768	0.511	0.368	0.809007	GIGYF2	0.1μM	H358
5.0183e-05	-0.202196	0.505	0.563	0.835898	S100A16	0.1μM	H358
5.12876e-05	-0.142331	0.021	0.152	0.854297	CMTM3	0.1μM	H358
5.3596e-05	0.128684	0.144	0.039	0.892749	PDIK1L	0.1μM	H358
5.36292e-05	-0.154594	0.074	0.216	0.893301	MYEOV	0.1μM	H358
5.73441e-05	0.194644	0.457	0.32	0.955181	NUSAP1	0.1μM	H358
6.2438e-05	0.169475	0.303	0.16	1	BAZ2B	0.1μM	H358
6.25763e-05	0.195165	0.532	0.377	1	PHIP	0.1μM	H358
6.4048e-05	0.113101	0.989	0.961	1	FTH1	0.1μM	H358
6.41918e-05	0.193756	0.612	0.554	1	AKAP9	0.1μM	H358
6.48146e-05	-0.142626	0.053	0.169	1	IRS2	0.1μM	H358
6.49931e-05	0.189715	0.628	0.61	1	STMN1	0.1μM	H358
6.99975e-05	0.193423	0.644	0.472	1	EPRS	0.1μM	H358
7.19069e-05	-0.109092	0.989	0.991	1	S100A10	0.1μM	H358
7.38248e-05	-0.198517	0.484	0.649	1	RALB	0.1μM	H358
7.41411e-05	0.179038	0.356	0.234	1	GULP1	0.1μM	H358
7.56612e-05	0.1182	0.133	0.03	1	HBP1	0.1μM	H358
8.04825e-05	-0.182822	0.197	0.346	1	USP53	0.1μM	H358
8.31377e-05	0.118584	0.144	0.035	1	KCNK1	0.1μM	H358
8.89912e-05	0.175204	0.34	0.208	1	TNRC6B	0.1μM	H358
9.0893e-05	0.188449	0.686	0.584	1	CHD2	0.1μM	H358
9.33288e-05	-0.195606	0.516	0.576	1	NOLC1	0.1μM	H358
9.66292e-05	-0.145785	0.069	0.208	1	EVA1A	0.1μM	H358
9.68907e-05	0.180084	0.314	0.216	1	BUB1	0.1μM	H358
9.99444e-05	0.188029	0.596	0.563	1	TMPO	0.1μM	H358
0.000100015	-0.173056	0.186	0.351	1	CDC42SE1	0.1μM	H358
0.000104612	-0.169547	0.165	0.26	1	IL6ST	0.1μM	H358
0.000107265	0.180578	0.34	0.268	1	KATNBL1	0.1μM	H358
0.000109654	0.17137	0.34	0.216	1	PSIP1	0.1μM	H358
0.000111178	-0.184643	0.633	0.762	1	RHOA	0.1μM	H358
0.000112071	-0.128285	0.027	0.139	1	LACC1	0.1μM	H358
0.000112994	-0.193297	0.388	0.545	1	TM4SF1	0.1μM	H358
0.000112994	-0.193297	0.399	0.541	1	CDK6	0.1μM	H358
0.00011816	-0.186974	0.234	0.342	1	CST6	0.1μM	H358
0.000122857	-0.144338	0.08	0.19	1	UAP1	0.1μM	H358
0.000126586	-0.183985	0.293	0.411	1	CLIC1	0.1μM	H358
0.00013901	0.165049	0.803	0.766	1	ANXA1	0.1μM	H358
0.00014327	-0.189669	0.441	0.481	1	SLC16A3	0.1μM	H358
0.000143355	-0.179368	0.266	0.442	1	HPCAL1	0.1μM	H358
0.000147797	-0.15713	0.128	0.238	1	E2F3	0.1μM	H358
0.000148267	0.125933	0.149	0.065	1	ZNF165	0.1μM	H358
0.000148267	0.125933	0.181	0.065	1	KIAA0930	0.1μM	H358
0.00015113	-0.184674	0.33	0.455	1	RAI14	0.1μM	H358
0.000154371	0.184978	0.505	0.359	1	GOLGB1	0.1μM	H358
0.000162344	-0.18774	0.463	0.632	1	CEBPZ	0.1μM	H358
0.000164269	-0.161404	0.138	0.273	1	CASC7	0.1μM	H358
0.000166769	-0.125381	0.043	0.147	1	AHR	0.1μM	H358
0.000168307	-0.179996	0.223	0.364	1	PTRF	0.1μM	H358
0.000169222	-0.179188	0.654	0.736	1	NPC2	0.1μM	H358
0.000186066	0.180308	0.697	0.589	1	SRSF11	0.1μM	H358
0.000188587	0.174427	0.378	0.264	1	CWF19L2	0.1μM	H358
0.000190074	0.153725	0.218	0.143	1	PKIB	0.1μM	H358
0.000190794	0.174527	0.33	0.221	1	HMMR	0.1μM	H358
0.000192021	0.164158	0.372	0.212	1	C4orf48	0.1μM	H358
0.000195525	0.178999	0.745	0.602	1	HIPK2	0.1μM	H358
0.00020132	-0.185548	0.415	0.494	1	CAV2	0.1μM	H358
0.000204756	-0.126158	0.053	0.139	1	TRIB1	0.1μM	H358
0.00021087	0.169965	0.388	0.255	1	KIAA0907	0.1μM	H358
0.00021315	-0.137441	0.074	0.173	1	DCBLD1	0.1μM	H358
0.000215346	-0.154346	0.138	0.255	1	DCTPP1	0.1μM	H358
0.000219887	-0.121712	0.037	0.134	1	NAV3	0.1μM	H358
0.000219888	-0.121712	0.043	0.152	1	SMAGP	0.1μM	H358
0.000222507	-0.17026	0.234	0.364	1	TRMT6	0.1μM	H358
0.000229279	0.14925	0.266	0.139	1	NFIB	0.1μM	H358
0.000236237	-0.162748	0.165	0.29	1	SEMA3A	0.1μM	H358
0.000240903	-0.154763	0.144	0.277	1	PTK2	0.1μM	H358
0.00024193	0.133069	0.234	0.087	1	UNKL	0.1μM	H358
0.00024193	0.133069	0.223	0.104	1	PTOV1	0.1μM	H358
0.000243839	0.160274	0.346	0.212	1	KITLG	0.1μM	H358
0.000249409	-0.183024	0.479	0.597	1	SRP72	0.1μM	H358
0.000255101	-0.126919	0.059	0.19	1	CCND3	0.1μM	H358
0.000257836	0.166517	0.739	0.727	1	CBX5	0.1μM	H358
0.000260753	-0.179117	0.309	0.437	1	LCP1	0.1μM	H358
0.000261641	-0.148846	0.128	0.234	1	CTPS1	0.1μM	H358
0.000263143	0.160751	0.33	0.208	1	ANKRD10	0.1μM	H358
0.000267496	0.155423	0.298	0.182	1	SECISBP2L	0.1μM	H358
0.000272416	-0.156803	0.824	0.896	1	DDX5	0.1μM	H358
0.000272956	-0.17331	0.271	0.411	1	EGFR	0.1μM	H358
0.000273759	-0.180308	0.495	0.641	1	SH3KBP1	0.1μM	H358
0.000275265	-0.154613	0.782	0.835	1	LGALS1	0.1μM	H358
0.000281152	-0.173514	0.277	0.394	1	CHML	0.1μM	H358
0.000281959	0.133655	0.202	0.091	1	HEG1	0.1μM	H358
0.000287073	-0.177983	0.324	0.437	1	NOP16	0.1μM	H358
0.000287923	0.161371	0.367	0.234	1	BRD3	0.1μM	H358
0.000292507	-0.131896	0.064	0.203	1	KIFC3	0.1μM	H358
0.000295456	0.150509	0.314	0.173	1	H1FX	0.1μM	H358
0.000304286	-0.129793	0.074	0.19	1	TLE3	0.1μM	H358
0.000309966	-0.179053	0.537	0.662	1	ARPC5L	0.1μM	H358
0.000315024	-0.143159	0.128	0.216	1	EVI5	0.1μM	H358
0.000315667	-0.168216	0.234	0.342	1	SH2D4A	0.1μM	H358
0.000321402	0.176417	0.553	0.442	1	TMEM87A	0.1μM	H358
0.000322874	-0.170425	0.277	0.411	1	MIR4435-1HG	0.1μM	H358
0.000329215	0.139932	0.234	0.117	1	KIF16B	0.1μM	H358
0.000330643	-0.178224	0.362	0.519	1	FAM136A	0.1μM	H358
0.000353706	-0.154369	0.782	0.84	1	CCT5	0.1μM	H358
0.000353873	-0.176232	0.372	0.511	1	DCAF13	0.1μM	H358
0.000361714	-0.175452	0.548	0.593	1	SFN	0.1μM	H358
0.000364573	-0.129838	0.92	0.944	1	TPM4	0.1μM	H358
0.000372111	-0.169441	0.277	0.385	1	LUZP1	0.1μM	H358
0.000383015	-0.141781	0.09	0.186	1	MCM6	0.1μM	H358
0.000386816	0.111889	0.133	0.056	1	C10orf12	0.1μM	H358
0.000390731	-0.169905	0.25	0.385	1	FNBP1	0.1μM	H358
0.000392397	-0.148434	0.16	0.268	1	PDLIM7	0.1μM	H358
0.000401466	0.117868	0.17	0.078	1	HIBCH	0.1μM	H358
0.000413199	0.165154	0.426	0.264	1	ELF1	0.1μM	H358
0.000414056	0.135358	0.16	0.104	1	HIST1H1B	0.1μM	H358
0.000438616	0.141437	0.255	0.152	1	MBNL2	0.1μM	H358
0.000439269	-0.168852	0.654	0.727	1	TRMT112	0.1μM	H358
0.000459632	0.147565	0.277	0.156	1	BRMS1L	0.1μM	H358
0.000460009	-0.107283	0.027	0.126	1	MAP3K9	0.1μM	H358
0.000461117	0.130091	0.186	0.113	1	ZNF608	0.1μM	H358
0.000462604	-0.129109	0.096	0.208	1	DHX33	0.1μM	H358
0.000463453	-0.174797	0.415	0.528	1	LDHA	0.1μM	H358
0.000464419	0.164591	0.739	0.68	1	HNRNPA1	0.1μM	H358
0.000480261	0.16278	0.58	0.571	1	TPX2	0.1μM	H358
0.000484658	0.118602	0.133	0.074	1	LIMCH1	0.1μM	H358
0.000490579	0.130393	0.213	0.108	1	C19orf48	0.1μM	H358
0.000495527	-0.173172	0.378	0.472	1	SH3BGRL3	0.1μM	H358
0.00049647	-0.16929	0.628	0.784	1	PFDN2	0.1μM	H358
0.000507647	-0.124878	0.08	0.182	1	RP11-166D19.1	0.1μM	H358
0.000512676	0.169982	0.548	0.442	1	STAG2	0.1μM	H358
0.00052995	-0.122725	0.069	0.173	1	CHST11	0.1μM	H358
0.000530199	0.101076	0.128	0.039	1	KDM4B	0.1μM	H358
0.000538509	-0.169814	0.356	0.455	1	USP7	0.1μM	H358
0.00055085	0.163024	0.33	0.238	1	BUB1B	0.1μM	H358
0.000551882	-0.120546	0.074	0.156	1	BCS1L	0.1μM	H358
0.000565224	-0.157289	0.207	0.303	1	SNAPC1	0.1μM	H358
0.000570655	0.164672	0.415	0.342	1	KAT6A	0.1μM	H358
0.000573285	-0.11834	0.043	0.152	1	PTHLH	0.1μM	H358
0.0005785	-0.141954	0.846	0.905	1	PSMA7	0.1μM	H358
0.000581162	0.131285	0.213	0.139	1	CLU	0.1μM	H358
0.000585639	-0.150699	0.191	0.316	1	RILPL2	0.1μM	H358
0.000596812	-0.132526	0.101	0.212	1	MBP	0.1μM	H358
0.000608085	0.156705	0.351	0.268	1	DHX38	0.1μM	H358
0.000619773	0.143799	0.282	0.165	1	CDH3	0.1μM	H358
0.000633927	-0.130496	0.085	0.234	1	VKORC1	0.1μM	H358
0.000642526	0.107816	0.138	0.061	1	HIST1H2BJ	0.1μM	H358
0.000642526	0.107816	0.154	0.056	1	IGHMBP2	0.1μM	H358
0.00064701	0.11386	0.186	0.082	1	STK11	0.1μM	H358
0.000648022	-0.154264	0.761	0.81	1	UBA52	0.1μM	H358
0.000651009	0.138025	0.282	0.143	1	IFT20	0.1μM	H358
0.000653585	0.125933	0.207	0.1	1	ULK1	0.1μM	H358
0.000669728	0.150979	0.351	0.238	1	LAMP1	0.1μM	H358
0.000670954	0.144474	0.298	0.165	1	NTHL1	0.1μM	H358
0.000677617	0.165375	0.516	0.39	1	CCAR1	0.1μM	H358
0.000688682	0.159456	0.362	0.299	1	NRP2	0.1μM	H358
0.000692942	-0.169069	0.42	0.563	1	MACF1	0.1μM	H358
0.000697864	0.138534	0.282	0.147	1	RXRA	0.1μM	H358
0.000700538	-0.162329	0.303	0.385	1	SRPK1	0.1μM	H358
0.000709476	0.151725	0.314	0.225	1	APPL1	0.1μM	H358
0.000711422	-0.157104	0.245	0.381	1	CMC2	0.1μM	H358
0.000712057	0.162927	0.33	0.29	1	DLGAP5	0.1μM	H358
0.000713782	0.162554	0.479	0.286	1	PCM1	0.1μM	H358
0.000721005	0.138786	0.266	0.165	1	TMEM9	0.1μM	H358
0.000729728	-0.162932	0.601	0.732	1	SUB1	0.1μM	H358
0.000737559	-0.160269	0.277	0.398	1	ABL2	0.1μM	H358
0.000749796	-0.155161	0.197	0.307	1	PPP1R15A	0.1μM	H358
0.000758824	-0.114737	0.064	0.177	1	PELO	0.1μM	H358
0.000759509	0.103052	0.989	0.983	1	RPS14	0.1μM	H358
0.000764966	-0.133813	0.122	0.221	1	PDGFC	0.1μM	H358
0.000769035	0.120731	0.186	0.091	1	TOPORS	0.1μM	H358
0.000791509	-0.136377	0.138	0.251	1	RAP1B	0.1μM	H358
0.000810343	-0.14128	0.17	0.273	1	PLP2	0.1μM	H358
0.000810853	0.139741	0.872	0.844	1	SERF2	0.1μM	H358
0.000819876	0.121076	0.202	0.113	1	AZI1	0.1μM	H358
0.000842483	-0.107876	0.048	0.139	1	RP6-65G23.3	0.1μM	H358
0.000842485	-0.107876	0.053	0.143	1	PLXNA1	0.1μM	H358
0.000853014	-0.160019	0.293	0.411	1	WBSCR22	0.1μM	H358
0.000853034	0.127504	0.245	0.126	1	OXR1	0.1μM	H358
0.000863953	-0.166013	0.426	0.502	1	SBDS	0.1μM	H358
0.00086441	0.109058	0.138	0.061	1	NKX2-1	0.1μM	H358
0.000870193	0.163214	0.585	0.494	1	HMGB1	0.1μM	H358
0.000887861	0.14764	0.356	0.238	1	RNMT	0.1μM	H358
0.000890547	0.158348	0.41	0.325	1	TPD52	0.1μM	H358
0.000923172	0.121758	0.218	0.1	1	ESCO1	0.1μM	H358
0.000927752	-0.100755	0.037	0.134	1	TRIM8	0.1μM	H358
0.000938979	-0.158875	0.277	0.364	1	MGST1	0.1μM	H358
0.000963707	-0.145104	0.186	0.307	1	BFAR	0.1μM	H358
0.00102704	0.116119	0.181	0.082	1	CCNG2	0.1μM	H358
0.00104783	0.151035	0.388	0.264	1	ADD1	0.1μM	H358
0.00105176	-0.148631	0.181	0.312	1	ZBTB38	0.1μM	H358
0.001055	-0.161224	0.362	0.502	1	UTP11L	0.1μM	H358
0.00105704	-0.158968	0.303	0.424	1	GRPEL1	0.1μM	H358
0.00106243	-0.159557	0.298	0.459	1	TAF13	0.1μM	H358
0.0010828	-0.106521	0.053	0.152	1	XPO6	0.1μM	H358
0.0010874	-0.149059	0.197	0.355	1	RBMS1	0.1μM	H358
0.0010881	-0.155269	0.314	0.351	1	PPIA	0.1μM	H358
0.00109439	0.116485	0.181	0.087	1	CXADR	0.1μM	H358
0.0010964	-0.116461	0.08	0.186	1	PPIF	0.1μM	H358
0.00109987	0.149799	0.824	0.74	1	EEF2	0.1μM	H358
0.00114738	0.157383	0.633	0.532	1	ATRX	0.1μM	H358
0.00115631	-0.101808	0.037	0.134	1	NOV	0.1μM	H358
0.00118219	0.144523	0.346	0.216	1	RABGAP1	0.1μM	H358
0.00118517	-0.15376	0.287	0.416	1	EXOSC4	0.1μM	H358
0.001197	0.157838	0.511	0.424	1	AFG3L2	0.1μM	H358
0.00120106	-0.160225	0.41	0.524	1	RRS1	0.1μM	H358
0.00121804	0.148998	0.66	0.61	1	SMC4	0.1μM	H358
0.00122225	0.154208	0.66	0.545	1	NASP	0.1μM	H358
0.00123574	0.158348	0.58	0.494	1	BBX	0.1μM	H358
0.00123681	0.123738	0.191	0.117	1	RTKN2	0.1μM	H358
0.00126359	0.104623	0.144	0.078	1	ZNF184	0.1μM	H358
0.00128229	0.155965	0.457	0.325	1	DSC2	0.1μM	H358
0.00128431	0.111059	0.165	0.091	1	TFDP2	0.1μM	H358
0.00129545	-0.15799	0.628	0.675	1	FLNA	0.1μM	H358
0.00129915	0.117565	0.181	0.095	1	MFSD6	0.1μM	H358
0.00129974	-0.1403	0.191	0.286	1	VEZF1	0.1μM	H358
0.00131923	-0.159824	0.5	0.623	1	EIF6	0.1μM	H358
0.00135754	-0.115122	0.085	0.173	1	SS18L2	0.1μM	H358
0.00135923	0.153486	0.399	0.342	1	MIS18BP1	0.1μM	H358
0.00136629	0.148998	0.378	0.251	1	NUF2	0.1μM	H358
0.00136869	-0.155687	0.293	0.455	1	CNN3	0.1μM	H358
0.00137776	0.152392	0.426	0.325	1	KIAA0101	0.1μM	H358
0.0013839	-0.105179	0.064	0.117	1	SLC7A6	0.1μM	H358
0.00138476	0.151582	0.441	0.329	1	PHACTR4	0.1μM	H358
0.00139595	-0.130496	0.133	0.251	1	AGO2	0.1μM	H358
0.0014159	-0.157652	0.404	0.481	1	SURF6	0.1μM	H358
0.00143027	0.139634	0.293	0.208	1	TSTD1	0.1μM	H358
0.00144823	0.139865	0.314	0.216	1	CCDC14	0.1μM	H358
0.00146196	0.111837	0.186	0.091	1	FAM214A	0.1μM	H358
0.00147132	-0.118117	0.096	0.186	1	NDUFAF6	0.1μM	H358
0.00148737	0.105473	0.16	0.074	1	RECQL4	0.1μM	H358
0.00150429	0.118619	0.191	0.134	1	MAP3K4	0.1μM	H358
0.00155166	0.112221	0.191	0.095	1	MON1B	0.1μM	H358
0.00158665	0.125933	0.266	0.147	1	WNT9A	0.1μM	H358
0.00164685	-0.147164	0.255	0.333	1	PMAIP1	0.1μM	H358
0.00164795	0.151286	0.452	0.372	1	PSAP	0.1μM	H358
0.00167025	0.143763	0.314	0.242	1	KIF11	0.1μM	H358
0.00167313	0.143408	0.766	0.753	1	LUC7L3	0.1μM	H358
0.00168279	-0.137796	0.191	0.277	1	UGCG	0.1μM	H358
0.00171014	0.145157	0.378	0.251	1	IFI16	0.1μM	H358
0.00171893	0.106308	0.165	0.095	1	RAF1	0.1μM	H358
0.0017516	-0.149955	0.282	0.381	1	PNO1	0.1μM	H358
0.00181644	0.135524	0.271	0.208	1	EPS8	0.1μM	H358
0.00183648	0.106721	0.176	0.087	1	ARID5B	0.1μM	H358
0.00183648	0.106721	0.186	0.1	1	MED30	0.1μM	H358
0.00184094	-0.146427	0.271	0.381	1	LYPLA1	0.1μM	H358
0.00184175	-0.144866	0.75	0.684	1	MT-RNR1	0.1μM	H358
0.0018596	-0.146846	0.261	0.416	1	PRNP	0.1μM	H358
0.00186175	-0.130496	0.17	0.251	1	BHLHE40	0.1μM	H358
0.00187799	-0.109369	0.085	0.165	1	EHD4	0.1μM	H358
0.00196991	-0.131126	0.16	0.26	1	KLF7	0.1μM	H358
0.001973	0.151077	0.606	0.541	1	ZNF638	0.1μM	H358
0.00197555	0.149142	0.436	0.342	1	SAMD9	0.1μM	H358
0.00198192	-0.139282	0.777	0.831	1	EIF4G2	0.1μM	H358
0.00202072	-0.128581	0.149	0.268	1	EMC7	0.1μM	H358
0.00203943	-0.137644	0.197	0.342	1	TMEM131	0.1μM	H358
0.00209902	-0.14186	0.255	0.303	1	BLZF1	0.1μM	H358
0.00213316	-0.151037	0.378	0.481	1	CTSL	0.1μM	H358
0.00214162	0.141228	0.372	0.277	1	GTF2I	0.1μM	H358
0.00215324	0.150277	0.564	0.519	1	CEP350	0.1μM	H358
0.00215614	0.12999	0.293	0.182	1	XPC	0.1μM	H358
0.00216086	0.14365	0.335	0.268	1	DEPDC1	0.1μM	H358
0.00218623	-0.14325	0.282	0.39	1	HM13	0.1μM	H358
0.00225677	-0.151223	0.479	0.532	1	MT-ND1	0.1μM	H358
0.00225855	0.115184	0.213	0.117	1	ZBTB40	0.1μM	H358
0.00227569	0.14592	0.67	0.589	1	YTHDC1	0.1μM	H358
0.00229482	-0.134742	0.814	0.866	1	RTN4	0.1μM	H358
0.00230299	0.101497	0.165	0.078	1	HSDL1	0.1μM	H358
0.0023091	0.108337	0.191	0.1	1	MUM1	0.1μM	H358
0.00233491	0.131605	0.303	0.216	1	RSRC1	0.1μM	H358
0.00237564	-0.116312	0.128	0.195	1	BCAR3	0.1μM	H358
0.00238349	0.146552	0.42	0.346	1	PERP	0.1μM	H358
0.00239328	0.133047	0.803	0.745	1	ANP32E	0.1μM	H358
0.00240161	-0.13612	0.771	0.818	1	AHNAK	0.1μM	H358
0.00240804	-0.134563	0.66	0.797	1	TUBA1B	0.1μM	H358
0.00242612	0.108733	0.17	0.091	1	GAS2L3	0.1μM	H358
0.00245293	-0.105804	0.074	0.177	1	FOXD1	0.1μM	H358
0.00245925	0.101932	0.149	0.091	1	INSIG1	0.1μM	H358
0.00254212	0.109126	0.207	0.1	1	ZBTB10	0.1μM	H358
0.00255716	-0.114192	0.117	0.212	1	SCAF4	0.1μM	H358
0.00261858	-0.135774	0.223	0.312	1	UBALD2	0.1μM	H358
0.00263301	-0.108975	0.09	0.169	1	NRP1	0.1μM	H358
0.00263931	-0.132311	0.213	0.329	1	ARL16	0.1μM	H358
0.00264332	-0.140962	0.255	0.398	1	PICALM	0.1μM	H358
0.00265793	-0.149131	0.431	0.524	1	2021-09-11	0.1μM	H358
0.00267731	-0.13181	0.777	0.844	1	EIF3A	0.1μM	H358
0.00268878	-0.142773	0.293	0.416	1	FUT8	0.1μM	H358
0.00272616	-0.146938	0.388	0.515	1	MRPL21	0.1μM	H358
0.00274504	-0.123425	0.165	0.281	1	IER2	0.1μM	H358
0.00275042	-0.112047	0.112	0.203	1	RCHY1	0.1μM	H358
0.00275351	-0.101219	0.074	0.143	1	TSC22D2	0.1μM	H358
0.0027548	-0.146567	0.346	0.442	1	SDC4	0.1μM	H358
0.00277278	0.144846	0.34	0.29	1	AGR2	0.1μM	H358
0.00278686	0.125933	0.245	0.139	1	GPR157	0.1μM	H358
0.00279015	-0.133468	0.181	0.294	1	MET	0.1μM	H358
0.00281388	-0.106752	0.09	0.186	1	DAP	0.1μM	H358
0.00281483	0.117627	0.213	0.134	1	HIST1H2BD	0.1μM	H358
0.00282565	-0.117909	0.128	0.208	1	AGPAT5	0.1μM	H358
0.00286325	0.126512	0.25	0.195	1	KLK6	0.1μM	H358
0.00292736	0.103216	0.181	0.091	1	YPEL5	0.1μM	H358
0.00292747	-0.142581	0.697	0.719	1	CD63	0.1μM	H358
0.00293063	-0.14167	0.309	0.372	1	PPAT	0.1μM	H358
0.00296346	-0.131099	0.213	0.294	1	NABP1	0.1μM	H358
0.00296346	-0.131099	0.213	0.329	1	IMP3	0.1μM	H358
0.00303294	0.144687	0.654	0.515	1	TTC3	0.1μM	H358
0.00304383	-0.124816	0.144	0.234	1	VASP	0.1μM	H358
0.00308431	0.128472	0.282	0.208	1	FEM1B	0.1μM	H358
0.00313992	-0.137725	0.271	0.329	1	GOPC	0.1μM	H358
0.00319249	0.140084	0.415	0.346	1	MRPS18C	0.1μM	H358
0.00320559	0.139886	0.383	0.333	1	KIF21A	0.1μM	H358
0.00323502	-0.133408	0.229	0.286	1	DOCK5	0.1μM	H358
0.00324985	0.14378	0.537	0.45	1	IK	0.1μM	H358
0.00327998	0.119941	0.261	0.173	1	PDXDC1	0.1μM	H358
0.00328515	-0.133961	0.218	0.329	1	NAMPT	0.1μM	H358
0.00336414	0.133096	0.372	0.268	1	SYCP2	0.1μM	H358
0.0033847	0.104469	0.202	0.095	1	AGPAT2	0.1μM	H358
0.00342384	-0.14495	0.431	0.498	1	MYO1B	0.1μM	H358
0.00342707	-0.140832	0.309	0.411	1	MPRIP	0.1μM	H358
0.00343494	-0.142196	0.665	0.701	1	SSBP1	0.1μM	H358
0.00350491	0.112523	0.234	0.13	1	SYNJ2BP	0.1μM	H358
0.0035508	0.121522	0.271	0.195	1	RBM23	0.1μM	H358
0.00356071	-0.144347	0.548	0.636	1	PSMD2	0.1μM	H358
0.0036002	0.112885	0.25	0.117	1	GRHL2	0.1μM	H358
0.00377099	0.123045	0.234	0.169	1	KCNQ1OT1	0.1μM	H358
0.00379643	-0.106399	0.096	0.19	1	NDUFAF4	0.1μM	H358
0.0039476	-0.12625	0.207	0.294	1	DMKN	0.1μM	H358
0.00398399	0.136145	0.383	0.299	1	GCC2	0.1μM	H358
0.00400841	-0.142331	0.394	0.515	1	2021-09-15	0.1μM	H358
0.00411156	0.126487	0.335	0.238	1	ANKRD28	0.1μM	H358
0.00411343	0.139902	0.532	0.42	1	GGNBP2	0.1μM	H358
0.00417348	0.127571	0.367	0.229	1	RALGPS2	0.1μM	H358
0.00421338	0.128626	0.351	0.221	1	CKAP5	0.1μM	H358
0.00422019	0.128886	0.362	0.247	1	PTPN13	0.1μM	H358
0.00422579	0.129143	0.335	0.264	1	PCYOX1	0.1μM	H358
0.00423128	0.106885	0.197	0.108	1	FBXO32	0.1μM	H358
0.00426315	0.115689	0.277	0.169	1	CWC25	0.1μM	H358
0.00429482	-0.141991	0.495	0.58	1	EIF2S1	0.1μM	H358
0.00435657	-0.139294	0.362	0.437	1	PDCD10	0.1μM	H358
0.00438032	-0.117811	0.84	0.918	1	CALM1	0.1μM	H358
0.00442663	0.139113	0.505	0.424	1	CHD8	0.1μM	H358
0.00445881	0.138986	0.59	0.537	1	GOLGA4	0.1μM	H358
0.00446526	0.116697	0.245	0.19	1	NFYB	0.1μM	H358
0.00447467	-0.139564	0.372	0.459	1	EIF4A2	0.1μM	H358
0.00448707	0.107665	0.234	0.121	1	SORT1	0.1μM	H358
0.00452038	-0.130243	0.761	0.788	1	EIF1	0.1μM	H358
0.00452994	-0.137112	0.622	0.671	1	NPM1	0.1μM	H358
0.00464827	0.137413	0.665	0.58	1	PPP1R12A	0.1μM	H358
0.0046511	-0.114932	0.16	0.264	1	POGK	0.1μM	H358
0.00474247	-0.115639	0.872	0.879	1	RPLP0	0.1μM	H358
0.00476691	-0.135195	0.314	0.429	1	PRELID1	0.1μM	H358
0.00477949	0.133872	0.335	0.286	1	KIF2C	0.1μM	H358
0.00488718	0.100615	0.186	0.104	1	SPATS2	0.1μM	H358
0.00489036	-0.132137	0.213	0.299	1	MYBL1	0.1μM	H358
0.00492627	0.119591	0.303	0.169	1	ATM	0.1μM	H358
0.00492999	-0.137665	0.521	0.706	1	2021-09-02	0.1μM	H358
0.00500119	0.120209	0.282	0.199	1	RNF19A	0.1μM	H358
0.00508493	0.13174	0.75	0.654	1	ACIN1	0.1μM	H358
0.00510048	0.130705	0.42	0.299	1	MBTPS1	0.1μM	H358
0.00513331	-0.129197	0.702	0.779	1	PPIB	0.1μM	H358
0.00519346	0.122303	0.298	0.208	1	FAM111A	0.1μM	H358
0.00524134	-0.127034	0.223	0.312	1	TIAL1	0.1μM	H358
0.0052457	0.12317	0.314	0.234	1	TRAM2	0.1μM	H358
0.0052475	0.101463	0.186	0.087	1	PLK1	0.1μM	H358
0.0052762	-0.127635	0.245	0.338	1	SLC35F2	0.1μM	H358
0.00529048	0.124298	0.298	0.225	1	WSB1	0.1μM	H358
0.00530194	-0.106966	0.117	0.203	1	STX6	0.1μM	H358
0.00530241	0.126726	0.335	0.242	1	C12orf57	0.1μM	H358
0.00532758	-0.130496	0.271	0.368	1	SDC1	0.1μM	H358
0.00542129	0.133163	0.484	0.355	1	CEP57	0.1μM	H358
0.00548638	0.134713	0.457	0.368	1	UBE2H	0.1μM	H358
0.00548837	-0.135411	0.346	0.468	1	TXNDC17	0.1μM	H358
0.0055364	0.111387	0.255	0.169	1	ATXN1	0.1μM	H358
0.00558437	-0.137594	0.548	0.623	1	ATP5G3	0.1μM	H358
0.00562	0.111744	0.277	0.165	1	MISP	0.1μM	H358
0.00569981	0.112098	0.266	0.152	1	C10orf118	0.1μM	H358
0.00571447	0.133181	0.654	0.654	1	NIPBL	0.1μM	H358
0.00575524	-0.125896	0.255	0.342	1	ARF4	0.1μM	H358
0.0057712	-0.136385	0.559	0.606	1	RPL15	0.1μM	H358
0.00578862	-0.111659	0.144	0.225	1	CRYZ	0.1μM	H358
0.00584832	0.112799	0.271	0.195	1	RP11-344E13.3	0.1μM	H358
0.0059171	0.113145	0.266	0.169	1	EIF2B4	0.1μM	H358
0.0059171	0.113145	0.277	0.173	1	KIF22	0.1μM	H358
0.00602894	-0.131539	0.271	0.42	1	DNAJB11	0.1μM	H358
0.00606012	0.103524	0.213	0.13	1	TRIM2	0.1μM	H358
0.00610902	-0.116798	0.186	0.277	1	ACLY	0.1μM	H358
0.00614404	0.124606	0.793	0.736	1	ROMO1	0.1μM	H358
0.00615114	-0.106399	0.936	0.931	1	PKM	0.1μM	H358
0.00619754	0.133069	0.527	0.463	1	SFSWAP	0.1μM	H358
0.00620112	-0.131416	0.697	0.675	1	ACTB	0.1μM	H358
0.00620661	0.103926	0.261	0.126	1	C12orf65	0.1μM	H358
0.00625736	0.115169	0.319	0.19	1	PTGR1	0.1μM	H358
0.00627855	-0.12414	0.239	0.286	1	FNDC3B	0.1μM	H358
0.00634722	0.104326	0.149	0.108	1	MT1F	0.1μM	H358
0.00638407	0.116149	0.324	0.221	1	WIPF2	0.1μM	H358
0.00645378	0.11679	0.255	0.208	1	MRPS9	0.1μM	H358
0.00653779	0.117735	0.298	0.208	1	ARID4A	0.1μM	H358
0.00659882	0.11866	0.324	0.216	1	PJA2	0.1μM	H358
0.00661302	0.123284	0.362	0.286	1	NPLOC4	0.1μM	H358
0.00662253	-0.1342	0.569	0.619	1	WDR1	0.1μM	H358
0.00662468	0.123009	0.346	0.251	1	CBX6	0.1μM	H358
0.00665672	0.121893	0.335	0.247	1	CTBP1	0.1μM	H358
0.0066597	0.120454	0.287	0.216	1	KIAA1731	0.1μM	H358
0.00668828	-0.103559	0.128	0.208	1	FTSJ1	0.1μM	H358
0.00673797	0.105505	0.239	0.143	1	WBP2	0.1μM	H358
0.00676097	0.121868	0.84	0.753	1	ATPIF1	0.1μM	H358
0.00689745	-0.123643	0.239	0.342	1	TOMM34	0.1μM	H358
0.00691531	-0.133453	0.58	0.602	1	SF3B14	0.1μM	H358
0.00697119	0.106276	0.223	0.152	1	NCAPG2	0.1μM	H358
0.00697922	-0.116355	0.181	0.238	1	MAP7D3	0.1μM	H358
0.00706414	0.130091	0.649	0.563	1	HP1BP3	0.1μM	H358
0.00718328	0.107036	0.197	0.16	1	APCDD1L-AS1	0.1μM	H358
0.00726115	-0.126544	0.686	0.723	1	S100A13	0.1μM	H358
0.00730188	-0.129479	0.277	0.403	1	CD59	0.1μM	H358
0.00734248	0.105408	0.84	0.84	1	TGFBI	0.1μM	H358
0.00736796	0.13059	0.5	0.515	1	BIRC5	0.1μM	H358
0.00737493	0.107784	0.266	0.16	1	CDKN2B	0.1μM	H358
0.00746327	0.108153	0.245	0.16	1	RC3H2	0.1μM	H358
0.00747098	-0.109226	0.154	0.242	1	CCNK	0.1μM	H358
0.00750056	0.129852	0.452	0.377	1	SRSF9	0.1μM	H358
0.00751586	-0.131436	0.383	0.407	1	MAP1LC3B	0.1μM	H358
0.00762253	-0.114427	0.197	0.307	1	RRP36	0.1μM	H358
0.00772595	-0.110062	0.165	0.199	1	RHOF	0.1μM	H358
0.00777133	0.123651	0.282	0.255	1	HIST1H1E	0.1μM	H358
0.00778458	-0.108871	0.824	0.866	1	ANXA5	0.1μM	H358
0.00783849	-0.106289	0.144	0.242	1	ORMDL2	0.1μM	H358
0.00784755	-0.126652	0.649	0.745	1	ITGB1	0.1μM	H358
0.00789489	0.110315	0.282	0.19	1	RNF216	0.1μM	H358
0.00792029	0.122594	0.367	0.268	1	CLPX	0.1μM	H358
0.0079623	-0.130954	0.404	0.481	1	SUCO	0.1μM	H358
0.00805223	0.11136	0.303	0.199	1	EHMT2	0.1μM	H358
0.00813743	0.112044	0.324	0.165	1	GSR	0.1μM	H358
0.00814122	-0.129801	0.601	0.697	1	DDX42	0.1μM	H358
0.0081572	-0.122684	0.277	0.355	1	ATP6V1D	0.1μM	H358
0.0081612	-0.103261	0.117	0.221	1	SIPA1L1	0.1μM	H358
0.00818906	-0.119447	0.234	0.351	1	MRPL15	0.1μM	H358
0.00820332	-0.121421	0.25	0.346	1	RPF2	0.1μM	H358
0.00821853	0.11983	0.367	0.247	1	RPN1	0.1μM	H358
0.00824108	0.119543	0.34	0.26	1	LMNB1	0.1μM	H358
0.0083074	-0.130927	0.473	0.554	1	THOC2	0.1μM	H358
0.00831941	-0.130133	0.559	0.684	1	SRSF2	0.1μM	H358
0.00836609	0.115637	0.33	0.225	1	MARCKS	0.1μM	H358
0.00837051	0.11626	0.324	0.229	1	CKAP4	0.1μM	H358
0.00841585	-0.10014	0.122	0.199	1	QKI	0.1μM	H358
0.00885706	-0.116228	0.239	0.316	1	HSD17B12	0.1μM	H358
0.00906251	0.101835	0.202	0.152	1	PARN	0.1μM	H358
0.00906581	0.12524	0.468	0.411	1	NFE2L1	0.1μM	H358
0.00909724	-0.110508	0.17	0.26	1	WDR66	0.1μM	H358
0.00913509	-0.125776	0.67	0.727	1	ALDOA	0.1μM	H358
0.00915254	0.126602	0.686	0.584	1	EIF4B	0.1μM	H358
0.00939808	-0.112091	0.213	0.303	1	PLGRKT	0.1μM	H358
0.00944684	0.122303	0.771	0.662	1	HSBP1	0.1μM	H358
0.00957577	-0.120519	0.245	0.355	1	UBE2Q1	0.1μM	H358
0.00967208	0.119522	0.356	0.264	1	OSBPL9	0.1μM	H358
0.00971524	-0.127868	0.543	0.615	1	DRAP1	0.1μM	H358
0.00972662	0.104193	0.229	0.173	1	PRKCA	0.1μM	H358
0.00972663	0.104193	0.255	0.182	1	RBM33	0.1μM	H358
0.00973938	0.122745	0.734	0.623	1	DYNC1H1	0.1μM	H358
0.00982408	0.118683	0.351	0.281	1	ABHD2	0.1μM	H358
0.00983638	-0.122528	0.346	0.442	1	PPP2CA	0.1μM	H358
0.00990266	-0.127211	0.601	0.693	1	PSMB5	0.1μM	H358
0.00994116	-0.108518	0.181	0.251	1	DPP8	0.1μM	H358
0.00999092	-0.123818	0.33	0.463	1	CTTN	0.1μM	H358
0.0100155	-0.115283	0.739	0.766	1	HSPE1	0.1μM	H358
0.0100436	0.105706	0.261	0.177	1	FDFT1	0.1μM	H358
0.0101059	0.122094	0.335	0.255	1	SGOL2	0.1μM	H358
0.0101458	-0.127602	0.473	0.558	1	VDAC1	0.1μM	H358
0.0101682	0.106446	0.287	0.186	1	GDE1	0.1μM	H358
0.0102628	-0.120083	0.277	0.359	1	OXSR1	0.1μM	H358
0.0105042	0.109987	0.309	0.221	1	SPG20	0.1μM	H358
0.0105151	0.110328	0.282	0.203	1	DCAF5	0.1μM	H358
0.0105268	0.111334	0.287	0.203	1	TMTC3	0.1μM	H358
0.0107481	0.120033	0.378	0.316	1	ATG12	0.1μM	H358
0.0108265	-0.123503	0.33	0.472	1	SRSF7	0.1μM	H358
0.0108405	-0.123907	0.638	0.701	1	TCEB1	0.1μM	H358
0.0109862	0.119234	0.404	0.359	1	NDUFA2	0.1μM	H358
0.0111021	-0.123624	0.372	0.459	1	STRA13	0.1μM	H358
0.0111434	0.118693	0.42	0.307	1	PAFAH1B2	0.1μM	H358
0.0112697	-0.117729	0.298	0.372	1	PXN	0.1μM	H358
0.0113594	-0.117066	0.277	0.372	1	KIFAP3	0.1μM	H358
0.011376	0.117868	0.41	0.303	1	TMEM66	0.1μM	H358
0.0118782	-0.104472	0.165	0.26	1	EED	0.1μM	H358
0.0119431	0.119484	0.436	0.338	1	HSPA1B	0.1μM	H358
0.0121762	0.114707	0.388	0.264	1	2021-03-07	0.1μM	H358
0.0121862	0.120697	0.489	0.429	1	ZNHIT1	0.1μM	H358
0.0122931	-0.11579	0.75	0.771	1	LRRFIP1	0.1μM	H358
0.0123143	0.114652	0.755	0.745	1	UBE2K	0.1μM	H358
0.0123737	-0.115315	0.25	0.329	1	SAT1	0.1μM	H358
0.0125328	-0.123597	0.495	0.576	1	NOP10	0.1μM	H358
0.0126152	0.100217	0.255	0.143	1	CLIP4	0.1μM	H358
0.0126598	-0.109443	0.223	0.303	1	ASAP1	0.1μM	H358
0.0127107	-0.101509	0.165	0.234	1	OSBPL3	0.1μM	H358
0.0127696	0.117368	0.415	0.307	1	RP11-349A22.5	0.1μM	H358
0.012923	0.110666	0.351	0.242	1	DAZAP1	0.1μM	H358
0.0129232	0.101792	0.245	0.177	1	SNHG7	0.1μM	H358
0.0129232	0.101792	0.255	0.199	1	STRBP	0.1μM	H358
0.0129691	-0.121571	0.649	0.641	1	TPM1	0.1μM	H358
0.0130342	0.118964	0.41	0.351	1	RHOBTB3	0.1μM	H358
0.0130825	0.102944	0.245	0.177	1	CEP55	0.1μM	H358
0.0130825	0.102944	0.287	0.203	1	DCAF6	0.1μM	H358
0.0131711	0.108337	0.309	0.238	1	CSE1L	0.1μM	H358
0.0131874	0.104069	0.303	0.216	1	SUDS3	0.1μM	H358
0.0132112	0.104439	0.255	0.182	1	RBM19	0.1μM	H358
0.0132298	0.104807	0.298	0.199	1	BRMS1	0.1μM	H358
0.0135481	-0.12241	0.42	0.545	1	RHOC	0.1μM	H358
0.0135536	-0.122311	0.527	0.632	1	EBNA1BP2	0.1μM	H358
0.0135675	-0.105037	0.186	0.251	1	MRPS23	0.1μM	H358
0.0135983	0.115147	0.356	0.264	1	CKAP2	0.1μM	H358
0.0139573	-0.121672	0.516	0.632	1	CHCHD2	0.1μM	H358
0.0141313	0.10933	0.798	0.784	1	NACA	0.1μM	H358
0.0141731	-0.104088	0.867	0.887	1	ATP5E	0.1μM	H358
0.0142761	0.118964	0.511	0.42	1	SNHG8	0.1μM	H358
0.0142855	-0.101137	0.846	0.922	1	PRRC2C	0.1μM	H358
0.0142991	-0.116161	0.303	0.407	1	GNG5	0.1μM	H358
0.0145296	-0.117046	0.34	0.39	1	BCCIP	0.1μM	H358
0.0145533	-0.112478	0.277	0.364	1	CAPNS1	0.1μM	H358
0.0145793	0.119609	0.489	0.411	1	ALDH3A2	0.1μM	H358
0.0145793	0.119609	0.559	0.472	1	RBMX	0.1μM	H358
0.0146047	0.112208	0.378	0.307	1	MAP7D1	0.1μM	H358
0.0149064	-0.119977	0.426	0.468	1	CHMP2B	0.1μM	H358
0.0149064	-0.119977	0.436	0.472	1	SYT1	0.1μM	H358
0.0149079	-0.110294	0.277	0.338	1	C20orf24	0.1μM	H358
0.0149317	-0.118105	0.351	0.498	1	MDH2	0.1μM	H358
0.014998	0.118503	0.394	0.377	1	PTTG1	0.1μM	H358
0.0152818	-0.115148	0.298	0.385	1	TCOF1	0.1μM	H358
0.015299	-0.120116	0.436	0.55	1	DIAPH1	0.1μM	H358
0.0154532	-0.120067	0.484	0.567	1	PSMD14	0.1μM	H358
0.0156196	0.113602	0.394	0.325	1	NUB1	0.1μM	H358
0.0156446	-0.118375	0.585	0.645	1	RRBP1	0.1μM	H358
0.0156864	0.108419	0.309	0.255	1	SFT2D2	0.1μM	H358
0.0157409	-0.119597	0.548	0.541	1	ETF1	0.1μM	H358
0.0158042	-0.118491	0.58	0.602	1	SLIRP	0.1μM	H358
0.0158084	0.11809	0.511	0.472	1	HUWE1	0.1μM	H358
0.0158086	-0.10857	0.809	0.818	1	CCT6A	0.1μM	H358
0.0158436	0.107758	0.324	0.234	1	LINC00493	0.1μM	H358
0.0158436	0.107758	0.335	0.238	1	TMEM43	0.1μM	H358
0.0158436	0.107758	0.335	0.26	1	NCOA3	0.1μM	H358
0.0160451	-0.100095	0.197	0.238	1	WASL	0.1μM	H358
0.0163569	-0.107682	0.229	0.32	1	INPP4B	0.1μM	H358
0.0163569	-0.107682	0.261	0.312	1	DYNLT1	0.1μM	H358
0.0163592	-0.101888	0.186	0.264	1	EIF4G3	0.1μM	H358
0.0164379	-0.106897	0.229	0.299	1	ZMPSTE24	0.1μM	H358
0.0164732	0.104312	0.324	0.238	1	ZMYM2	0.1μM	H358
0.0165592	0.103594	0.319	0.238	1	GTF3C5	0.1μM	H358
0.0166936	0.111268	0.335	0.307	1	ZCCHC11	0.1μM	H358
0.0167481	0.113786	0.415	0.333	1	LBR	0.1μM	H358
0.0171534	-0.118176	0.484	0.597	1	TES	0.1μM	H358
0.017393	-0.113141	0.287	0.398	1	RBM28	0.1μM	H358
0.0174649	0.115786	0.532	0.537	1	CTSD	0.1μM	H358
0.0174741	-0.117529	0.511	0.602	1	TUBB	0.1μM	H358
0.0175172	-0.116108	0.351	0.468	1	YES1	0.1μM	H358
0.0177645	0.115004	0.638	0.571	1	XPO1	0.1μM	H358
0.0178399	-0.113455	0.298	0.42	1	MMADHC	0.1μM	H358
0.0179197	-0.116287	0.543	0.632	1	ROCK2	0.1μM	H358
0.0181151	0.108998	0.723	0.675	1	MT-ND6	0.1μM	H358
0.0182989	0.11556	0.564	0.45	1	TERF2IP	0.1μM	H358
0.0183762	-0.108579	0.287	0.398	1	PTRH2	0.1μM	H358
0.0185318	0.106885	0.346	0.264	1	HNRNPUL2	0.1μM	H358
0.0188555	-0.116281	0.441	0.498	1	CAB39	0.1μM	H358
0.0189034	0.105892	0.351	0.29	1	COPB1	0.1μM	H358
0.019016	0.114409	0.479	0.455	1	ANKRD12	0.1μM	H358
0.0190243	0.105557	0.33	0.242	1	C5orf24	0.1μM	H358
0.0190825	0.109778	0.367	0.299	1	SMC2	0.1μM	H358
0.0192899	0.11282	0.431	0.346	1	ODF2L	0.1μM	H358
0.0193098	0.113932	0.665	0.584	1	FXR1	0.1μM	H358
0.0195825	-0.103081	0.218	0.303	1	ZNF593	0.1μM	H358
0.0195889	0.113266	0.468	0.381	1	PGRMC2	0.1μM	H358
0.0196017	0.103846	0.346	0.242	1	EPS8L2	0.1μM	H358
0.0196678	-0.102241	0.191	0.268	1	BTG3	0.1μM	H358
0.0196679	-0.102241	0.202	0.294	1	TXLNG	0.1μM	H358
0.0198173	0.103146	0.33	0.255	1	EHMT1	0.1μM	H358
0.0199219	0.111766	0.633	0.545	1	BOD1L1	0.1μM	H358
0.0200223	0.102435	0.314	0.221	1	SLC7A5	0.1μM	H358
0.0201395	0.111755	0.404	0.342	1	CEP152	0.1μM	H358
0.0203353	-0.104963	0.691	0.736	1	MYH9	0.1μM	H358
0.0204035	-0.113088	0.378	0.502	1	TFAM	0.1μM	H358
0.0210902	-0.113355	0.367	0.494	1	KPNA4	0.1μM	H358
0.0213536	0.112591	0.543	0.424	1	CLDN4	0.1μM	H358
0.0214788	-0.105734	0.282	0.355	1	HNRNPF	0.1μM	H358
0.0215469	0.112157	0.516	0.429	1	RDX	0.1μM	H358
0.0215885	-0.107682	0.282	0.351	1	MSANTD3	0.1μM	H358
0.0216323	-0.110893	0.324	0.472	1	TSPO	0.1μM	H358
0.0216993	-0.113434	0.537	0.589	1	RAC1	0.1μM	H358
0.0218424	0.111688	0.665	0.541	1	ARHGAP5	0.1μM	H358
0.0219834	0.107737	0.383	0.29	1	MGA	0.1μM	H358
0.0219988	-0.113042	0.42	0.502	1	GTPBP4	0.1μM	H358
0.0223285	0.106138	0.798	0.727	1	RPL39	0.1μM	H358
0.0225683	-0.102571	0.25	0.281	1	SEC14L1	0.1μM	H358
0.0225683	-0.102571	0.25	0.281	1	TNC	0.1μM	H358
0.0230057	-0.100909	0.213	0.303	1	PDHB	0.1μM	H358
0.0230325	-0.112196	0.447	0.481	1	VAPA	0.1μM	H358
0.0231882	-0.100055	0.218	0.264	1	SRGAP1	0.1μM	H358
0.0233712	-0.103919	0.266	0.325	1	NUDCD1	0.1μM	H358
0.0234176	0.109034	0.447	0.355	1	IWS1	0.1μM	H358
0.0235579	0.101327	0.309	0.247	1	PPT1	0.1μM	H358
0.0237007	-0.103129	0.25	0.355	1	USP36	0.1μM	H358
0.0237007	-0.103129	0.287	0.355	1	BRD4	0.1μM	H358
0.0243177	-0.101509	0.261	0.325	1	GLRX3	0.1μM	H358
0.0245797	-0.106842	0.324	0.407	1	LRRC59	0.1μM	H358
0.0246781	-0.103231	0.755	0.805	1	NUDC	0.1μM	H358
0.0248429	0.10365	0.372	0.342	1	TDP2	0.1μM	H358
0.0249431	0.108536	0.633	0.645	1	NDUFB2	0.1μM	H358
0.0252954	0.109544	0.537	0.519	1	GPX4	0.1μM	H358
0.0253892	0.105435	0.399	0.333	1	PPP2R5C	0.1μM	H358
0.0259142	0.104818	0.335	0.273	1	KIF14	0.1μM	H358
0.0259143	0.104818	0.351	0.307	1	UACA	0.1μM	H358
0.0259993	-0.109512	0.548	0.602	1	EIF3J	0.1μM	H358
0.0261797	0.104506	0.367	0.32	1	PAIP2	0.1μM	H358
0.0263823	-0.109451	0.553	0.597	1	RAB10	0.1μM	H358
0.0266942	-0.107682	0.622	0.706	1	CCDC47	0.1μM	H358
0.0267577	0.108212	0.516	0.455	1	UBR5	0.1μM	H358
0.0268394	-0.108327	0.548	0.675	1	NOP58	0.1μM	H358
0.0270345	-0.109321	0.564	0.628	1	UBE2D3	0.1μM	H358
0.0272466	-0.101049	0.287	0.346	1	SEC63	0.1μM	H358
0.027278	-0.103919	0.75	0.788	1	UQCRH	0.1μM	H358
0.0275263	-0.106483	0.362	0.433	1	SUZ12	0.1μM	H358
0.0286509	-0.100827	0.298	0.342	1	TPD52L2	0.1μM	H358
0.0288419	-0.108211	0.511	0.563	1	BAZ1A	0.1μM	H358
0.0291038	0.106028	0.537	0.416	1	IMPDH2	0.1μM	H358
0.0292806	-0.105683	0.548	0.654	1	S100A11	0.1μM	H358
0.0300128	-0.10061	0.287	0.394	1	NIP7	0.1μM	H358
0.030223	-0.103705	0.303	0.437	1	TIMP1	0.1μM	H358
0.0304164	0.106014	0.537	0.476	1	HADHA	0.1μM	H358
0.0304208	0.101906	0.383	0.32	1	AHCYL1	0.1μM	H358
0.0305494	-0.105507	0.415	0.446	1	CLPTM1L	0.1μM	H358
0.0308602	-0.106763	0.479	0.532	1	ARF1	0.1μM	H358
0.0309775	0.103904	0.431	0.377	1	PPP1R7	0.1μM	H358
0.0313311	-0.100398	0.287	0.372	1	AP3S1	0.1μM	H358
0.0314436	0.102486	0.404	0.316	1	AKAP13	0.1μM	H358
0.0319138	-0.10276	0.33	0.407	1	KLHL5	0.1μM	H358
0.0325227	0.101559	0.415	0.307	1	BLOC1S6	0.1μM	H358
0.0327059	-0.105612	0.548	0.58	1	NHP2L1	0.1μM	H358
0.0340134	0.100297	0.356	0.325	1	CASC5	0.1μM	H358
0.034623	-0.102601	0.351	0.437	1	MAPKAP1	0.1μM	H358
0.0346526	0.103447	0.505	0.463	1	PARP1	0.1μM	H358
0.0346685	-0.103754	0.41	0.45	1	SLC9A3R2	0.1μM	H358
0.0358302	-0.103029	0.622	0.628	1	RPL41	0.1μM	H358
0.0373636	-0.10179	0.617	0.697	1	MRPL20	0.1μM	H358
0.0376757	-0.102806	0.447	0.494	1	DHX15	0.1μM	H358
0.0379134	-0.102326	0.436	0.498	1	YME1L1	0.1μM	H358
0.0381081	-0.100818	0.367	0.429	1	BMS1	0.1μM	H358
0.0396128	-0.101433	0.569	0.61	1	ACTN4	0.1μM	H358
0.0409288	0.100096	0.457	0.481	1	WHSC1	0.1μM	H358
0.986381	-0.325903	0	0.281	1	EPHA2	0.1μM	H358
0.986602	-0.247942	0	0.216	1	DUSP6	0.1μM	H358
0	0.591429	1	1	0	MALAT1	1μM	H358
1.02829e-255	-1.22327	0.581	0.978	1.71282e-251	CCND1	1μM	H358
3.75432e-96	0.588412	0.982	0.857	6.25357e-92	DHRS2	1μM	H358
1.21004e-74	0.663548	0.92	0.745	2.01556e-70	HMOX1	1μM	H358
7.78892e-72	-0.851481	0.138	0.571	1.2974e-67	F3	1μM	H358
1.43915e-57	-0.683382	0.271	0.688	2.3972e-53	IER3	1μM	H358
1.28407e-55	-0.407632	0.782	0.805	2.13887e-51	S100A2	1μM	H358
7.77405e-50	-0.706211	0.075	0.584	1.29492e-45	PHLDA1	1μM	H358
1.50019e-49	0.558231	0.772	0.628	2.49886e-45	HMGB2	1μM	H358
7.52808e-48	-0.5621	0.499	0.701	1.25395e-43	THBS1	1μM	H358
2.3187e-47	-0.600528	0.243	0.61	3.86227e-43	PLAU	1μM	H358
2.46515e-44	-0.525299	0.604	0.81	4.1062e-40	EZR	1μM	H358
3.04481e-42	-0.540336	0.504	0.745	5.07174e-38	LAMB3	1μM	H358
4.28279e-41	-0.554314	0.343	0.654	7.13384e-37	DCBLD2	1μM	H358
1.46234e-37	0.542818	0.744	0.532	2.43582e-33	NEAT1	1μM	H358
2.20992e-37	-0.524971	0.278	0.424	3.68107e-33	AKAP12	1μM	H358
1.04945e-35	0.293704	0.98	0.961	1.74806e-31	FTH1	1μM	H358
1.24094e-35	-0.515772	0.18	0.55	2.06704e-31	ITGA2	1μM	H358
7.76243e-34	0.37986	0.947	0.896	1.29299e-29	RPS29	1μM	H358
2.60851e-31	-0.374915	0.782	0.861	4.34499e-27	KRT7	1μM	H358
1.16513e-30	0.373849	0.97	0.887	1.94076e-26	RPL13A	1μM	H358
1.075e-27	0.485789	0.729	0.468	1.79063e-23	SQSTM1	1μM	H358
1.27375e-27	0.393152	0.687	0.558	2.12168e-23	CENPF	1μM	H358
1.28943e-27	-0.406735	0.652	0.861	2.14781e-23	MYL12A	1μM	H358
2.25297e-27	-0.42533	0.083	0.42	3.75277e-23	HMGA2	1μM	H358
6.732e-27	0.494005	0.632	0.368	1.12135e-22	GCLC	1μM	H358
4.1876e-26	-0.391792	0.614	0.706	6.97528e-22	KRT19	1μM	H358
9.21471e-26	-0.412113	0.15	0.455	1.53489e-21	WWTR1	1μM	H358
9.55993e-26	-0.428116	0.301	0.571	1.5924e-21	CDC42EP3	1μM	H358
9.97228e-26	0.29484	0.965	0.957	1.66108e-21	HSP90B1	1μM	H358
5.86776e-25	0.264275	0.987	0.974	9.77393e-21	RPL37A	1μM	H358
1.51453e-23	-0.39789	0.168	0.351	2.52276e-19	CYR61	1μM	H358
1.78144e-23	-0.406488	0.396	0.649	2.96735e-19	MYO10	1μM	H358
3.33218e-23	0.468227	0.539	0.212	5.55042e-19	SMIM14	1μM	H358
5.14534e-23	-0.383604	0.043	0.346	8.57059e-19	DUSP4	1μM	H358
4.5755e-22	0.336321	0.697	0.641	7.62141e-18	HIST1H4C	1μM	H358
8.0072e-22	-0.379312	0.208	0.455	1.33376e-17	KLF6	1μM	H358
1.93238e-21	-0.381029	0.03	0.29	3.21876e-17	G0S2	1μM	H358
2.15853e-21	-0.375864	0.509	0.732	3.59546e-17	KRT18	1μM	H358
2.4848e-21	-0.353029	0.629	0.775	4.13893e-17	CAV1	1μM	H358
2.82215e-21	0.429765	0.649	0.368	4.70086e-17	MAP3K2	1μM	H358
6.22764e-21	-0.36943	0.526	0.749	1.03734e-16	HIF1A	1μM	H358
8.57955e-21	-0.343882	0.098	0.372	1.4291e-16	MLPH	1μM	H358
1.54453e-20	0.218694	1	1	2.57272e-16	RPS21	1μM	H358
7.80371e-20	0.275558	0.957	0.935	1.29986e-15	RPL37	1μM	H358
1.14314e-19	-0.327905	0.095	0.351	1.90412e-15	MTAP	1μM	H358
1.20456e-19	0.272687	0.96	0.913	2.00643e-15	RPL34	1μM	H358
1.60614e-19	-0.355018	0.546	0.732	2.67534e-15	ITGA6	1μM	H358
5.70958e-19	-0.316527	0.085	0.286	9.51045e-15	EREG	1μM	H358
2.08895e-18	-0.355338	0.414	0.645	3.47957e-14	MCFD2	1μM	H358
3.71529e-18	-0.331024	0.175	0.437	6.18856e-14	PHLDA2	1μM	H358
6.53606e-18	-0.326987	0.155	0.45	1.08871e-13	PLAUR	1μM	H358
9.37971e-18	-0.332219	0.198	0.416	1.56238e-13	ELK3	1μM	H358
1.90532e-17	0.269428	0.922	0.861	3.17369e-13	RPS18	1μM	H358
2.37396e-17	-0.313821	0.13	0.364	3.95431e-13	EMP1	1μM	H358
5.13383e-17	-0.284438	0.684	0.775	8.55142e-13	LAMC2	1μM	H358
6.72192e-17	0.356109	0.689	0.463	1.11967e-12	AHNAK2	1μM	H358
8.47834e-17	0.320368	0.782	0.632	1.41224e-12	CYP1B1	1μM	H358
1.31021e-16	0.3247	0.825	0.71	2.18241e-12	EEF1A1	1μM	H358
1.41221e-16	-0.289111	0.095	0.281	2.35232e-12	ZBED2	1μM	H358
1.67549e-16	0.272632	0.822	0.84	2.79087e-12	TGFBI	1μM	H358
1.69752e-16	-0.215499	0.92	0.983	2.82756e-12	CALM2	1μM	H358
2.85388e-16	0.225247	0.99	0.961	4.75371e-12	PTMA	1μM	H358
3.07441e-16	-0.292438	0.028	0.234	5.12105e-12	TNS4	1μM	H358
3.38389e-16	0.242618	0.947	0.931	5.63655e-12	HSPA5	1μM	H358
3.65087e-16	-0.290519	0.12	0.346	6.08125e-12	STK17A	1μM	H358
5.44314e-16	0.360661	0.599	0.381	9.06663e-12	RB1CC1	1μM	H358
7.7742e-16	-0.266804	0.045	0.26	1.29495e-11	FOSL1	1μM	H358
7.85282e-16	-0.307904	0.19	0.39	1.30804e-11	ERRFI1	1μM	H358
1.48804e-15	-0.3234	0.381	0.602	2.47864e-11	SLC25A37	1μM	H358
1.67633e-15	-0.30825	0.624	0.784	2.79227e-11	ARPC2	1μM	H358
2.17791e-15	-0.321863	0.358	0.589	3.62774e-11	ARL4C	1μM	H358
2.18908e-15	0.254861	0.877	0.814	3.64635e-11	EPCAM	1μM	H358
2.32761e-15	-0.313878	0.291	0.541	3.87709e-11	MCL1	1μM	H358
2.69081e-15	0.355184	0.524	0.303	4.48209e-11	CXXC5	1μM	H358
2.85269e-15	0.282756	0.905	0.835	4.75172e-11	ATP5I	1μM	H358
3.24407e-15	-0.320016	0.388	0.58	5.40365e-11	ETS1	1μM	H358
6.13227e-15	-0.316421	0.383	0.554	1.02145e-10	ACTN1	1μM	H358
7.43072e-15	-0.286878	0.138	0.372	1.23773e-10	TMEM156	1μM	H358
1.24522e-14	0.171638	0.995	1	2.07417e-10	RPL13	1μM	H358
1.36229e-14	-0.281661	0.168	0.346	2.26916e-10	SNAI2	1μM	H358
1.48228e-14	0.335924	0.649	0.476	2.46903e-10	SOX4	1μM	H358
1.49263e-14	-0.286426	0.185	0.411	2.48628e-10	EGFR	1μM	H358
1.90153e-14	0.276289	0.892	0.835	3.16738e-10	CHD4	1μM	H358
2.33807e-14	-0.261833	0.098	0.29	3.89451e-10	FAM83A	1μM	H358
2.34159e-14	0.294102	0.617	0.554	3.90038e-10	TOP2A	1μM	H358
4.90398e-14	0.226813	0.962	0.944	8.16856e-10	RPL4	1μM	H358
5.46102e-14	0.324285	0.702	0.515	9.09642e-10	HMGN2	1μM	H358
6.22374e-14	-0.278437	0.18	0.411	1.03669e-09	CDCP1	1μM	H358
7.46555e-14	-0.302151	0.484	0.667	1.24354e-09	PLEC	1μM	H358
8.32408e-14	0.316781	0.614	0.494	1.38654e-09	DSP	1μM	H358
8.62911e-14	-0.300601	0.318	0.537	1.43735e-09	FERMT1	1μM	H358
9.50473e-14	-0.28058	0.178	0.424	1.5832e-09	PTPN12	1μM	H358
1.04827e-13	-0.255159	0.11	0.299	1.74611e-09	PLEK2	1μM	H358
1.70161e-13	0.274946	0.86	0.792	2.83437e-09	PTGES3	1μM	H358
2.25596e-13	-0.231027	0.055	0.26	3.75774e-09	TNFRSF10A	1μM	H358
2.37679e-13	0.325652	0.534	0.372	3.95901e-09	PSAP	1μM	H358
2.45629e-13	0.314633	0.338	0.13	4.09145e-09	ZFP90	1μM	H358
2.72286e-13	-0.259839	0.694	0.835	4.53547e-09	LGALS1	1μM	H358
5.86855e-13	-0.283275	0.301	0.463	9.77525e-09	FAM129B	1μM	H358
6.44195e-13	0.30131	0.313	0.091	1.07303e-08	GSE1	1μM	H358
8.22448e-13	-0.241639	0.1	0.264	1.36995e-08	ANTXR2	1μM	H358
8.36787e-13	0.12347	1	0.991	1.39384e-08	HSP90AA1	1μM	H358
1.31343e-12	0.303732	0.524	0.407	2.18778e-08	ASPM	1μM	H358
1.65728e-12	0.287393	0.779	0.68	2.76053e-08	HNRNPA1	1μM	H358
1.70045e-12	-0.284179	0.534	0.68	2.83244e-08	TOP1	1μM	H358
2.41939e-12	0.194771	0.95	0.965	4.02997e-08	RPS20	1μM	H358
2.51386e-12	-0.277877	0.288	0.472	4.18734e-08	PLK2	1μM	H358
3.5342e-12	0.301703	0.353	0.234	5.88691e-08	GULP1	1μM	H358
3.68768e-12	-0.279229	0.393	0.623	6.14257e-08	LAMA3	1μM	H358
4.0227e-12	0.29189	0.702	0.584	6.7006e-08	CHD2	1μM	H358
4.48184e-12	0.286054	0.697	0.61	7.46539e-08	STMN1	1μM	H358
4.55135e-12	-0.28058	0.373	0.584	7.58118e-08	AMIGO2	1μM	H358
4.7131e-12	0.221583	0.942	0.896	7.8506e-08	NUCKS1	1μM	H358
5.13279e-12	-0.236786	0.11	0.277	8.54969e-08	ENC1	1μM	H358
5.39792e-12	-0.274717	0.301	0.472	8.99131e-08	TSC22D1	1μM	H358
6.05701e-12	-0.275446	0.308	0.472	1.00892e-07	ZNHIT6	1μM	H358
8.05758e-12	0.290581	0.652	0.554	1.34215e-07	AKAP9	1μM	H358
9.44952e-12	0.189225	0.967	0.965	1.57401e-07	RPS27A	1μM	H358
1.2451e-11	-0.272364	0.346	0.519	2.07396e-07	JUN	1μM	H358
1.37317e-11	0.279684	0.782	0.597	2.28729e-07	BPTF	1μM	H358
1.72447e-11	0.187045	0.962	0.957	2.87245e-07	TXNRD1	1μM	H358
2.01434e-11	-0.235488	0.013	0.216	3.35528e-07	DUSP6	1μM	H358
2.42602e-11	0.290853	0.454	0.277	4.04103e-07	GTF2I	1μM	H358
2.59322e-11	-0.194642	0.048	0.216	4.31952e-07	MYEOV	1μM	H358
2.8764e-11	-0.252406	0.236	0.429	4.79122e-07	LINC00152	1μM	H358
2.93973e-11	-0.218537	0.088	0.268	4.8967e-07	NRG1	1μM	H358
3.3491e-11	-0.268912	0.419	0.636	5.57859e-07	MAP4K4	1μM	H358
3.4436e-11	0.271715	0.692	0.602	5.736e-07	LIMA1	1μM	H358
3.50095e-11	-0.242468	0.168	0.385	5.83153e-07	CD3EAP	1μM	H358
3.61146e-11	-0.268366	0.471	0.563	6.01561e-07	S100A16	1μM	H358
4.19737e-11	0.161523	0.982	0.987	6.99155e-07	RPL11	1μM	H358
4.39838e-11	0.246322	0.857	0.745	7.32639e-07	ANP32E	1μM	H358
4.7288e-11	-0.189182	0.04	0.165	7.87675e-07	RHOB	1μM	H358
7.89769e-11	0.27548	0.717	0.584	1.31552e-06	EIF4B	1μM	H358
8.06832e-11	-0.245176	0.178	0.364	1.34394e-06	PTRF	1μM	H358
1.0525e-10	-0.248862	0.241	0.42	1.75315e-06	VCL	1μM	H358
1.24032e-10	0.260676	0.802	0.628	2.06599e-06	UQCRB	1μM	H358
1.56126e-10	0.238123	0.852	0.801	2.60058e-06	RPL6	1μM	H358
1.86989e-10	-0.181996	0.048	0.195	3.11467e-06	PAG1	1μM	H358
2.29168e-10	0.161454	0.987	0.987	3.81725e-06	RPL38	1μM	H358
2.83243e-10	0.276062	0.534	0.325	4.71798e-06	DSC2	1μM	H358
3.44225e-10	0.264826	0.672	0.532	5.73375e-06	ATRX	1μM	H358
3.5563e-10	0.17618	0.94	0.961	5.92372e-06	TMSB4X	1μM	H358
3.7689e-10	0.272032	0.436	0.26	6.27785e-06	CRABP2	1μM	H358
4.45901e-10	0.263068	0.694	0.571	7.42737e-06	XPO1	1μM	H358
4.50942e-10	0.270978	0.441	0.307	7.51134e-06	PGM2L1	1μM	H358
4.71156e-10	0.271547	0.571	0.433	7.84805e-06	CD109	1μM	H358
5.34349e-10	0.267831	0.411	0.251	8.90065e-06	IFI16	1μM	H358
6.07076e-10	-0.251034	0.411	0.589	1.01121e-05	ZFP36L1	1μM	H358
6.28411e-10	0.268972	0.624	0.463	1.04674e-05	TCF25	1μM	H358
6.67803e-10	0.243852	0.794	0.675	1.11236e-05	RPS7	1μM	H358
1.08034e-09	0.242338	0.827	0.727	1.79953e-05	RPL39	1μM	H358
1.30086e-09	-0.181901	0.07	0.216	2.16684e-05	SEMA7A	1μM	H358
1.39828e-09	0.262412	0.496	0.359	2.32912e-05	GLTSCR2	1μM	H358
1.50237e-09	0.231161	0.263	0.087	2.5025e-05	PIM3	1μM	H358
1.67185e-09	-0.241162	0.346	0.472	2.78479e-05	ACSL4	1μM	H358
1.8448e-09	0.261994	0.521	0.377	3.07289e-05	PHIP	1μM	H358
2.33389e-09	-0.169052	0.058	0.19	3.88756e-05	BCL2L1	1μM	H358
2.73154e-09	0.20195	0.902	0.866	4.54993e-05	RPL7A	1μM	H358
2.81168e-09	0.246278	0.363	0.212	4.68342e-05	KITLG	1μM	H358
3.01791e-09	0.239364	0.805	0.563	5.02694e-05	RPS25	1μM	H358
3.50883e-09	0.251132	0.662	0.502	5.84466e-05	UGDH	1μM	H358
3.53851e-09	-0.155677	0.018	0.165	5.89409e-05	TGFA	1μM	H358
3.76298e-09	-0.235551	0.531	0.714	6.268e-05	WDR43	1μM	H358
3.88089e-09	0.220563	0.138	0.039	6.4644e-05	CYP1A1	1μM	H358
4.87747e-09	-0.216372	0.707	0.827	8.12441e-05	NOP56	1μM	H358
5.45358e-09	-0.232946	0.602	0.688	9.08403e-05	DKC1	1μM	H358
5.48699e-09	0.218864	0.812	0.745	9.13968e-05	RPL3	1μM	H358
5.50988e-09	0.253213	0.607	0.455	9.1778e-05	ANKRD12	1μM	H358
6.07545e-09	-0.17185	0.07	0.203	0.000101199	SPRED1	1μM	H358
7.18311e-09	0.250837	0.446	0.32	0.000119649	NUSAP1	1μM	H358
7.68103e-09	-0.180819	0.093	0.251	0.000127943	EHD1	1μM	H358
8.80563e-09	0.249461	0.499	0.351	0.000146675	RHOBTB3	1μM	H358
9.32645e-09	0.224824	0.81	0.753	0.000155351	LUC7L3	1μM	H358
9.87905e-09	0.248973	0.526	0.359	0.000164555	GOLGB1	1μM	H358
1.09246e-08	-0.229686	0.373	0.481	0.000181972	SLC16A3	1μM	H358
1.09754e-08	-0.221261	0.271	0.411	0.000182818	FLNB	1μM	H358
1.13012e-08	-0.155263	0.05	0.182	0.000188244	RP11-166D19.1	1μM	H358
1.16044e-08	-0.20852	0.667	0.805	0.000193294	PMEPA1	1μM	H358
1.20519e-08	-0.149477	0.035	0.177	0.000200748	PHC2	1μM	H358
1.22218e-08	0.212728	0.203	0.104	0.000203578	TMEM106B	1μM	H358
1.28176e-08	-0.21679	0.246	0.411	0.000213502	CLIC1	1μM	H358
1.4673e-08	-0.221665	0.221	0.398	0.000244408	FRMD6	1μM	H358
1.69316e-08	0.242451	0.476	0.299	0.00028203	SMC2	1μM	H358
1.72454e-08	0.232626	0.351	0.225	0.000287256	BRD8	1μM	H358
1.73715e-08	-0.22809	0.506	0.641	0.000289356	SH3KBP1	1μM	H358
1.97765e-08	0.242343	0.617	0.472	0.000329417	RBMX	1μM	H358
2.16267e-08	0.205838	0.226	0.095	0.000360236	ARL4A	1μM	H358
2.27872e-08	-0.222903	0.333	0.524	0.000379567	RRS1	1μM	H358
2.40397e-08	0.169222	0.962	0.957	0.000400429	RPS24	1μM	H358
3.0866e-08	0.199526	0.862	0.844	0.000514134	RPL24	1μM	H358
3.12562e-08	-0.2233	0.519	0.675	0.000520635	KIAA0020	1μM	H358
3.49894e-08	0.22992	0.414	0.238	0.000582819	PBRM1	1μM	H358
3.52606e-08	-0.139867	0.025	0.139	0.000587337	ZEB1	1μM	H358
4.24013e-08	0.23531	0.491	0.39	0.000706279	CENPE	1μM	H358
6.00558e-08	0.18654	0.917	0.887	0.00100035	ATP5E	1μM	H358
6.09219e-08	0.231242	0.378	0.264	0.00101478	CKAP2	1μM	H358
6.43063e-08	-0.217771	0.544	0.593	0.00107115	SFN	1μM	H358
6.70282e-08	0.201539	0.832	0.762	0.00111649	DEK	1μM	H358
7.55006e-08	0.23237	0.569	0.424	0.00125761	CHD8	1μM	H358
7.55111e-08	0.232457	0.574	0.442	0.00125779	STAG2	1μM	H358
7.91603e-08	0.232043	0.589	0.45	0.00131857	IK	1μM	H358
7.9302e-08	0.226405	0.386	0.268	0.00132093	KATNBL1	1μM	H358
8.00285e-08	-0.179058	0.133	0.273	0.00133304	CASC7	1μM	H358
8.04016e-08	0.224162	0.396	0.247	0.00133925	ZFC3H1	1μM	H358
8.5578e-08	0.229985	0.617	0.472	0.00142547	RALBP1	1μM	H358
8.96755e-08	-0.143445	0.055	0.169	0.00149373	IRS2	1μM	H358
1.03524e-07	0.228197	0.541	0.368	0.0017244	ST13	1μM	H358
1.04997e-07	0.225369	0.556	0.515	0.00174893	BIRC5	1μM	H358
1.06085e-07	0.175335	0.927	0.913	0.00176706	CANX	1μM	H358
1.07481e-07	-0.206121	0.241	0.342	0.00179031	CST6	1μM	H358
1.14576e-07	0.224023	0.323	0.221	0.00190849	HMMR	1μM	H358
1.16006e-07	-0.155877	0.083	0.186	0.00193232	IL11	1μM	H358
1.24361e-07	0.223641	0.677	0.584	0.00207149	SNHG6	1μM	H358
1.34911e-07	0.190546	0.221	0.082	0.00224721	CCNG2	1μM	H358
1.41758e-07	0.223409	0.669	0.541	0.00236126	LINC00657	1μM	H358
1.60252e-07	-0.195348	0.208	0.299	0.00266932	MYBL1	1μM	H358
1.73521e-07	0.215356	0.677	0.545	0.00289035	NASP	1μM	H358
1.79635e-07	0.124042	0.992	1	0.00299218	RPS6	1μM	H358
1.87975e-07	0.176878	0.203	0.048	0.0031311	BCL2L11	1μM	H358
1.89735e-07	0.183609	0.213	0.082	0.00316042	PBXIP1	1μM	H358
2.22446e-07	0.199902	0.296	0.143	0.00370528	IFT20	1μM	H358
2.28174e-07	0.207228	0.328	0.195	0.00380069	DNAJB4	1μM	H358
2.29197e-07	0.218591	0.649	0.584	0.00381774	RSF1	1μM	H358
2.29431e-07	0.220327	0.647	0.519	0.00382164	ZFR	1μM	H358
2.50388e-07	0.203382	0.817	0.74	0.00417071	EEF2	1μM	H358
2.83458e-07	0.179777	0.218	0.069	0.00472156	EPB41	1μM	H358
2.84466e-07	0.200671	0.296	0.143	0.00473835	CLIP4	1μM	H358
3.27609e-07	0.219764	0.521	0.424	0.00545698	CLDN4	1μM	H358
3.37376e-07	0.182902	0.258	0.095	0.00561967	MON1B	1μM	H358
3.53478e-07	0.212766	0.687	0.61	0.00588788	ASH1L	1μM	H358
3.7076e-07	0.204259	0.591	0.571	0.00617575	TPX2	1μM	H358
4.2283e-07	0.199744	0.303	0.177	0.00704308	HSPA4L	1μM	H358
4.27447e-07	-0.196911	0.311	0.472	0.00711998	SRSF7	1μM	H358
4.31968e-07	0.191113	0.825	0.749	0.00719529	COX6C	1μM	H358
4.3563e-07	0.21163	0.414	0.251	0.00725629	KIAA0232	1μM	H358
4.36837e-07	0.177614	0.221	0.087	0.00727639	ARID5B	1μM	H358
4.45589e-07	-0.187948	0.243	0.351	0.00742218	MSANTD3	1μM	H358
4.66118e-07	-0.11614	0.018	0.126	0.00776414	MAP3K9	1μM	H358
4.98706e-07	0.195564	0.291	0.16	0.00830694	BAZ2B	1μM	H358
5.18057e-07	-0.189601	0.258	0.411	0.00862928	MIR4435-1HG	1μM	H358
5.18182e-07	0.174002	0.228	0.082	0.00863136	CEP44	1μM	H358
5.18472e-07	-0.180376	0.198	0.342	0.00863618	AP1S2	1μM	H358
5.54639e-07	0.212743	0.654	0.541	0.00923863	ZNF638	1μM	H358
5.74944e-07	0.180633	0.223	0.1	0.00957685	ULK1	1μM	H358
5.95331e-07	0.202264	0.293	0.212	0.00991642	SYNE2	1μM	H358
5.96089e-07	-0.151163	0.093	0.203	0.00992905	CAPRIN2	1μM	H358
5.99948e-07	-0.178595	0.183	0.286	0.00999334	DOCK5	1μM	H358
6.23876e-07	-0.150067	0.093	0.234	0.0103919	FAM107B	1μM	H358
6.26899e-07	-0.11368	0.02	0.126	0.0104423	ETV1	1μM	H358
6.80475e-07	0.205719	0.386	0.251	0.0113347	TMF1	1μM	H358
7.0943e-07	-0.130383	0.06	0.165	0.011817	IFFO2	1μM	H358
7.55824e-07	0.195891	0.321	0.156	0.0125898	GCNT1	1μM	H358
8.43873e-07	0.211477	0.426	0.307	0.0140564	H1F0	1μM	H358
8.56518e-07	0.186248	0.273	0.152	0.014267	MBNL2	1μM	H358
8.80311e-07	-0.175684	0.145	0.255	0.0146633	KRT81	1μM	H358
9.06177e-07	0.209874	0.612	0.498	0.0150942	BRD2	1μM	H358
9.46151e-07	0.193227	0.807	0.675	0.01576	MT-ND6	1μM	H358
9.66086e-07	0.203498	0.426	0.268	0.0160921	MAEL	1μM	H358
9.73382e-07	0.190489	0.802	0.736	0.0162136	ROMO1	1μM	H358
9.8597e-07	-0.165101	0.143	0.255	0.0164233	ELOVL6	1μM	H358
1.01294e-06	0.208953	0.566	0.519	0.0168725	CEP350	1μM	H358
1.03626e-06	-0.180757	0.664	0.753	0.017261	MT1E	1μM	H358
1.06379e-06	0.179878	0.288	0.126	0.0177196	AC093323.3	1μM	H358
1.07266e-06	-0.132867	0.068	0.165	0.0178672	MICAL2	1μM	H358
1.08323e-06	-0.187804	0.276	0.381	0.0180434	SMURF2	1μM	H358
1.08568e-06	0.177022	0.877	0.853	0.0180843	HDGF	1μM	H358
1.14938e-06	-0.19673	0.409	0.545	0.0191453	RHOC	1μM	H358
1.15508e-06	-0.197076	0.546	0.662	0.0192401	ARPC5L	1μM	H358
1.15624e-06	-0.194906	0.594	0.693	0.0192595	CAPN2	1μM	H358
1.20068e-06	0.198641	0.591	0.506	0.0199998	ARL6IP1	1μM	H358
1.23984e-06	-0.154151	0.1	0.251	0.0206519	AGO2	1μM	H358
1.26981e-06	-0.11926	0.033	0.152	0.0211512	CMTM3	1μM	H358
1.28372e-06	0.206219	0.456	0.338	0.0213829	HSPA1B	1μM	H358
1.29203e-06	0.176456	0.163	0.104	0.0215214	HIST1H1B	1μM	H358
1.38785e-06	-0.182941	0.248	0.416	0.0231174	EXOSC4	1μM	H358
1.39204e-06	0.202748	0.326	0.255	0.0231873	HIST1H1E	1μM	H358
1.40284e-06	0.201162	0.398	0.234	0.0233671	HIST1H2AC	1μM	H358
1.42442e-06	-0.188626	0.296	0.455	0.0237265	RAI14	1μM	H358
1.44201e-06	0.203251	0.619	0.584	0.0240195	FXR1	1μM	H358
1.57427e-06	-0.180697	0.243	0.316	0.0262227	LAD1	1μM	H358
1.58302e-06	-0.178606	0.253	0.342	0.0263683	SH2D4A	1μM	H358
1.60632e-06	0.183582	0.832	0.758	0.0267564	SRP14	1μM	H358
1.63293e-06	-0.187599	0.609	0.766	0.0271997	PTTG1IP	1μM	H358
1.64071e-06	0.162284	0.91	0.835	0.0273294	ANP32B	1μM	H358
1.70083e-06	0.201092	0.649	0.584	0.0283307	ZRANB2	1μM	H358
1.70151e-06	0.169505	0.218	0.095	0.028342	ATF7IP	1μM	H358
1.70179e-06	-0.167369	0.19	0.29	0.0283467	SEMA3A	1μM	H358
1.79254e-06	-0.185299	0.283	0.403	0.0298584	CD59	1μM	H358
1.91685e-06	0.19905	0.434	0.264	0.0319289	ELF1	1μM	H358
1.97979e-06	0.203762	0.504	0.377	0.0329774	N4BP2L2	1μM	H358
1.99652e-06	0.191055	0.328	0.216	0.0332561	CCDC14	1μM	H358
2.0164e-06	-0.192031	0.401	0.494	0.0335872	CAV2	1μM	H358
2.06298e-06	0.202843	0.496	0.381	0.0343631	GPBP1	1μM	H358
2.105e-06	0.185996	0.762	0.727	0.035063	CBX5	1μM	H358
2.14654e-06	0.203416	0.576	0.429	0.0357549	RDX	1μM	H358
2.18146e-06	0.153879	0.88	0.879	0.0363366	DST	1μM	H358
2.22219e-06	0.176419	0.82	0.775	0.0370151	MORF4L2	1μM	H358
2.37956e-06	0.188241	0.348	0.208	0.0396363	ANKRD10	1μM	H358
2.39073e-06	-0.189187	0.381	0.498	0.0398223	FSCN1	1μM	H358
2.49953e-06	0.189303	0.363	0.234	0.0416347	BRD3	1μM	H358
2.52991e-06	-0.166117	0.173	0.294	0.0421408	MET	1μM	H358
2.71213e-06	0.201184	0.569	0.468	0.045176	C6orf62	1μM	H358
2.75376e-06	0.20081	0.546	0.39	0.0458694	CCAR1	1μM	H358
2.79547e-06	0.195394	0.697	0.563	0.0465642	HP1BP3	1μM	H358
2.81491e-06	0.19512	0.694	0.589	0.0468879	TMEM123	1μM	H358
2.8796e-06	-0.189869	0.416	0.541	0.0479654	CDK6	1μM	H358
3.00186e-06	0.189914	0.371	0.251	0.0500019	FAM96A	1μM	H358
3.13147e-06	0.144509	0.128	0.022	0.0521608	GUCY1A2	1μM	H358
3.21907e-06	0.188568	0.739	0.693	0.0536201	ENY2	1μM	H358
3.32869e-06	-0.149718	0.13	0.199	0.0554459	RHOF	1μM	H358
3.45008e-06	0.187293	0.363	0.225	0.057468	MARCKS	1μM	H358
3.52675e-06	0.198831	0.584	0.437	0.0587451	NDUFB1	1μM	H358
3.63806e-06	-0.138829	0.098	0.212	0.0605991	MBP	1μM	H358
3.73411e-06	0.198137	0.551	0.472	0.062199	HUWE1	1μM	H358
4.04999e-06	-0.136554	0.093	0.195	0.0674606	BCAR3	1μM	H358
4.14414e-06	0.134931	0.96	0.944	0.069029	RPL5	1μM	H358
4.19755e-06	-0.127092	0.075	0.19	0.0699186	TLE3	1μM	H358
4.21417e-06	-0.185192	0.318	0.45	0.0701955	STC2	1μM	H358
4.49161e-06	0.180505	0.333	0.165	0.0748167	GSR	1μM	H358
4.54523e-06	0.196028	0.421	0.351	0.0757099	MLF1IP	1μM	H358
4.76332e-06	0.190311	0.684	0.602	0.0793427	HIPK2	1μM	H358
5.04886e-06	0.180736	0.724	0.623	0.0840989	MTRNR2L1	1μM	H358
5.4155e-06	0.182614	0.356	0.229	0.0902059	MID1	1μM	H358
5.44544e-06	0.165157	0.241	0.13	0.0907046	TRIM2	1μM	H358
5.72044e-06	-0.183043	0.511	0.641	0.0952853	LAMB1	1μM	H358
5.83336e-06	0.19361	0.541	0.368	0.0971663	SYF2	1μM	H358
5.87132e-06	-0.147509	0.14	0.238	0.0977985	E2F3	1μM	H358
5.94212e-06	0.187674	0.424	0.264	0.098978	CWF19L2	1μM	H358
5.99657e-06	0.17727	0.261	0.169	0.0998848	KCNQ1OT1	1μM	H358
6.12503e-06	0.192495	0.444	0.342	0.102025	SAMD9	1μM	H358
6.13808e-06	0.193176	0.594	0.494	0.102242	BBX	1μM	H358
6.31486e-06	0.174383	0.286	0.182	0.105187	SECISBP2L	1μM	H358
6.52049e-06	0.171384	0.308	0.16	0.108612	RC3H2	1μM	H358
6.63616e-06	0.178405	0.331	0.208	0.110539	EPS8	1μM	H358
6.63617e-06	0.178405	0.378	0.216	0.110539	PSIP1	1μM	H358
6.98626e-06	0.178299	0.356	0.225	0.11637	2021-03-06	1μM	H358
7.10823e-06	0.191525	0.494	0.364	0.118402	IARS2	1μM	H358
7.1947e-06	0.179501	0.358	0.203	0.119842	TMTC3	1μM	H358
7.19471e-06	0.179501	0.341	0.208	0.119842	FAM111A	1μM	H358
7.20664e-06	0.189284	0.439	0.333	0.120041	KIF21A	1μM	H358
7.25498e-06	0.170351	0.815	0.784	0.120846	NACA	1μM	H358
7.52795e-06	-0.12965	0.09	0.208	0.125393	EVA1A	1μM	H358
8.12231e-06	0.190357	0.604	0.494	0.135293	H2AFV	1μM	H358
8.23416e-06	-0.117381	0.053	0.152	0.137156	PTHLH	1μM	H358
8.51263e-06	0.187773	0.454	0.312	0.141795	MYO6	1μM	H358
8.67811e-06	0.189776	0.459	0.351	0.144551	HLA-B	1μM	H358
8.73888e-06	0.167957	0.288	0.173	0.145564	H1FX	1μM	H358
8.74514e-06	0.138407	0.155	0.052	0.145668	SESN3	1μM	H358
8.84999e-06	0.189922	0.496	0.42	0.147414	SNHG8	1μM	H358
9.21268e-06	-0.124893	0.088	0.203	0.153456	KIFC3	1μM	H358
9.37445e-06	0.186134	0.674	0.554	0.15615	TPR	1μM	H358
9.51165e-06	0.134129	0.16	0.043	0.158436	GAA	1μM	H358
9.7074e-06	-0.109713	0.048	0.134	0.161696	NAV3	1μM	H358
9.82082e-06	-0.17022	0.263	0.385	0.163585	FNBP1	1μM	H358
9.82149e-06	0.157861	0.183	0.108	0.163597	FBXO32	1μM	H358
9.82268e-06	0.157861	0.248	0.126	0.163616	OXR1	1μM	H358
9.90354e-06	-0.108408	0.048	0.139	0.164963	RP6-65G23.3	1μM	H358
1.05293e-05	0.163995	0.805	0.766	0.175387	ANXA1	1μM	H358
1.05847e-05	-0.101761	0.038	0.139	0.17631	SH2D3A	1μM	H358
1.0664e-05	-0.100408	0.033	0.134	0.177631	TRIM8	1μM	H358
1.08949e-05	0.146603	0.221	0.078	0.181477	JUND	1μM	H358
1.09258e-05	0.122349	0.97	0.983	0.181991	RPLP2	1μM	H358
1.10378e-05	0.148555	0.213	0.091	0.183857	FAM214A	1μM	H358
1.11261e-05	-0.177489	0.539	0.641	0.185327	LY6K	1μM	H358
1.12889e-05	-0.177234	0.551	0.723	0.188039	MRPL52	1μM	H358
1.1304e-05	0.167657	0.306	0.156	0.188291	TRPS1	1μM	H358
1.20113e-05	0.169076	0.328	0.203	0.200073	NBR1	1μM	H358
1.27132e-05	0.183698	0.419	0.325	0.211764	TPD52	1μM	H358
1.31169e-05	-0.146317	0.148	0.255	0.218488	BMP4	1μM	H358
1.32613e-05	0.177954	0.416	0.242	0.220894	C5orf24	1μM	H358
1.33112e-05	0.144633	0.188	0.091	0.221724	ATG14	1μM	H358
1.34999e-05	0.150442	0.218	0.1	0.224869	ZBTB10	1μM	H358
1.39303e-05	-0.176726	0.479	0.576	0.232036	NOLC1	1μM	H358
1.40789e-05	0.127237	0.942	0.961	0.234512	RPL35A	1μM	H358
1.4679e-05	0.161044	0.263	0.156	0.244508	ZNF280D	1μM	H358
1.53772e-05	-0.175848	0.469	0.593	0.256139	ATP2B1	1μM	H358
1.57887e-05	0.184433	0.529	0.42	0.262992	TAOK1	1μM	H358
1.61217e-05	-0.171559	0.591	0.667	0.268538	TMOD3	1μM	H358
1.64299e-05	0.179296	0.353	0.294	0.273673	MSMO1	1μM	H358
1.68442e-05	-0.174391	0.396	0.481	0.280573	NT5E	1μM	H358
1.69382e-05	-0.103384	0.045	0.147	0.28214	SMOX	1μM	H358
1.69917e-05	-0.159876	0.261	0.372	0.283031	PXN	1μM	H358
1.76315e-05	0.179648	0.534	0.563	0.293688	TMPO	1μM	H358
1.76369e-05	0.169899	0.303	0.208	0.293778	TNRC6B	1μM	H358
1.77436e-05	0.150399	0.226	0.121	0.295555	C9orf3	1μM	H358
1.80356e-05	0.162491	0.283	0.195	0.300419	RP11-344E13.3	1μM	H358
1.81403e-05	0.164351	0.779	0.706	0.302163	PALLD	1μM	H358
1.83634e-05	0.154038	0.236	0.134	0.305879	MECOM	1μM	H358
1.85545e-05	0.171135	0.351	0.216	0.309062	RABGAP1	1μM	H358
1.88629e-05	0.165521	0.318	0.19	0.314199	PTGR1	1μM	H358
1.88925e-05	0.152227	0.246	0.13	0.314692	KIAA1522	1μM	H358
1.96044e-05	-0.173655	0.486	0.576	0.32655	NOP10	1μM	H358
1.96181e-05	0.182016	0.599	0.494	0.326778	HMGB1	1μM	H358
2.00411e-05	0.144664	0.211	0.1	0.333825	MUM1	1μM	H358
2.02454e-05	0.110236	0.985	0.961	0.337227	TPT1	1μM	H358
2.0997e-05	0.168972	0.757	0.675	0.349747	RPL10A	1μM	H358
2.1067e-05	0.157453	0.238	0.156	0.350913	ZNF292	1μM	H358
2.15041e-05	0.181156	0.519	0.381	0.358193	PGRMC2	1μM	H358
2.21055e-05	0.180814	0.569	0.463	0.368211	PARP1	1μM	H358
2.25378e-05	0.180007	0.476	0.385	0.375412	ERLEC1	1μM	H358
2.28098e-05	0.150356	0.253	0.117	0.379942	KIF16B	1μM	H358
2.30367e-05	0.16232	0.787	0.758	0.383722	EIF3H	1μM	H358
2.35636e-05	0.12107	0.11	0.03	0.3925	IGFBP3	1μM	H358
2.35637e-05	0.12107	0.125	0.03	0.392501	ERBB3	1μM	H358
2.44321e-05	0.125097	0.115	0.017	0.406965	CABYR	1μM	H358
2.4477e-05	0.17948	0.474	0.316	0.407713	PRR11	1μM	H358
2.46851e-05	-0.147158	0.193	0.264	0.411179	SRGAP1	1μM	H358
2.47138e-05	-0.106282	0.058	0.147	0.411658	DNMBP	1μM	H358
2.53533e-05	-0.155209	0.749	0.844	0.42231	OCIAD2	1μM	H358
2.54594e-05	0.16059	0.271	0.182	0.424076	CPE	1μM	H358
2.55683e-05	0.1154	0.965	0.97	0.425892	ANXA2	1μM	H358
2.58336e-05	0.153001	0.845	0.788	0.43031	HNRNPC	1μM	H358
2.71297e-05	0.169899	0.712	0.714	0.451899	SKP1	1μM	H358
2.76776e-05	0.166406	0.323	0.208	0.461025	TP53BP1	1μM	H358
2.77542e-05	0.177035	0.346	0.29	0.462302	DLGAP5	1μM	H358
2.80488e-05	-0.12533	0.105	0.212	0.467209	HMOX2	1μM	H358
2.81663e-05	-0.169858	0.449	0.502	0.469165	SBDS	1μM	H358
2.86943e-05	-0.151763	0.211	0.312	0.477962	ZBTB38	1μM	H358
2.87172e-05	0.175341	0.383	0.273	0.478342	KIF14	1μM	H358
2.91811e-05	0.162002	0.316	0.169	0.486069	ATM	1μM	H358
2.93242e-05	-0.163893	0.311	0.424	0.488453	GRPEL1	1μM	H358
2.95697e-05	-0.136045	0.875	0.918	0.492543	ASPH	1μM	H358
2.96512e-05	0.140773	0.201	0.1	0.493899	CRNDE	1μM	H358
3.1381e-05	0.177595	0.544	0.472	0.522713	MRFAP1L1	1μM	H358
3.21372e-05	0.153824	0.298	0.147	0.535309	RXRA	1μM	H358
3.27429e-05	0.176136	0.461	0.368	0.545398	GIGYF2	1μM	H358
3.40111e-05	0.167354	0.351	0.251	0.566522	CHMP1B	1μM	H358
3.42357e-05	0.175274	0.474	0.364	0.570264	EIF3L	1μM	H358
3.46921e-05	-0.107821	0.068	0.139	0.577867	TRIB1	1μM	H358
3.54072e-05	-0.158112	0.241	0.398	0.589778	ABL2	1μM	H358
3.5518e-05	0.173837	0.679	0.541	0.591623	ARHGAP5	1μM	H358
3.63547e-05	0.172654	0.444	0.333	0.60556	RAB13	1μM	H358
3.68757e-05	-0.166586	0.363	0.472	0.614239	SH3BGRL3	1μM	H358
3.74342e-05	0.126153	0.15	0.065	0.623541	ZNF165	1μM	H358
3.77592e-05	0.157075	0.271	0.182	0.628955	BRCA2	1μM	H358
3.87012e-05	0.117003	0.115	0.026	0.644647	ELF3	1μM	H358
3.88615e-05	0.169418	0.323	0.251	0.647315	NUF2	1μM	H358
3.92236e-05	-0.103926	0.06	0.139	0.653347	MYC	1μM	H358
4.05087e-05	-0.153223	0.238	0.351	0.674754	CKLF	1μM	H358
4.08408e-05	0.123992	0.17	0.052	0.680286	STOX2	1μM	H358
4.22429e-05	0.138491	0.88	0.874	0.703641	RAD21	1μM	H358
4.25616e-05	0.117128	0.135	0.039	0.708948	RNF103	1μM	H358
4.29933e-05	0.161871	0.669	0.61	0.716139	SMC4	1μM	H358
4.30837e-05	0.150233	0.221	0.152	0.717645	CDKN3	1μM	H358
4.32085e-05	0.138881	0.183	0.113	0.719724	ZNF608	1μM	H358
4.34325e-05	-0.12554	0.123	0.216	0.723455	ITGB4	1μM	H358
4.49326e-05	0.17178	0.436	0.372	0.748442	HLA-C	1μM	H358
4.50013e-05	0.172508	0.444	0.355	0.749586	ITGAV	1μM	H358
4.55418e-05	0.173154	0.607	0.489	0.758589	ATF4	1μM	H358
4.64282e-05	0.144736	0.243	0.134	0.773355	GPD2	1μM	H358
4.80161e-05	0.128513	0.185	0.061	0.799805	C11orf54	1μM	H358
4.81047e-05	0.170667	0.348	0.325	0.80128	CASC5	1μM	H358
4.85558e-05	0.130667	0.208	0.087	0.808794	TRAFD1	1μM	H358
4.87168e-05	0.132783	0.178	0.078	0.811475	ID3	1μM	H358
4.88819e-05	0.173079	0.541	0.476	0.814225	SBNO1	1μM	H358
5.05266e-05	-0.161265	0.316	0.476	0.841622	SLC20A1	1μM	H358
5.10689e-05	0.172579	0.564	0.433	0.850655	TOP2B	1μM	H358
5.14254e-05	0.151699	0.835	0.753	0.856593	TKT	1μM	H358
5.37929e-05	0.167407	0.363	0.238	0.896028	BUB1B	1μM	H358
5.42823e-05	0.146603	0.278	0.147	0.90418	WNT9A	1μM	H358
5.45144e-05	0.170831	0.471	0.372	0.908046	PDIA4	1μM	H358
5.46204e-05	0.148413	0.288	0.186	0.909813	SPOP	1μM	H358
5.58493e-05	0.152523	0.81	0.792	0.930282	RPL14	1μM	H358
5.60789e-05	-0.117146	0.08	0.173	0.934106	DCBLD1	1μM	H358
5.63202e-05	0.122012	0.133	0.052	0.938125	ID2	1μM	H358
5.64138e-05	-0.161204	0.586	0.636	0.939684	DDX21	1μM	H358
5.82394e-05	0.153548	0.278	0.182	0.970094	XPC	1μM	H358
5.84494e-05	-0.163551	0.451	0.576	0.973592	LYAR	1μM	H358
5.89162e-05	0.158241	0.306	0.216	0.981367	PJA2	1μM	H358
5.93103e-05	0.166051	0.321	0.268	0.987932	DEPDC1	1μM	H358
5.97881e-05	0.164897	0.419	0.268	0.99589	CLPX	1μM	H358
5.99051e-05	-0.157836	0.596	0.723	0.99784	GPATCH4	1μM	H358
6.12722e-05	0.1484	0.278	0.156	1	VPS13C	1μM	H358
6.24744e-05	0.164429	0.704	0.619	1	HNRNPH1	1μM	H358
6.36968e-05	0.167806	0.449	0.32	1	MGEA5	1μM	H358
6.44455e-05	0.110391	0.108	0.035	1	CREBRF	1μM	H358
6.50192e-05	0.170076	0.551	0.416	1	EIF2S3	1μM	H358
6.50488e-05	-0.144962	0.231	0.303	1	KLF10	1μM	H358
6.50973e-05	0.146603	0.271	0.152	1	TANC2	1μM	H358
6.55474e-05	0.158126	0.328	0.234	1	TRAM2	1μM	H358
6.66113e-05	0.153476	0.288	0.19	1	PNISR	1μM	H358
6.95257e-05	-0.126971	0.143	0.225	1	CRYZ	1μM	H358
6.99782e-05	0.160833	0.378	0.251	1	CBX6	1μM	H358
7.03046e-05	-0.152639	0.273	0.385	1	LUZP1	1μM	H358
7.23989e-05	0.164408	0.426	0.312	1	CHCHD7	1μM	H358
7.24673e-05	-0.112258	0.078	0.169	1	NRP1	1μM	H358
7.75307e-05	0.14479	0.218	0.16	1	APCDD1L-AS1	1μM	H358
7.82739e-05	-0.138044	0.173	0.294	1	DMKN	1μM	H358
7.86808e-05	-0.160726	0.469	0.649	1	RALB	1μM	H358
7.94205e-05	0.161871	0.409	0.316	1	CTSA	1μM	H358
7.99317e-05	0.167906	0.541	0.489	1	RAD23B	1μM	H358
8.10544e-05	-0.118656	0.113	0.234	1	VKORC1	1μM	H358
8.301e-05	-0.132728	0.15	0.26	1	KLF7	1μM	H358
8.40099e-05	0.137161	0.221	0.121	1	XRN1	1μM	H358
8.63125e-05	-0.11368	0.088	0.195	1	CDA	1μM	H358
8.63469e-05	0.154875	0.346	0.203	1	MIA3	1μM	H358
8.82569e-05	0.124625	0.183	0.087	1	NCOA2	1μM	H358
8.92704e-05	0.162745	0.449	0.329	1	SRP9	1μM	H358
9.50827e-05	0.129008	0.198	0.1	1	KANSL3	1μM	H358
9.56153e-05	0.108544	0.13	0.039	1	KIAA1009	1μM	H358
9.59006e-05	0.163907	0.659	0.537	1	CTSD	1μM	H358
9.65735e-05	0.126879	0.211	0.104	1	PTOV1	1μM	H358
9.76299e-05	0.133206	0.218	0.13	1	MDM4	1μM	H358
0.000102188	-0.157854	0.531	0.654	1	AP2S1	1μM	H358
0.000103644	0.140806	0.855	0.823	1	HNRNPM	1μM	H358
0.000103967	0.115769	0.173	0.065	1	KIAA0930	1μM	H358
0.000105181	0.160067	0.431	0.303	1	TMEM66	1μM	H358
0.000107041	0.160735	0.684	0.654	1	NIPBL	1μM	H358
0.000107062	0.124799	0.198	0.095	1	GABPB2	1μM	H358
0.000107122	0.108704	0.13	0.043	1	EHF	1μM	H358
0.000109073	-0.119617	0.875	0.926	1	TXN	1μM	H358
0.000112789	-0.147602	0.669	0.779	1	PPIB	1μM	H358
0.000113709	0.113543	0.163	0.061	1	CLDND1	1μM	H358
0.000113936	0.160992	0.424	0.325	1	CDK5RAP2	1μM	H358
0.000115161	0.159651	0.682	0.589	1	HNRNPH3	1μM	H358
0.000116387	0.115895	0.155	0.069	1	LINC00963	1μM	H358
0.000116816	0.103862	0.12	0.03	1	MYO18A	1μM	H358
0.000116847	0.137336	0.248	0.16	1	C6orf89	1μM	H358
0.000117222	0.16091	0.431	0.372	1	SLC39A7	1μM	H358
0.000117251	0.106386	0.125	0.043	1	CEP97	1μM	H358
0.000117543	-0.142964	0.231	0.364	1	TRMT6	1μM	H358
0.000118481	0.16257	0.617	0.494	1	C11orf58	1μM	H358
0.000121264	0.133358	0.236	0.121	1	PHF17	1μM	H358
0.000121986	0.141193	0.248	0.147	1	CIR1	1μM	H358
0.000121986	0.141193	0.268	0.16	1	CDKN2B	1μM	H358
0.000124968	0.151542	0.328	0.229	1	CKAP4	1μM	H358
0.000126143	0.159638	0.436	0.333	1	MAP9	1μM	H358
0.000126721	0.162352	0.456	0.394	1	EIF3E	1μM	H358
0.000127642	0.15393	0.754	0.714	1	YY1	1μM	H358
0.000129744	0.133408	0.213	0.139	1	ANK3	1μM	H358
0.00013104	0.149545	0.769	0.736	1	SFPQ	1μM	H358
0.000131382	0.160551	0.388	0.32	1	KPNA2	1μM	H358
0.000132551	0.149931	0.363	0.238	1	RNMT	1μM	H358
0.00013351	0.155849	0.404	0.277	1	RP11-304L19.5	1μM	H358
0.00013476	-0.148821	0.318	0.411	1	MPRIP	1μM	H358
0.000135834	-0.155337	0.464	0.563	1	MACF1	1μM	H358
0.00013695	0.162145	0.551	0.494	1	SRSF5	1μM	H358
0.000140225	0.1565	0.687	0.628	1	RPL41	1μM	H358
0.00014445	-0.146384	0.273	0.372	1	PPAT	1μM	H358
0.000144636	0.139383	0.268	0.16	1	MIB1	1μM	H358
0.000145064	0.118433	0.175	0.087	1	HERC4	1μM	H358
0.000145177	-0.103691	0.083	0.156	1	BCS1L	1μM	H358
0.000145178	-0.103691	0.085	0.177	1	FOXD1	1μM	H358
0.000146719	0.156719	0.727	0.597	1	RPL22	1μM	H358
0.000148359	0.160099	0.469	0.398	1	TOR1AIP2	1μM	H358
0.000150594	0.111643	0.952	0.961	1	H3F3B	1μM	H358
0.000152281	0.129411	0.216	0.139	1	CLU	1μM	H358
0.000154519	-0.102409	0.083	0.19	1	CCND3	1μM	H358
0.000156879	0.133556	0.231	0.126	1	PI4K2B	1μM	H358
0.000158259	0.146603	0.331	0.208	1	COX17	1μM	H358
0.000161597	0.104403	0.128	0.039	1	PDIK1L	1μM	H358
0.00016546	0.135594	0.263	0.156	1	FAM13A	1μM	H358
0.000166676	0.106891	0.14	0.048	1	NREP	1μM	H358
0.000168021	-0.150996	0.589	0.697	1	SLC38A1	1μM	H358
0.000173832	-0.138217	0.226	0.338	1	SLC35F2	1μM	H358
0.000174793	0.111728	0.148	0.069	1	RABGAP1L	1μM	H358
0.000176273	0.159214	0.446	0.377	1	PTTG1	1μM	H358
0.000176635	0.143206	0.779	0.779	1	HLA-A	1μM	H358
0.000176891	0.158532	0.486	0.364	1	RTN3	1μM	H358
0.000177342	-0.151624	0.536	0.68	1	CAP1	1μM	H358
0.000178454	-0.149163	0.306	0.437	1	NOP16	1μM	H358
0.000183066	0.156594	0.652	0.58	1	PPP1R12A	1μM	H358
0.000183143	0.141363	0.311	0.186	1	CHTOP	1μM	H358
0.000187025	0.151295	0.388	0.303	1	RPS28	1μM	H358
0.00018837	0.143173	0.331	0.208	1	CHD6	1μM	H358
0.000188478	0.120986	0.178	0.095	1	ARMCX3	1μM	H358
0.000190432	0.141382	0.306	0.177	1	PDE4DIP	1μM	H358
0.000191869	0.109486	0.148	0.061	1	TTC28-AS1	1μM	H358
0.000191933	0.15841	0.546	0.481	1	HSPB1	1μM	H358
0.000193238	0.135714	0.273	0.186	1	RABL6	1μM	H358
0.000196836	0.144924	0.318	0.203	1	ANAPC5	1μM	H358
0.000196841	-0.131028	0.183	0.316	1	RILPL2	1μM	H358
0.000198427	0.155187	0.439	0.316	1	CLCN3	1μM	H358
0.000198612	0.102246	0.115	0.043	1	PITX2	1μM	H358
0.000198613	0.102246	0.135	0.043	1	NNT	1μM	H358
0.000199109	-0.149583	0.351	0.498	1	RASA1	1μM	H358
0.000201646	0.146603	0.343	0.216	1	SOS1	1μM	H358
0.000203759	0.15393	0.436	0.329	1	PHACTR4	1μM	H358
0.000205702	0.137358	0.827	0.762	1	GAS5	1μM	H358
0.00021069	0.129733	0.233	0.13	1	PHLDB1	1μM	H358
0.000211717	-0.1014	0.085	0.177	1	NCEH1	1μM	H358
0.000214133	0.156234	0.622	0.554	1	HMGN1	1μM	H358
0.000214226	0.155019	0.494	0.346	1	CTCF	1μM	H358
0.000214749	0.156276	0.614	0.485	1	TRIP11	1μM	H358
0.000219899	-0.135315	0.246	0.355	1	USP36	1μM	H358
0.000228849	0.133888	0.266	0.165	1	FBXW2	1μM	H358
0.000228906	0.154868	0.604	0.515	1	DDX17	1μM	H358
0.000230546	0.15492	0.441	0.455	1	MKI67	1μM	H358
0.000237174	0.114472	0.195	0.082	1	TRAF7	1μM	H358
0.00023764	0.153661	0.421	0.342	1	FRYL	1μM	H358
0.000244816	0.155492	0.541	0.385	1	PSMC6	1μM	H358
0.000247574	0.119097	0.201	0.104	1	EPC1	1μM	H358
0.000249835	0.136515	0.812	0.827	1	HNRNPR	1μM	H358
0.000250163	0.151058	0.363	0.307	1	ID1	1μM	H358
0.000251469	0.127841	0.238	0.139	1	CRTAP	1μM	H358
0.000251816	0.102617	0.143	0.052	1	RUNX2	1μM	H358
0.000254774	0.15523	0.516	0.437	1	UBTF	1μM	H358
0.000256683	-0.122151	0.163	0.229	1	LDLR	1μM	H358
0.00025675	0.146603	0.348	0.26	1	LMNB1	1μM	H358
0.000259203	0.15407	0.657	0.593	1	ERP29	1μM	H358
0.000259768	0.114601	0.173	0.087	1	MYO5C	1μM	H358
0.000266199	0.14815	0.381	0.281	1	ABHD2	1μM	H358
0.000271431	0.137915	0.306	0.216	1	HMGXB4	1μM	H358
0.000277169	0.144994	0.373	0.26	1	CTSB	1μM	H358
0.000277506	0.149307	0.699	0.667	1	BAZ1B	1μM	H358
0.000281091	0.149584	0.436	0.325	1	PTBP1	1μM	H358
0.000281589	0.123702	0.236	0.134	1	COPS4	1μM	H358
0.000282221	-0.141079	0.321	0.429	1	PRELID1	1μM	H358
0.0002829	0.102801	0.148	0.061	1	SOX12	1μM	H358
0.000283529	0.114728	0.19	0.095	1	C7orf55-LUC7L2	1μM	H358
0.000288629	0.112429	0.165	0.074	1	DNAJC25	1μM	H358
0.000289458	0.150905	0.351	0.255	1	SGOL2	1μM	H358
0.000290594	0.15042	0.679	0.636	1	GOLM1	1μM	H358
0.000291367	0.107704	0.163	0.078	1	C2orf68	1μM	H358
0.000296612	0.132163	0.238	0.152	1	C10orf118	1μM	H358
0.000297095	-0.13449	0.208	0.329	1	SAT1	1μM	H358
0.00030246	0.15301	0.499	0.39	1	APP	1μM	H358
0.000306102	-0.119537	0.867	0.918	1	RPS5	1μM	H358
0.000310397	0.138034	0.296	0.212	1	C4orf48	1μM	H358
0.000314381	0.151954	0.614	0.558	1	ZFAND5	1μM	H358
0.000322039	0.144946	0.727	0.662	1	SLTM	1μM	H358
0.000340957	-0.143837	0.571	0.654	1	S100A11	1μM	H358
0.000347609	0.117333	0.19	0.104	1	UBN2	1μM	H358
0.000351654	0.139924	0.779	0.745	1	UBE2K	1μM	H358
0.00035701	0.151078	0.652	0.55	1	THRAP3	1μM	H358
0.000359609	0.146603	0.404	0.303	1	RNF20	1μM	H358
0.000360457	0.144092	0.709	0.662	1	HSBP1	1μM	H358
0.000365256	0.146603	0.692	0.589	1	YTHDC1	1μM	H358
0.000377207	0.145078	0.406	0.286	1	KMT2E	1μM	H358
0.000380102	0.150432	0.506	0.455	1	RBX1	1μM	H358
0.00038681	0.146603	0.406	0.316	1	ATG12	1μM	H358
0.000388297	0.148019	0.439	0.333	1	RBBP6	1μM	H358
0.000391127	-0.137594	0.266	0.416	1	AGPAT9	1μM	H358
0.000401336	-0.141079	0.401	0.481	1	VIMP	1μM	H358
0.000404318	0.11297	0.195	0.108	1	RP11-440L14.1	1μM	H358
0.000405502	0.132568	0.283	0.186	1	CRIPT	1μM	H358
0.000408763	0.134545	0.261	0.173	1	NEK2	1μM	H358
0.000408768	0.134545	0.321	0.221	1	GANAB	1μM	H358
0.000413918	-0.115436	0.165	0.247	1	ZNFX1	1μM	H358
0.000416942	0.110671	0.195	0.095	1	PIKFYVE	1μM	H358
0.000418513	0.115351	0.183	0.095	1	MFSD6	1μM	H358
0.000419241	0.138346	0.301	0.216	1	NDC80	1μM	H358
0.000426768	0.108331	0.175	0.087	1	SLC2A8	1μM	H358
0.000440649	0.124721	0.885	0.879	1	HNRNPD	1μM	H358
0.000445828	-0.126351	0.223	0.342	1	TMEM131	1μM	H358
0.000452039	0.110814	0.195	0.087	1	UNKL	1μM	H358
0.000456298	0.141949	0.368	0.286	1	PUM2	1μM	H358
0.000458305	0.130744	0.281	0.199	1	KIAA0586	1μM	H358
0.000465363	0.140254	0.363	0.286	1	JAK1	1μM	H358
0.000467654	0.145628	0.692	0.589	1	SRSF11	1μM	H358
0.000470555	-0.140295	0.371	0.463	1	FERMT2	1μM	H358
0.000480344	-0.141682	0.484	0.532	1	ISG15	1μM	H358
0.000482538	0.124544	0.253	0.152	1	ORC2	1μM	H358
0.00048849	0.110956	0.19	0.1	1	PCMTD1	1μM	H358
0.000490082	0.130855	0.303	0.182	1	RAB21	1μM	H358
0.000501339	0.142974	0.699	0.628	1	U2SURP	1μM	H358
0.000504443	0.132905	0.296	0.195	1	CNTRL	1μM	H358
0.000512045	-0.11828	0.17	0.268	1	KLF5	1μM	H358
0.000515845	0.14521	0.459	0.351	1	C11orf31	1μM	H358
0.00051805	0.128904	0.246	0.165	1	NTHL1	1μM	H358
0.000521119	0.140392	0.386	0.255	1	KMT2C	1μM	H358
0.000524211	0.138635	0.368	0.247	1	RPN1	1μM	H358
0.00052598	-0.111997	0.155	0.199	1	FAM63B	1μM	H358
0.00053009	-0.108072	0.123	0.225	1	UCHL3	1μM	H358
0.00053334	0.138661	0.368	0.281	1	SCARB2	1μM	H358
0.000536308	0.140431	0.373	0.29	1	C17orf85	1μM	H358
0.000538613	0.113494	0.203	0.121	1	CALCOCO2	1μM	H358
0.000540078	0.146603	0.526	0.429	1	ZKSCAN1	1μM	H358
0.000540935	0.118112	0.251	0.13	1	MTA1	1μM	H358
0.000546401	0.142143	0.393	0.286	1	MAD2L1	1μM	H358
0.000551339	0.138711	0.371	0.264	1	HNRNPUL2	1μM	H358
0.000558668	0.135024	0.333	0.26	1	OSBP	1μM	H358
0.000559451	0.13691	0.366	0.255	1	KIAA0907	1μM	H358
0.000562017	0.145273	0.489	0.429	1	PRPF4B	1μM	H358
0.000568323	-0.125604	0.201	0.312	1	UBALD2	1μM	H358
0.000569973	0.131126	0.281	0.216	1	PHF20	1μM	H358
0.000570868	0.135062	0.346	0.229	1	RALGPS2	1μM	H358
0.000580255	0.136973	0.301	0.216	1	BUB1	1μM	H358
0.000585923	0.131179	0.298	0.186	1	METTL14	1μM	H358
0.000596882	0.11459	0.872	0.896	1	RPS23	1μM	H358
0.000597722	-0.123379	0.206	0.351	1	CDC42SE1	1μM	H358
0.000599957	-0.139673	0.456	0.528	1	GNPNAT1	1μM	H358
0.00060162	0.118326	0.213	0.143	1	KRIT1	1μM	H358
0.000605246	0.111375	0.185	0.104	1	PNPLA8	1μM	H358
0.000612814	0.138235	0.684	0.61	1	RPS15A	1μM	H358
0.000616685	0.13327	0.323	0.238	1	C1orf63	1μM	H358
0.000620721	0.137095	0.363	0.251	1	WDR33	1μM	H358
0.000626085	-0.138039	0.426	0.498	1	CDV3	1μM	H358
0.000626284	0.127185	0.306	0.186	1	STIM2	1μM	H358
0.000630434	0.133314	0.301	0.225	1	APPL1	1μM	H358
0.000630435	0.133314	0.356	0.242	1	STXBP3	1μM	H358
0.00063061	0.135249	0.343	0.247	1	PTPN13	1μM	H358
0.000635458	0.138952	0.373	0.294	1	DHX40	1μM	H358
0.000642733	0.101789	0.158	0.078	1	SIX4	1μM	H358
0.000643278	0.138976	0.388	0.294	1	IGFBP6	1μM	H358
0.000650485	0.140208	0.652	0.623	1	LARS	1μM	H358
0.000653818	0.135322	0.338	0.247	1	SIN3A	1μM	H358
0.000654342	-0.129212	0.271	0.359	1	OXSR1	1μM	H358
0.000657735	0.13741	0.734	0.654	1	ACIN1	1μM	H358
0.000668721	-0.108502	0.14	0.216	1	EVI5	1μM	H358
0.000679973	0.12945	0.288	0.212	1	TWSG1	1μM	H358
0.000680572	0.13149	0.276	0.221	1	ESRP1	1μM	H358
0.000682291	-0.12246	0.198	0.307	1	E2F7	1μM	H358
0.000684489	0.133489	0.341	0.264	1	CCNL1	1μM	H358
0.00070146	-0.10591	0.138	0.216	1	POLR1E	1μM	H358
0.000704688	-0.11513	0.168	0.273	1	PLP2	1μM	H358
0.000711455	0.106916	0.195	0.095	1	PABPN1	1μM	H358
0.000731724	0.142808	0.479	0.42	1	CCNL2	1μM	H358
0.00073432	0.137125	0.739	0.688	1	SOD1	1μM	H358
0.000748877	0.123284	0.258	0.173	1	DCP2	1μM	H358
0.000759242	0.121101	0.268	0.169	1	ZNF480	1μM	H358
0.000764383	-0.11273	0.178	0.268	1	SH3RF1	1μM	H358
0.000771933	0.131788	0.351	0.225	1	WSB1	1μM	H358
0.000774826	0.123367	0.251	0.165	1	MKRN1	1μM	H358
0.000788408	0.127719	0.293	0.212	1	UFL1	1μM	H358
0.000822831	0.125697	0.301	0.216	1	ARID1A	1μM	H358
0.000822873	0.116751	0.256	0.139	1	NFIB	1μM	H358
0.000826775	0.123532	0.281	0.182	1	CGGBP1	1μM	H358
0.000827811	-0.124081	0.221	0.316	1	MT1X	1μM	H358
0.000844536	0.101986	0.932	0.948	1	HNRNPU	1μM	H358
0.000848004	0.127911	0.316	0.221	1	EMP2	1μM	H358
0.000848357	0.13787	0.363	0.325	1	KIAA0101	1μM	H358
0.000853942	0.130019	0.341	0.229	1	THUMPD1	1μM	H358
0.000858409	0.132075	0.351	0.255	1	SFT2D2	1μM	H358
0.000865322	0.112183	0.226	0.126	1	GNPDA1	1μM	H358
0.000865542	0.136037	0.396	0.307	1	COPZ1	1μM	H358
0.000867733	0.134729	0.694	0.675	1	DDX46	1μM	H358
0.000874277	0.109813	0.211	0.1	1	ITGB3BP	1μM	H358
0.00087428	0.109813	0.208	0.117	1	ZYG11B	1μM	H358
0.000876373	0.121468	0.256	0.177	1	EXOC3	1μM	H358
0.000887094	0.128038	0.343	0.238	1	LAMP1	1μM	H358
0.000888726	0.114616	0.213	0.117	1	GRHL2	1μM	H358
0.000893537	0.138069	0.479	0.307	1	BLOC1S6	1μM	H358
0.000894304	0.102508	0.163	0.1	1	CEP70	1μM	H358
0.000895425	0.14059	0.524	0.446	1	CDC5L	1μM	H358
0.00089667	0.140156	0.439	0.385	1	TXNIP	1μM	H358
0.000899436	0.132215	0.378	0.29	1	COPB1	1μM	H358
0.000904456	0.123775	0.268	0.173	1	SPAG5	1μM	H358
0.000905741	0.121557	0.268	0.177	1	SNHG7	1μM	H358
0.000905864	0.139988	0.584	0.528	1	HNRNPA3	1μM	H358
0.000906038	0.139988	0.602	0.541	1	CCNI	1μM	H358
0.000906412	0.1281	0.291	0.216	1	SKAP2	1μM	H358
0.000914528	0.131123	0.717	0.74	1	MRFAP1	1μM	H358
0.000921804	-0.103753	0.135	0.238	1	SRM	1μM	H358
0.000925041	0.131625	0.794	0.723	1	SCAF11	1μM	H358
0.000951366	0.130343	0.311	0.242	1	PCNT	1μM	H358
0.000964101	0.138339	0.491	0.463	1	PRC1	1μM	H358
0.000964991	-0.111971	0.175	0.234	1	VASP	1μM	H358
0.000966009	0.139015	0.566	0.537	1	GOLGA4	1μM	H358
0.000971175	-0.110662	0.188	0.247	1	PVR	1μM	H358
0.00097136	0.11719	0.261	0.13	1	AFF1	1μM	H358
0.000980706	0.138635	0.446	0.368	1	UBE2H	1μM	H358
0.000991386	0.11955	0.236	0.173	1	BMPR2	1μM	H358
0.00103197	0.124169	0.298	0.199	1	AARS	1μM	H358
0.00105616	0.130705	0.351	0.281	1	CDC25B	1μM	H358
0.00105653	0.11509	0.236	0.126	1	CCP110	1μM	H358
0.00106846	-0.124818	0.261	0.381	1	VEGFA	1μM	H358
0.00107194	0.128644	0.371	0.277	1	NDUFS2	1μM	H358
0.00108408	0.117511	0.268	0.169	1	ETAA1	1μM	H358
0.00108927	0.128702	0.356	0.268	1	MAPK1IP1L	1μM	H358
0.00109084	0.11984	0.301	0.195	1	RBM23	1μM	H358
0.0010916	-0.116214	0.221	0.307	1	BFAR	1μM	H358
0.00109371	0.138134	0.511	0.494	1	SEC62	1μM	H358
0.001099	0.115207	0.233	0.16	1	HMG20B	1μM	H358
0.00110799	0.137815	0.519	0.403	1	CHD9	1μM	H358
0.00111471	-0.132174	0.551	0.632	1	ROCK2	1μM	H358
0.00112802	0.123707	0.81	0.766	1	VMP1	1μM	H358
0.00113274	0.130881	0.754	0.675	1	TAGLN2	1μM	H358
0.00114062	0.136283	0.652	0.628	1	PSMD4	1μM	H358
0.00115923	0.117721	0.248	0.147	1	DDIT3	1μM	H358
0.00116057	0.100641	0.163	0.091	1	NR1D2	1μM	H358
0.00117915	0.124625	0.303	0.238	1	HYOU1	1μM	H358
0.00118415	0.115437	0.241	0.147	1	C22orf46	1μM	H358
0.00119667	0.133397	0.388	0.307	1	UACA	1μM	H358
0.00119672	0.117825	0.281	0.177	1	RLIM	1μM	H358
0.00119758	0.135734	0.469	0.433	1	TBCA	1μM	H358
0.00121024	0.131289	0.393	0.325	1	WNK1	1μM	H358
0.001218	0.136751	0.506	0.455	1	UBR5	1μM	H358
0.00123539	-0.124152	0.253	0.385	1	LPCAT2	1μM	H358
0.00123935	-0.127833	0.358	0.437	1	ARHGDIA	1μM	H358
0.00124608	0.127059	0.343	0.242	1	SLU7	1μM	H358
0.00126933	-0.131281	0.461	0.537	1	ELL2	1μM	H358
0.00127778	0.129375	0.414	0.299	1	MRPS10	1μM	H358
0.00128394	0.108431	0.208	0.143	1	HPS4	1μM	H358
0.00128623	0.120401	0.303	0.199	1	CSNK1G1	1μM	H358
0.00134516	0.118233	0.276	0.186	1	HMGN5	1μM	H358
0.00135275	0.111052	0.231	0.143	1	WBP2	1μM	H358
0.00135417	0.115887	0.286	0.186	1	PRPSAP2	1μM	H358
0.00135737	-0.127115	0.368	0.433	1	RPS19BP1	1μM	H358
0.001385	-0.124678	0.311	0.385	1	SRPK1	1μM	H358
0.00138848	0.113573	0.246	0.16	1	SCLT1	1μM	H358
0.00138848	0.113573	0.253	0.169	1	ATXN1	1μM	H358
0.00142034	-0.127451	0.348	0.437	1	LCP1	1μM	H358
0.00142593	0.118397	0.842	0.732	1	MATR3	1μM	H358
0.00143347	0.132459	0.434	0.355	1	CEP57	1μM	H358
[truncated: 11,534 more rows]
