# Supplementary material for: Onepot-Seq: capturing single-cell transcriptomes simultaneously in a continuous medium via transient localization of mRNA
Source: Nucleic Acids Res. 2022 Aug 12;50(22):12621–35. doi: 10.1093/nar/gkac665 (PMC9825186; doi:10.1093/nar/gkac665)
Supplement: gkac665_Supplemental_Files [file gkac665_supplemental_files.zip › Supplementary Table S2.xlsx]

## Sheet: Supplementary Table S2
Supplementary Table S2. Gene set enrichment analysis for AMG-510 treatment per dose per cell line
ID	Description	GeneRatio	BgRatio	pvalue	p.adjust	qvalue	geneID	Count	Identity	order	Dose	Cell line	Test
TNFA SIGNALING VIA NFKB	Genes regulated by NF-kB in response to TNF [GeneID=7124].	14/34	200/5261	5.97184e-12	2.56789e-10	1.76012e-10	CCND1/PHLDA1/F3/IER3/DUSP4/PLAU/G0S2/PLAUR/LAMB3/FOSL1/PHLDA2/MCL1/KLF6/TSC22D1	14	Downregulated	59	1μM	H358	wilcox
TNFA SIGNALING VIA NFKB	Genes regulated by NF-kB in response to TNF [GeneID=7124].	14/39	200/5261	5.46912e-11	2.35172e-09	1.72709e-09	CCND1/IER3/PHLDA1/F3/PLAU/PLK2/DUSP4/PMEPA1/KLF6/TSC22D1/PHLDA2/G0S2/MCL1/PLAUR	14	Downregulated	57	10μM	H358	wilcox
TNFA SIGNALING VIA NFKB	Genes regulated by NF-kB in response to TNF [GeneID=7124].	12/30	200/5261	3.11232e-10	1.2138e-08	9.17315e-09	CCND1/PHLDA1/F3/IER3/DUSP4/PLAU/G0S2/MCL1/PHLDA2/FOSL1/PLAUR/KLF6	12	Downregulated	56	0.1μM	H358	wilcox
KRAS SIGNALING UP	Genes up-regulated by KRAS activation.	8/30	200/5261	1.07927e-05	0.000210457	0.00015905	PLAU/DCBLD2/G0S2/ITGA2/DUSP6/PLAUR/EMP1/PLEK2	8	Downregulated	55	0.1μM	H358	wilcox
HYPOXIA	Genes up-regulated in response to low oxygen levels (hypoxia).	9/39	200/5261	1.08923e-05	0.000234184	0.000171983	IER3/F3/ETS1/KLF6/CAV1/PLAUR/EGFR/ERRFI1/AKAP12	9	Downregulated	56	10μM	H358	wilcox
ANDROGEN RESPONSE	Genes defining response to androgens.	6/39	100/5261	7.96512e-05	0.00114167	0.000838434	CCND1/MYL12A/PMEPA1/TSC22D1/KRT19/AKAP12	6	Downregulated	55	10μM	H358	wilcox
KRAS SIGNALING UP	Genes up-regulated by KRAS activation.	7/34	200/5261	0.000231735	0.00498231	0.00341505	ITGA2/PLAU/DCBLD2/G0S2/DUSP6/PLAUR/EMP1	7	Downregulated	58	1μM	H358	wilcox
KRAS SIGNALING UP	Genes up-regulated by KRAS activation.	7/39	200/5261	0.000563817	0.00606104	0.00445119	PLAU/ETS1/DCBLD2/G0S2/ITGA2/PLAUR/AKAP12	7	Downregulated	54	10μM	H358	wilcox
APOPTOSIS	Genes mediating programmed cell death (apoptosis) by activation of caspases.	3/6	161/5261	0.000525725	0.00841159	0.00608734	HMOX1/SQSTM1/HMGB2	3	Upregulated	57	1μM	H358	wilcox
ERK1 ERK2 MAPK PATHWAY	ERK1/ERK2 MAPK Pathway	3/30	32/5261	0.000742468	0.00945892	0.00714844	DUSP4/DUSP6/KLF6	3	Downregulated	53	0.1μM	H358	wilcox
COAGULATION	Genes encoding components of blood coagulation system; also up-regulated in platelets.	5/30	138/5261	0.000970145	0.00945892	0.00714844	F3/PLAU/ITGA2/DUSP6/THBS1	5	Downregulated	54	0.1μM	H358	wilcox
ERK1 ERK2 MAPK PATHWAY	ERK1/ERK2 MAPK Pathway	3/34	32/5261	0.00107639	0.0124805	0.00855456	DUSP4/DUSP6/KLF6	3	Downregulated	53	1μM	H358	wilcox
APICAL JUNCTION	Genes encoding components of apical junction complex.	6/34	200/5261	0.00154455	0.0124805	0.00855456	ITGA2/LAMB3/LAMA3/EGFR/AMIGO2/ACTN1	6	Downregulated	54	1μM	H358	wilcox
HYPOXIA	Genes up-regulated in response to low oxygen levels (hypoxia).	6/34	200/5261	0.00154455	0.0124805	0.00855456	F3/IER3/PLAUR/KLF6/EGFR/ERRFI1	6	Downregulated	55	1μM	H358	wilcox
COAGULATION	Genes encoding components of blood coagulation system; also up-regulated in platelets.	5/34	138/5261	0.00174146	0.0124805	0.00855456	F3/ITGA2/PLAU/DUSP6/THBS1	5	Downregulated	56	1μM	H358	wilcox
APOPTOSIS	Genes mediating programmed cell death (apoptosis) by activation of caspases.	5/34	161/5261	0.00342052	0.0197759	0.0135551	CCND1/IER3/MCL1/KRT18/EMP1	5	Downregulated	51	1μM	H358	wilcox
ANDROGEN RESPONSE	Genes defining response to androgens.	4/34	100/5261	0.00367923	0.0197759	0.0135551	CCND1/MYL12A/ACTN1/TSC22D1	4	Downregulated	52	1μM	H358	wilcox
EPITHELIAL MESENCHYMAL TRANSITION	Genes defining epithelial-mesenchymal transition, as in wound healing, fibrosis and metastasis.	6/39	200/5261	0.00319967	0.0229309	0.0168404	THBS1/PMEPA1/SNAI2/ITGA2/LGALS1/PLAUR	6	Downregulated	52	10μM	H358	wilcox
P53 PATHWAY	Genes involved in p53 pathways and networks.	6/39	200/5261	0.00319967	0.0229309	0.0168404	IER3/PLK2/ZFP36L1/EPHA2/TM4SF1/TSC22D1	6	Downregulated	53	10μM	H358	wilcox
EPITHELIAL MESENCHYMAL TRANSITION	Genes defining epithelial-mesenchymal transition, as in wound healing, fibrosis and metastasis.	5/30	200/5261	0.00495382	0.0321998	0.0243346	ITGA2/LAMA3/THBS1/SNAI2/PLAUR	5	Downregulated	51	0.1μM	H358	wilcox
INFLAMMATORY RESPONSE	Genes defining inflammatory response.	5/30	200/5261	0.00495382	0.0321998	0.0243346	F3/DCBLD2/HIF1A/PLAUR/KLF6	5	Downregulated	52	0.1μM	H358	wilcox
IL2 STAT5 SIGNALING	Genes up-regulated by STAT5 in response to IL2 stimulation.	5/34	199/5261	0.00837981	0.0367868	0.025215	PHLDA1/ITGA6/EMP1/KLF6/CDCP1	5	Downregulated	49	1μM	H358	wilcox
INFLAMMATORY RESPONSE	Genes defining inflammatory response.	5/34	200/5261	0.00855508	0.0367868	0.025215	F3/DCBLD2/PLAUR/HIF1A/KLF6	5	Downregulated	50	1μM	H358	wilcox
APOPTOSIS	Genes mediating programmed cell death (apoptosis) by activation of caspases.	5/39	161/5261	0.00626003	0.0384545	0.0282407	CCND1/IER3/KRT18/CAV1/MCL1	5	Downregulated	51	10μM	H358	wilcox
TGF BETA SIGNALING	Genes up-regulated in response to TGFB1 [GeneID=7040].	3/39	54/5261	0.0071972	0.0386849	0.02841	THBS1/PMEPA1/WWTR1	3	Downregulated	50	10μM	H358	wilcox
E2F TARGETS	Genes encoding cell cycle related targets of E2F transcription factors.	3/9	200/5261	0.00383652	0.0537113	0.0444229	NASP/PSIP1/SLBP	3	Upregulated	49	10μM	H358	wilcox
INTEGRIN SIGNALING PATHWAY	Integrin Signaling Pathway	3/34	82/5261	0.0154279	0.060309	0.0413379	ITGA2/ITGA6/ACTN1	3	Downregulated	48	1μM	H358	wilcox
APOPTOSIS	Genes mediating programmed cell death (apoptosis) by activation of caspases.	4/30	161/5261	0.0124494	0.0693608	0.0524184	CCND1/IER3/MCL1/EMP1	4	Downregulated	50	0.1μM	H358	wilcox
INFLAMMATORY RESPONSE	Genes defining inflammatory response.	5/39	200/5261	0.0151934	0.0725906	0.0533101	F3/HIF1A/KLF6/DCBLD2/PLAUR	5	Downregulated	48	10μM	H358	wilcox
UV RESPONSE UP	Genes up-regulated in response to ultraviolet (UV) radiation.	2/6	158/5261	0.0124171	0.0779881	0.0564387	HMOX1/SQSTM1	2	Upregulated	45	1μM	H358	wilcox
MTORC1 SIGNALING	Genes up-regulated through activation of mTORC1 complex.	2/6	200/5261	0.019497	0.0779881	0.0564387	SQSTM1/GCLC	2	Upregulated	46	1μM	H358	wilcox
XENOBIOTIC METABOLISM	Genes encoding proteins involved in processing of drugs and other xenobiotics.	2/6	200/5261	0.019497	0.0779881	0.0564387	HMOX1/GCLC	2	Upregulated	47	1μM	H358	wilcox
COAGULATION	Genes encoding components of blood coagulation system; also up-regulated in platelets.	4/39	138/5261	0.018313	0.0787458	0.0578305	F3/PLAU/THBS1/ITGA2	4	Downregulated	47	10μM	H358	wilcox
UV RESPONSE UP	Genes up-regulated in response to ultraviolet (UV) radiation.	2/6	158/5261	0.0124171	0.0828623	0.0615695	HMOX1/SQSTM1	2	Upregulated	46	0.1μM	H358	wilcox
APOPTOSIS	Genes mediating programmed cell death (apoptosis) by activation of caspases.	2/6	161/5261	0.0128748	0.0828623	0.0615695	HMOX1/SQSTM1	2	Upregulated	47	0.1μM	H358	wilcox
MTORC1 SIGNALING	Genes up-regulated through activation of mTORC1 complex.	2/6	200/5261	0.019497	0.0828623	0.0615695	GCLC/SQSTM1	2	Upregulated	48	0.1μM	H358	wilcox
XENOBIOTIC METABOLISM	Genes encoding proteins involved in processing of drugs and other xenobiotics.	2/6	200/5261	0.019497	0.0828623	0.0615695	HMOX1/GCLC	2	Upregulated	49	0.1μM	H358	wilcox
ERK1 ERK2 MAPK PATHWAY	ERK1/ERK2 MAPK Pathway	2/39	32/5261	0.0230902	0.0902616	0.0662876	DUSP4/KLF6	2	Downregulated	46	10μM	H358	wilcox
BASEMENT MEMBRANES	Genes encoding structural components of basement membranes	2/34	40/5261	0.027128	0.0972088	0.0666302	LAMB3/LAMA3	2	Downregulated	44	1μM	H358	wilcox
IL2 STAT5 SIGNALING	Genes up-regulated by STAT5 in response to IL2 stimulation.	4/30	199/5261	0.0251936	0.0999944	0.0755693	PHLDA1/CDCP1/EMP1/KLF6	4	Downregulated	43	0.1μM	H358	wilcox
HYPOXIA	Genes up-regulated in response to low oxygen levels (hypoxia).	4/30	200/5261	0.0256067	0.0999944	0.0755693	F3/IER3/PLAUR/KLF6	4	Downregulated	44	0.1μM	H358	wilcox
APICAL SURFACE	Genes encoding proteins over-represented on the apical surface of epithelial cells, e.g., important for cell polarity (apical area).	2/30	44/5261	0.0256396	0.0999944	0.0755693	DCBLD2/PLAUR	2	Downregulated	45	0.1μM	H358	wilcox
APICAL SURFACE	Genes encoding proteins over-represented on the apical surface of epithelial cells, e.g., important for cell polarity (apical area).	2/34	44/5261	0.0323787	0.107099	0.0734093	DCBLD2/PLAUR	2	Downregulated	43	1μM	H358	wilcox
EPITHELIAL MESENCHYMAL TRANSITION	Genes defining epithelial-mesenchymal transition, as in wound healing, fibrosis and metastasis.	4/34	200/5261	0.0385525	0.118411	0.0811631	ITGA2/PLAUR/THBS1/LAMA3	4	Downregulated	42	1μM	H358	wilcox
PROTEIN SECRETION	Genes involved in protein secretion pathway.	3/39	96/5261	0.0335084	0.120072	0.0881799	KRT18/EGFR/CAV2	3	Downregulated	45	10μM	H358	wilcox
TGF BETA SIGNALING	Genes up-regulated in response to TGFB1 [GeneID=7040].	2/30	54/5261	0.0374494	0.132775	0.100343	THBS1/WWTR1	2	Downregulated	42	0.1μM	H358	wilcox
TGF BETA SIGNALING	Genes up-regulated in response to TGFB1 [GeneID=7040].	2/34	54/5261	0.047062	0.134911	0.0924727	WWTR1/THBS1	2	Downregulated	41	1μM	H358	wilcox
APICAL SURFACE	Genes encoding proteins over-represented on the apical surface of epithelial cells, e.g., important for cell polarity (apical area).	2/39	44/5261	0.0416618	0.137805	0.101203	DCBLD2/PLAUR	2	Downregulated	44	10μM	H358	wilcox
JNK MAPK PATHWAY	JNK MAPK Pathway	1/6	40/5261	0.0447812	0.1433	0.103704	MAP3K2	1	Upregulated	40	1μM	H358	wilcox
REACTIVE OXYGEN SPECIES PATHWAY	Genes up-regulated by reactive oxigen species (ROS).	1/6	49/5261	0.0546231	0.145662	0.105413	GCLC	1	Upregulated	39	1μM	H358	wilcox
JNK MAPK PATHWAY	JNK MAPK Pathway	1/6	40/5261	0.0447812	0.152256	0.113131	MAP3K2	1	Upregulated	41	0.1μM	H358	wilcox
REACTIVE OXYGEN SPECIES PATHWAY	Genes up-regulated by reactive oxigen species (ROS).	1/6	49/5261	0.0546231	0.154765	0.114996	GCLC	1	Upregulated	40	0.1μM	H358	wilcox
APICAL JUNCTION	Genes encoding components of apical junction complex.	4/39	200/5261	0.0591383	0.16953	0.124502	AMIGO2/ARPC2/ITGA2/EGFR	4	Downregulated	42	10μM	H358	wilcox
ESTROGEN RESPONSE EARLY	Genes defining early response to estrogen.	4/39	200/5261	0.0591383	0.16953	0.124502	CCND1/KRT18/MLPH/KRT19	4	Downregulated	43	10μM	H358	wilcox
FAS SIGNALING PATHWAY	Fas Signaling Pathway	2/34	66/5261	0.0672584	0.180757	0.123897	EZR/EGFR	2	Downregulated	38	1μM	H358	wilcox
REG CASCADE OF CYCLIN EXPR	Expression of cyclins regulates progression through the cell cycle by activating cyclin-dependent kinases.	1/34	13/5261	0.0809215	0.196016	0.134356	CCND1	1	Downregulated	36	1μM	H358	wilcox
CHOLESTEROL HOMEOSTASIS	Genes involved in cholesterol homeostasis.	2/34	74/5261	0.082053	0.196016	0.134356	PLAUR/ERRFI1	2	Downregulated	37	1μM	H358	wilcox
ESTROGEN RESPONSE LATE	Genes defining late response to estrogen.	2/9	200/5261	0.0434092	0.202576	0.167544	DHRS2/HSPA4L	2	Upregulated	40	10μM	H358	wilcox
TNFA SIGNALING VIA NFKB	Genes regulated by NF-kB in response to TNF [GeneID=7124].	2/9	200/5261	0.0434092	0.202576	0.167544	SQSTM1/DNAJB4	2	Upregulated	41	10μM	H358	wilcox
IL6 JAK STAT3 SIGNALING	Genes up-regulated by IL6 [GeneID=3569] via STAT3 [GeneID=6774], e.g., during acute phase response.	1/6	87/5261	0.0952514	0.207573	0.154234	HMOX1	1	Upregulated	29	0.1μM	H358	wilcox
IL6 JAK STAT3 SIGNALING	Genes up-regulated by IL6 [GeneID=3569] via STAT3 [GeneID=6774], e.g., during acute phase response.	1/6	87/5261	0.0952514	0.207573	0.150217	HMOX1	1	Upregulated	26	1μM	H358	wilcox
PI3K AKT MTOR SIGNALING	Genes up-regulated by activation of the PI3K/AKT/mTOR pathway.	1/6	105/5261	0.113982	0.207573	0.154234	SQSTM1	1	Upregulated	30	0.1μM	H358	wilcox
PI3K AKT MTOR SIGNALING	Genes up-regulated by activation of the PI3K/AKT/mTOR pathway.	1/6	105/5261	0.113982	0.207573	0.150217	SQSTM1	1	Upregulated	27	1μM	H358	wilcox
UV RESPONSE DN	Genes down-regulated in response to ultraviolet (UV) radiation.	1/6	144/5261	0.153459	0.207573	0.154234	GCNT1	1	Upregulated	31	0.1μM	H358	wilcox
ALLOGRAFT REJECTION	Genes up-regulated during transplant rejection.	1/6	200/5261	0.207573	0.207573	0.154234	GCNT1	1	Upregulated	32	0.1μM	H358	wilcox
ESTROGEN RESPONSE EARLY	Genes defining early response to estrogen.	1/6	200/5261	0.207573	0.207573	0.154234	DHRS2	1	Upregulated	33	0.1μM	H358	wilcox
ESTROGEN RESPONSE LATE	Genes defining late response to estrogen.	1/6	200/5261	0.207573	0.207573	0.154234	DHRS2	1	Upregulated	34	0.1μM	H358	wilcox
GLYCOLYSIS	Genes encoding proteins involved in glycolysis and gluconeogenesis.	1/6	200/5261	0.207573	0.207573	0.154234	GCLC	1	Upregulated	35	0.1μM	H358	wilcox
HEME METABOLISM	Genes involved in metabolism of heme (a cofactor consisting of iron and porphyrin) and erythroblast differentiation.	1/6	200/5261	0.207573	0.207573	0.154234	GCLC	1	Upregulated	36	0.1μM	H358	wilcox
HYPOXIA	Genes up-regulated in response to low oxygen levels (hypoxia).	1/6	200/5261	0.207573	0.207573	0.154234	HMOX1	1	Upregulated	37	0.1μM	H358	wilcox
P53 PATHWAY	Genes involved in p53 pathways and networks.	1/6	200/5261	0.207573	0.207573	0.154234	HMOX1	1	Upregulated	38	0.1μM	H358	wilcox
TNFA SIGNALING VIA NFKB	Genes regulated by NF-kB in response to TNF [GeneID=7124].	1/6	200/5261	0.207573	0.207573	0.154234	SQSTM1	1	Upregulated	39	0.1μM	H358	wilcox
E2F TARGETS	Genes encoding cell cycle related targets of E2F transcription factors.	1/6	200/5261	0.207573	0.207573	0.150217	HMGB2	1	Upregulated	28	1μM	H358	wilcox
ESTROGEN RESPONSE EARLY	Genes defining early response to estrogen.	1/6	200/5261	0.207573	0.207573	0.150217	DHRS2	1	Upregulated	29	1μM	H358	wilcox
ESTROGEN RESPONSE LATE	Genes defining late response to estrogen.	1/6	200/5261	0.207573	0.207573	0.150217	DHRS2	1	Upregulated	30	1μM	H358	wilcox
GLYCOLYSIS	Genes encoding proteins involved in glycolysis and gluconeogenesis.	1/6	200/5261	0.207573	0.207573	0.150217	GCLC	1	Upregulated	31	1μM	H358	wilcox
HEME METABOLISM	Genes involved in metabolism of heme (a cofactor consisting of iron and porphyrin) and erythroblast differentiation.	1/6	200/5261	0.207573	0.207573	0.150217	GCLC	1	Upregulated	32	1μM	H358	wilcox
HYPOXIA	Genes up-regulated in response to low oxygen levels (hypoxia).	1/6	200/5261	0.207573	0.207573	0.150217	HMOX1	1	Upregulated	33	1μM	H358	wilcox
P53 PATHWAY	Genes involved in p53 pathways and networks.	1/6	200/5261	0.207573	0.207573	0.150217	HMOX1	1	Upregulated	34	1μM	H358	wilcox
TNFA SIGNALING VIA NFKB	Genes regulated by NF-kB in response to TNF [GeneID=7124].	1/6	200/5261	0.207573	0.207573	0.150217	SQSTM1	1	Upregulated	35	1μM	H358	wilcox
G1 AND S PHASES	Cdk2, 4, and 6 bind cyclin D in G1, while cdk2/cyclin E promotes the G1/S transition.	1/34	15/5261	0.0927928	0.210005	0.143945	CCND1	1	Downregulated	25	1μM	H358	wilcox
CHOLESTEROL HOMEOSTASIS	Genes involved in cholesterol homeostasis.	2/30	74/5261	0.0659256	0.214258	0.161923	PLAUR/ANTXR2	2	Downregulated	28	0.1μM	H358	wilcox
REG CASCADE OF CYCLIN EXPR	Expression of cyclins regulates progression through the cell cycle by activating cyclin-dependent kinases.	1/30	13/5261	0.0717254	0.215176	0.162616	CCND1	1	Downregulated	27	0.1μM	H358	wilcox
FAS SIGNALING PATHWAY	Fas Signaling Pathway	2/39	66/5261	0.0854018	0.22049	0.161927	EZR/EGFR	2	Downregulated	37	10μM	H358	wilcox
UV RESPONSE DN	Genes down-regulated in response to ultraviolet (UV) radiation.	3/39	144/5261	0.0898606	0.22049	0.161927	F3/CAV1/SNAI2	3	Downregulated	38	10μM	H358	wilcox
REG CASCADE OF CYCLIN EXPR	Expression of cyclins regulates progression through the cell cycle by activating cyclin-dependent kinases.	1/39	13/5261	0.0922982	0.22049	0.161927	CCND1	1	Downregulated	39	10μM	H358	wilcox
CHOLESTEROL HOMEOSTASIS	Genes involved in cholesterol homeostasis.	2/39	74/5261	0.103695	0.227342	0.166958	PLAUR/ERRFI1	2	Downregulated	35	10μM	H358	wilcox
G1 AND S PHASES	Cdk2, 4, and 6 bind cyclin D in G1, while cdk2/cyclin E promotes the G1/S transition.	1/39	15/5261	0.10574	0.227342	0.166958	CCND1	1	Downregulated	36	10μM	H358	wilcox
G1 AND S PHASES	Cdk2, 4, and 6 bind cyclin D in G1, while cdk2/cyclin E promotes the G1/S transition.	1/30	15/5261	0.082309	0.229289	0.173282	CCND1	1	Downregulated	26	0.1μM	H358	wilcox
SIGNALING	Genes related to Wnt-mediated signal transduction	2/30	89/5261	0.0907413	0.235927	0.178299	CCND1/FOSL1	2	Downregulated	25	0.1μM	H358	wilcox
SIGNALING	Genes related to Wnt-mediated signal transduction	2/34	89/5261	0.11214	0.23633	0.161989	CCND1/FOSL1	2	Downregulated	19	1μM	H358	wilcox
PROTEIN SECRETION	Genes involved in protein secretion pathway.	2/34	96/5261	0.127048	0.23633	0.161989	KRT18/EGFR	2	Downregulated	20	1μM	H358	wilcox
ECM GLYCOPROTEINS	Genes encoding structural ECM glycoproteins	3/34	196/5261	0.131505	0.23633	0.161989	LAMB3/THBS1/LAMA3	3	Downregulated	21	1μM	H358	wilcox
COMPLEMENT	Genes encoding components of the complement system, which is part of the innate immune system.	3/34	200/5261	0.137401	0.23633	0.161989	F3/DUSP6/PLAUR	3	Downregulated	22	1μM	H358	wilcox
ESTROGEN RESPONSE EARLY	Genes defining early response to estrogen.	3/34	200/5261	0.137401	0.23633	0.161989	CCND1/MLPH/KRT18	3	Downregulated	23	1μM	H358	wilcox
P53 PATHWAY	Genes involved in p53 pathways and networks.	3/34	200/5261	0.137401	0.23633	0.161989	IER3/EPHA2/TSC22D1	3	Downregulated	24	1μM	H358	wilcox
COMPLEMENT	Genes encoding components of the complement system, which is part of the innate immune system.	3/30	200/5261	0.103807	0.238146	0.179976	F3/DUSP6/PLAUR	3	Downregulated	23	0.1μM	H358	wilcox
G2M CHECKPOINT	Genes involved in the G2/M checkpoint, as in progression through the cell division cycle.	3/30	200/5261	0.103807	0.238146	0.179976	CCND1/HIF1A/TOP1	3	Downregulated	24	0.1μM	H358	wilcox
ANDROGEN RESPONSE	Genes defining response to androgens.	2/30	100/5261	0.110432	0.23927	0.180825	CCND1/MYL12A	2	Downregulated	22	0.1μM	H358	wilcox
INTEGRIN SIGNALING PATHWAY	Integrin Signaling Pathway	2/39	82/5261	0.122959	0.251773	0.184901	CAV1/ITGA2	2	Downregulated	34	10μM	H358	wilcox
PROTEIN SECRETION	Genes involved in protein secretion pathway.	1/9	96/5261	0.152845	0.294666	0.243709	GOLGA4	1	Upregulated	23	10μM	H358	wilcox
PI3K AKT MTOR SIGNALING	Genes up-regulated by activation of the PI3K/AKT/mTOR pathway.	1/9	105/5261	0.166048	0.294666	0.243709	SQSTM1	1	Upregulated	24	10μM	H358	wilcox
SPERMATOGENESIS	Genes up-regulated during production of male gametes (sperm), as in spermatogenesis.	1/9	135/5261	0.208749	0.294666	0.243709	HSPA4L	1	Upregulated	25	10μM	H358	wilcox
UV RESPONSE UP	Genes up-regulated in response to ultraviolet (UV) radiation.	1/9	158/5261	0.240158	0.294666	0.243709	SQSTM1	1	Upregulated	26	10μM	H358	wilcox
APOPTOSIS	Genes mediating programmed cell death (apoptosis) by activation of caspases.	1/9	161/5261	0.244172	0.294666	0.243709	SQSTM1	1	Upregulated	27	10μM	H358	wilcox
COMPLEMENT	Genes encoding components of the complement system, which is part of the innate immune system.	1/9	200/5261	0.294666	0.294666	0.243709	HSPA1A	1	Upregulated	28	10μM	H358	wilcox
ESTROGEN RESPONSE EARLY	Genes defining early response to estrogen.	1/9	200/5261	0.294666	0.294666	0.243709	DHRS2	1	Upregulated	29	10μM	H358	wilcox
G2M CHECKPOINT	Genes involved in the G2/M checkpoint, as in progression through the cell division cycle.	1/9	200/5261	0.294666	0.294666	0.243709	NASP	1	Upregulated	30	10μM	H358	wilcox
GLYCOLYSIS	Genes encoding proteins involved in glycolysis and gluconeogenesis.	1/9	200/5261	0.294666	0.294666	0.243709	NASP	1	Upregulated	31	10μM	H358	wilcox
MTORC1 SIGNALING	Genes up-regulated through activation of mTORC1 complex.	1/9	200/5261	0.294666	0.294666	0.243709	SQSTM1	1	Upregulated	32	10μM	H358	wilcox
P53 PATHWAY	Genes involved in p53 pathways and networks.	1/9	200/5261	0.294666	0.294666	0.243709	HSPA4L	1	Upregulated	33	10μM	H358	wilcox
NOTCH SIGNALING	Genes up-regulated by activation of Notch signaling.	1/34	32/5261	0.187867	0.310704	0.212967	CCND1	1	Downregulated	18	1μM	H358	wilcox
G ALPHA I PATHWAY	G alpha i Pathway	1/34	36/5261	0.208791	0.32855	0.225199	EGFR	1	Downregulated	16	1μM	H358	wilcox
ADRENERGIC	Adrenergic Pathway	1/34	37/5261	0.213939	0.32855	0.225199	EGFR	1	Downregulated	17	1μM	H358	wilcox
JNK MAPK PATHWAY	JNK MAPK Pathway	1/34	40/5261	0.229191	0.339834	0.232934	DUSP4	1	Downregulated	15	1μM	H358	wilcox
ALLOGRAFT REJECTION	Genes up-regulated during transplant rejection.	3/39	200/5261	0.183711	0.343459	0.252234	HIF1A/ETS1/EGFR	3	Downregulated	21	10μM	H358	wilcox
ESTROGEN RESPONSE LATE	Genes defining late response to estrogen.	3/39	200/5261	0.183711	0.343459	0.252234	CCND1/CAV1/KRT19	3	Downregulated	22	10μM	H358	wilcox
NOTCH SIGNALING	Genes up-regulated by activation of Notch signaling.	1/30	32/5261	0.167681	0.344188	0.260115	CCND1	1	Downregulated	21	0.1μM	H358	wilcox
UV RESPONSE DN	Genes down-regulated in response to ultraviolet (UV) radiation.	2/30	144/5261	0.197677	0.363674	0.274841	F3/SNAI2	2	Downregulated	18	0.1μM	H358	wilcox
BASEMENT MEMBRANES	Genes encoding structural components of basement membranes	1/30	40/5261	0.205149	0.363674	0.274841	LAMA3	1	Downregulated	19	0.1μM	H358	wilcox
JNK MAPK PATHWAY	JNK MAPK Pathway	1/30	40/5261	0.205149	0.363674	0.274841	DUSP4	1	Downregulated	20	0.1μM	H358	wilcox
CORE MATRISOME	Ensemble of genes encoding core extracellular matrix including ECM glycoproteins, collagens and proteoglycans	3/34	275/5261	0.261353	0.374606	0.256768	LAMB3/THBS1/LAMA3	3	Downregulated	14	1μM	H358	wilcox
NOTCH SIGNALING	Genes up-regulated by activation of Notch signaling.	1/39	32/5261	0.212434	0.380611	0.279518	CCND1	1	Downregulated	20	10μM	H358	wilcox
G ALPHA I PATHWAY	G alpha i Pathway	1/39	36/5261	0.235675	0.399205	0.293174	EGFR	1	Downregulated	18	10μM	H358	wilcox
ADRENERGIC	Adrenergic Pathway	1/39	37/5261	0.24138	0.399205	0.293174	EGFR	1	Downregulated	19	10μM	H358	wilcox
JNK MAPK PATHWAY	JNK MAPK Pathway	1/39	40/5261	0.258247	0.411282	0.302043	DUSP4	1	Downregulated	17	10μM	H358	wilcox
ECM GLYCOPROTEINS	Genes encoding structural ECM glycoproteins	2/30	196/5261	0.308301	0.441296	0.333503	LAMA3/THBS1	2	Downregulated	12	0.1μM	H358	wilcox
FAS SIGNALING PATHWAY	Fas Signaling Pathway	1/30	66/5261	0.315995	0.441296	0.333503	EZR	1	Downregulated	13	0.1μM	H358	wilcox
APICAL JUNCTION	Genes encoding components of apical junction complex.	2/30	200/5261	0.316828	0.441296	0.333503	ITGA2/LAMA3	2	Downregulated	14	0.1μM	H358	wilcox
ESTROGEN RESPONSE EARLY	Genes defining early response to estrogen.	2/30	200/5261	0.316828	0.441296	0.333503	CCND1/MLPH	2	Downregulated	15	0.1μM	H358	wilcox
HEME METABOLISM	Genes involved in metabolism of heme (a cofactor consisting of iron and porphyrin) and erythroblast differentiation.	2/30	200/5261	0.316828	0.441296	0.333503	TOP1/SLC25A37	2	Downregulated	16	0.1μM	H358	wilcox
P53 PATHWAY	Genes involved in p53 pathways and networks.	2/30	200/5261	0.316828	0.441296	0.333503	IER3/EPHA2	2	Downregulated	17	0.1μM	H358	wilcox
ALLOGRAFT REJECTION	Genes up-regulated during transplant rejection.	2/34	200/5261	0.372821	0.485798	0.332982	HIF1A/EGFR	2	Downregulated	11	1μM	H358	wilcox
G2M CHECKPOINT	Genes involved in the G2/M checkpoint, as in progression through the cell division cycle.	2/34	200/5261	0.372821	0.485798	0.332982	CCND1/HIF1A	2	Downregulated	12	1μM	H358	wilcox
GLYCOLYSIS	Genes encoding proteins involved in glycolysis and gluconeogenesis.	2/34	200/5261	0.372821	0.485798	0.332982	IER3/EGFR	2	Downregulated	13	1μM	H358	wilcox
FATTY ACID METABOLISM	Genes encoding proteins involved in metabolism of fatty acids.	2/39	158/5261	0.328085	0.503845	0.370021	G0S2/LGALS1	2	Downregulated	16	10μM	H358	wilcox
INTEGRIN SIGNALING PATHWAY	Integrin Signaling Pathway	1/30	82/5261	0.376613	0.50648	0.382765	ITGA2	1	Downregulated	11	0.1μM	H358	wilcox
IL2 STAT5 SIGNALING	Genes up-regulated by STAT5 in response to IL2 stimulation.	2/39	199/5261	0.437485	0.573396	0.421099	PHLDA1/KLF6	2	Downregulated	11	10μM	H358	wilcox
COMPLEMENT	Genes encoding components of the complement system, which is part of the innate immune system.	2/39	200/5261	0.440048	0.573396	0.421099	F3/PLAUR	2	Downregulated	12	10μM	H358	wilcox
G2M CHECKPOINT	Genes involved in the G2/M checkpoint, as in progression through the cell division cycle.	2/39	200/5261	0.440048	0.573396	0.421099	CCND1/HIF1A	2	Downregulated	13	10μM	H358	wilcox
GLYCOLYSIS	Genes encoding proteins involved in glycolysis and gluconeogenesis.	2/39	200/5261	0.440048	0.573396	0.421099	IER3/EGFR	2	Downregulated	14	10μM	H358	wilcox
MYOGENESIS	Genes involved in development of skeletal muscle (myogenesis).	2/39	200/5261	0.440048	0.573396	0.421099	CNN3/WWTR1	2	Downregulated	15	10μM	H358	wilcox
CORE MATRISOME	Ensemble of genes encoding core extracellular matrix including ECM glycoproteins, collagens and proteoglycans	2/30	275/5261	0.470195	0.611253	0.461946	LAMA3/THBS1	2	Downregulated	10	0.1μM	H358	wilcox
SIGNALING	Genes related to Wnt-mediated signal transduction	1/39	89/5261	0.487185	0.616146	0.452494	CCND1	1	Downregulated	10	10μM	H358	wilcox
PI3K AKT MTOR SIGNALING	Genes up-regulated by activation of the PI3K/AKT/mTOR pathway.	1/34	105/5261	0.49723	0.62885	0.431035	EGFR	1	Downregulated	10	1μM	H358	wilcox
PI3K AKT MTOR SIGNALING	Genes up-regulated by activation of the PI3K/AKT/mTOR pathway.	1/39	105/5261	0.545757	0.670502	0.492413	EGFR	1	Downregulated	9	10μM	H358	wilcox
UNFOLDED PROTEIN RESPONSE	Genes up-regulated during unfolded protein response, a cellular stress response related to the endoplasmic reticulum.	1/39	113/5261	0.572546	0.683874	0.502233	EXOSC4	1	Downregulated	8	10μM	H358	wilcox
FATTY ACID METABOLISM	Genes encoding proteins involved in metabolism of fatty acids.	1/30	158/5261	0.600422	0.706502	0.533928	G0S2	1	Downregulated	2	0.1μM	H358	wilcox
MITOTIC SPINDLE	Genes important for mitotic spindle assembly.	1/30	199/5261	0.686528	0.706502	0.533928	EZR	1	Downregulated	3	0.1μM	H358	wilcox
ALLOGRAFT REJECTION	Genes up-regulated during transplant rejection.	1/30	200/5261	0.688386	0.706502	0.533928	HIF1A	1	Downregulated	4	0.1μM	H358	wilcox
ESTROGEN RESPONSE LATE	Genes defining late response to estrogen.	1/30	200/5261	0.688386	0.706502	0.533928	CCND1	1	Downregulated	5	0.1μM	H358	wilcox
GLYCOLYSIS	Genes encoding proteins involved in glycolysis and gluconeogenesis.	1/30	200/5261	0.688386	0.706502	0.533928	IER3	1	Downregulated	6	0.1μM	H358	wilcox
INTERFERON GAMMA RESPONSE	Genes up-regulated in response to IFNG [GeneID=3458].	1/30	200/5261	0.688386	0.706502	0.533928	HIF1A	1	Downregulated	7	0.1μM	H358	wilcox
MYOGENESIS	Genes involved in development of skeletal muscle (myogenesis).	1/30	200/5261	0.688386	0.706502	0.533928	WWTR1	1	Downregulated	8	0.1μM	H358	wilcox
XENOBIOTIC METABOLISM	Genes encoding proteins involved in processing of drugs and other xenobiotics.	1/30	200/5261	0.688386	0.706502	0.533928	EPHA2	1	Downregulated	9	0.1μM	H358	wilcox
UV RESPONSE DN	Genes down-regulated in response to ultraviolet (UV) radiation.	1/34	144/5261	0.611945	0.750852	0.51466	F3	1	Downregulated	2	1μM	H358	wilcox
FATTY ACID METABOLISM	Genes encoding proteins involved in metabolism of fatty acids.	1/34	158/5261	0.646567	0.750852	0.51466	G0S2	1	Downregulated	3	1μM	H358	wilcox
MITOTIC SPINDLE	Genes important for mitotic spindle assembly.	1/34	199/5261	0.731588	0.750852	0.51466	EZR	1	Downregulated	4	1μM	H358	wilcox
ESTROGEN RESPONSE LATE	Genes defining late response to estrogen.	1/34	200/5261	0.733391	0.750852	0.51466	CCND1	1	Downregulated	5	1μM	H358	wilcox
HEME METABOLISM	Genes involved in metabolism of heme (a cofactor consisting of iron and porphyrin) and erythroblast differentiation.	1/34	200/5261	0.733391	0.750852	0.51466	SLC25A37	1	Downregulated	6	1μM	H358	wilcox
INTERFERON GAMMA RESPONSE	Genes up-regulated in response to IFNG [GeneID=3458].	1/34	200/5261	0.733391	0.750852	0.51466	HIF1A	1	Downregulated	7	1μM	H358	wilcox
MYOGENESIS	Genes involved in development of skeletal muscle (myogenesis).	1/34	200/5261	0.733391	0.750852	0.51466	WWTR1	1	Downregulated	8	1μM	H358	wilcox
XENOBIOTIC METABOLISM	Genes encoding proteins involved in processing of drugs and other xenobiotics.	1/34	200/5261	0.733391	0.750852	0.51466	EPHA2	1	Downregulated	9	1μM	H358	wilcox
ECM REGULATORS	Genes encoding enzymes and their regulators involved in the remodeling of the extracellular matrix	1/30	238/5261	0.751608	0.751608	0.568017	PLAU	1	Downregulated	1	0.1μM	H358	wilcox
ECM REGULATORS	Genes encoding enzymes and their regulators involved in the remodeling of the extracellular matrix	1/34	238/5261	0.793832	0.793832	0.54412	PLAU	1	Downregulated	1	1μM	H358	wilcox
ECM AFFILIATED	Genes encoding proteins affiliated structurally or functionally to extracellular matrix proteins	1/39	170/5261	0.723558	0.818738	0.601276	LGALS1	1	Downregulated	3	10μM	H358	wilcox
ECM GLYCOPROTEINS	Genes encoding structural ECM glycoproteins	1/39	196/5261	0.773767	0.818738	0.601276	THBS1	1	Downregulated	4	10μM	H358	wilcox
MITOTIC SPINDLE	Genes important for mitotic spindle assembly.	1/39	199/5261	0.778954	0.818738	0.601276	EZR	1	Downregulated	5	10μM	H358	wilcox
INTERFERON GAMMA RESPONSE	Genes up-regulated in response to IFNG [GeneID=3458].	1/39	200/5261	0.780657	0.818738	0.601276	HIF1A	1	Downregulated	6	10μM	H358	wilcox
XENOBIOTIC METABOLISM	Genes encoding proteins involved in processing of drugs and other xenobiotics.	1/39	200/5261	0.780657	0.818738	0.601276	EPHA2	1	Downregulated	7	10μM	H358	wilcox
ECM REGULATORS	Genes encoding enzymes and their regulators involved in the remodeling of the extracellular matrix	1/39	238/5261	0.8367	0.856621	0.629097	PLAU	1	Downregulated	2	10μM	H358	wilcox
CORE MATRISOME	Ensemble of genes encoding core extracellular matrix including ECM glycoproteins, collagens and proteoglycans	1/39	275/5261	0.87774	0.87774	0.644607	THBS1	1	Downregulated	1	10μM	H358	wilcox
SECRETED FACTORS	Genes encoding secreted soluble factors	7/16	343/5261	3.22586e-05	0.000935499	0.000814954	S100A16/S100A10/S100A6/S100A11/CXCL1/GDF15/CCL20	7	Downregulated	32	10μM	H3122	wilcox
ESTROGEN RESPONSE EARLY	Genes defining early response to estrogen.	4/16	200/5261	0.00257346	0.0373151	0.0325068	CCND1/KRT18/STC2/ELF3	4	Downregulated	30	10μM	H3122	wilcox
FATTY ACID METABOLISM	Genes encoding proteins involved in metabolism of fatty acids.	2/4	158/5261	0.00516804	0.0155041	0.0108801	HSP90AA1/HSPH1	2	Upregulated	31	10μM	H3122	wilcox
TNFA SIGNALING VIA NFKB	Genes regulated by NF-kB in response to TNF [GeneID=7124].	3/16	200/5261	0.0210208	0.203201	0.177017	CCND1/CXCL1/CCL20	3	Downregulated	27	10μM	H3122	wilcox
REG CASCADE OF CYCLIN EXPR	Expression of cyclins regulates progression through the cell cycle by activating cyclin-dependent kinases.	1/16	13/5261	0.0388663	0.259367	0.225946	CCND1	1	Downregulated	25	10μM	H3122	wilcox
G1 AND S PHASES	Cdk2, 4, and 6 bind cyclin D in G1, while cdk2/cyclin E promotes the G1/S transition.	1/16	15/5261	0.0447185	0.259367	0.225946	CCND1	1	Downregulated	26	10μM	H3122	wilcox
FATTY ACID METABOLISM	Genes encoding proteins involved in metabolism of fatty acids.	2/16	158/5261	0.0816911	0.294355	0.256425	S100A10/CYP1A1	2	Downregulated	18	10μM	H3122	wilcox
APOPTOSIS	Genes mediating programmed cell death (apoptosis) by activation of caspases.	2/16	161/5261	0.0843887	0.294355	0.256425	CCND1/KRT18	2	Downregulated	19	10μM	H3122	wilcox
NOTCH SIGNALING	Genes up-regulated by activation of Notch signaling.	1/16	32/5261	0.0931307	0.294355	0.256425	CCND1	1	Downregulated	20	10μM	H3122	wilcox
UV RESPONSE DN	Genes down-regulated in response to ultraviolet (UV) radiation.	1/4	144/5261	0.1051	0.143648	0.100805	PHF3	1	Upregulated	28	10μM	H3122	wilcox
APICAL JUNCTION	Genes encoding components of apical junction complex.	2/16	200/5261	0.121802	0.294355	0.256425	AMIGO2/CDH6	2	Downregulated	21	10μM	H3122	wilcox
EPITHELIAL MESENCHYMAL TRANSITION	Genes defining epithelial-mesenchymal transition, as in wound healing, fibrosis and metastasis.	2/16	200/5261	0.121802	0.294355	0.256425	CDH6/CXCL1	2	Downregulated	22	10μM	H3122	wilcox
GLYCOLYSIS	Genes encoding proteins involved in glycolysis and gluconeogenesis.	2/16	200/5261	0.121802	0.294355	0.256425	STC2/ELF3	2	Downregulated	23	10μM	H3122	wilcox
XENOBIOTIC METABOLISM	Genes encoding proteins involved in processing of drugs and other xenobiotics.	2/16	200/5261	0.121802	0.294355	0.256425	CYP1A1/AKR1C2	2	Downregulated	24	10μM	H3122	wilcox
P53 PATHWAY	Genes involved in p53 pathways and networks.	1/4	200/5261	0.143648	0.143648	0.100805	OSGIN1	1	Upregulated	29	10μM	H3122	wilcox
FAS SIGNALING PATHWAY	Fas Signaling Pathway	1/16	66/5261	0.183136	0.408534	0.355891	EZR	1	Downregulated	17	10μM	H3122	wilcox
CHOLESTEROL HOMEOSTASIS	Genes involved in cholesterol homeostasis.	1/16	74/5261	0.20306	0.420625	0.366424	S100A11	1	Downregulated	16	10μM	H3122	wilcox
IL6 JAK STAT3 SIGNALING	Genes up-regulated by IL6 [GeneID=3569] via STAT3 [GeneID=6774], e.g., during acute phase response.	1/16	87/5261	0.234469	0.426483	0.371528	CXCL1	1	Downregulated	12	10μM	H3122	wilcox
SIGNALING	Genes related to Wnt-mediated signal transduction	1/16	89/5261	0.239196	0.426483	0.371528	CCND1	1	Downregulated	13	10μM	H3122	wilcox
PROTEIN SECRETION	Genes involved in protein secretion pathway.	1/16	96/5261	0.255529	0.426483	0.371528	KRT18	1	Downregulated	14	10μM	H3122	wilcox
ANDROGEN RESPONSE	Genes defining response to androgens.	1/16	100/5261	0.264713	0.426483	0.371528	CCND1	1	Downregulated	15	10μM	H3122	wilcox
UNFOLDED PROTEIN RESPONSE	Genes up-regulated during unfolded protein response, a cellular stress response related to the endoplasmic reticulum.	1/16	113/5261	0.293835	0.448486	0.390695	STC2	1	Downregulated	11	10μM	H3122	wilcox
UV RESPONSE UP	Genes up-regulated in response to ultraviolet (UV) radiation.	1/16	158/5261	0.386508	0.462602	0.402992	CYP1A1	1	Downregulated	1	10μM	H3122	wilcox
MITOTIC SPINDLE	Genes important for mitotic spindle assembly.	1/16	199/5261	0.460898	0.462602	0.402992	EZR	1	Downregulated	2	10μM	H3122	wilcox
COMPLEMENT	Genes encoding components of the complement system, which is part of the innate immune system.	1/16	200/5261	0.462602	0.462602	0.402992	CXCL1	1	Downregulated	3	10μM	H3122	wilcox
ESTROGEN RESPONSE LATE	Genes defining late response to estrogen.	1/16	200/5261	0.462602	0.462602	0.402992	CCND1	1	Downregulated	4	10μM	H3122	wilcox
G2M CHECKPOINT	Genes involved in the G2/M checkpoint, as in progression through the cell division cycle.	1/16	200/5261	0.462602	0.462602	0.402992	CCND1	1	Downregulated	5	10μM	H3122	wilcox
HYPOXIA	Genes up-regulated in response to low oxygen levels (hypoxia).	1/16	200/5261	0.462602	0.462602	0.402992	STC2	1	Downregulated	6	10μM	H3122	wilcox
INFLAMMATORY RESPONSE	Genes defining inflammatory response.	1/16	200/5261	0.462602	0.462602	0.402992	CCL20	1	Downregulated	7	10μM	H3122	wilcox
KRAS SIGNALING UP	Genes up-regulated by KRAS activation.	1/16	200/5261	0.462602	0.462602	0.402992	CCL20	1	Downregulated	8	10μM	H3122	wilcox
MYOGENESIS	Genes involved in development of skeletal muscle (myogenesis).	1/16	200/5261	0.462602	0.462602	0.402992	STC2	1	Downregulated	9	10μM	H3122	wilcox
P53 PATHWAY	Genes involved in p53 pathways and networks.	1/16	200/5261	0.462602	0.462602	0.402992	S100A10	1	Downregulated	10	10μM	H3122	wilcox
WNT BETA CATENIN SIGNALING	Genes up-regulated by activation of WNT signaling through accumulation of beta catenin CTNNB1 [GeneID=1499].	1/8	42/5261	0.0621501	0.266749	0.235862	MYC	1	Downregulated	1	10μM	SW480	wilcox
TGF BETA SIGNALING	Genes up-regulated in response to TGFB1 [GeneID=7040].	1/8	54/5261	0.0792744	0.266749	0.235862	ID2	1	Downregulated	2	10μM	SW480	wilcox
MYC TARGETS V2	A subgroup of genes regulated by MYC - version 2 (v2).	1/8	58/5261	0.0849214	0.266749	0.235862	MYC	1	Downregulated	3	10μM	SW480	wilcox
PIP3 SIGNALING IN CARDIAC MYOCTES	Genes related to PIP3 signaling in cardiac myocytes	1/8	67/5261	0.0975164	0.266749	0.235862	MYC	1	Downregulated	4	10μM	SW480	wilcox
CHOLESTEROL HOMEOSTASIS	Genes involved in cholesterol homeostasis.	1/8	74/5261	0.107207	0.266749	0.235862	S100A11	1	Downregulated	5	10μM	SW480	wilcox
SIGNALING	Genes related to Wnt-mediated signal transduction	1/8	89/5261	0.127668	0.266749	0.235862	MYC	1	Downregulated	6	10μM	SW480	wilcox
ANDROGEN RESPONSE	Genes defining response to androgens.	1/8	100/5261	0.14241	0.266749	0.235862	TSC22D1	1	Downregulated	7	10μM	SW480	wilcox
UNFOLDED PROTEIN RESPONSE	Genes up-regulated during unfolded protein response, a cellular stress response related to the endoplasmic reticulum.	1/8	113/5261	0.159551	0.266749	0.235862	STC2	1	Downregulated	8	10μM	SW480	wilcox
UV RESPONSE DN	Genes down-regulated in response to ultraviolet (UV) radiation.	1/8	144/5261	0.199223	0.266749	0.235862	MYC	1	Downregulated	9	10μM	SW480	wilcox
IL2 STAT5 SIGNALING	Genes up-regulated by STAT5 in response to IL2 stimulation.	1/8	199/5261	0.265588	0.266749	0.235862	MYC	1	Downregulated	10	10μM	SW480	wilcox
E2F TARGETS	Genes encoding cell cycle related targets of E2F transcription factors.	1/8	200/5261	0.266749	0.266749	0.235862	MYC	1	Downregulated	11	10μM	SW480	wilcox
EPITHELIAL MESENCHYMAL TRANSITION	Genes defining epithelial-mesenchymal transition, as in wound healing, fibrosis and metastasis.	1/8	200/5261	0.266749	0.266749	0.235862	ID2	1	Downregulated	12	10μM	SW480	wilcox
ESTROGEN RESPONSE LATE	Genes defining late response to estrogen.	1/8	200/5261	0.266749	0.266749	0.235862	ID2	1	Downregulated	13	10μM	SW480	wilcox
G2M CHECKPOINT	Genes involved in the G2/M checkpoint, as in progression through the cell division cycle.	1/8	200/5261	0.266749	0.266749	0.235862	MYC	1	Downregulated	14	10μM	SW480	wilcox
GLYCOLYSIS	Genes encoding proteins involved in glycolysis and gluconeogenesis.	1/8	200/5261	0.266749	0.266749	0.235862	STC2	1	Downregulated	15	10μM	SW480	wilcox
HYPOXIA	Genes up-regulated in response to low oxygen levels (hypoxia).	1/8	200/5261	0.266749	0.266749	0.235862	STC2	1	Downregulated	16	10μM	SW480	wilcox
INFLAMMATORY RESPONSE	Genes defining inflammatory response.	1/8	200/5261	0.266749	0.266749	0.235862	MYC	1	Downregulated	17	10μM	SW480	wilcox
MYC TARGETS V1	A subgroup of genes regulated by MYC - version 1 (v1).	1/8	200/5261	0.266749	0.266749	0.235862	MYC	1	Downregulated	18	10μM	SW480	wilcox
MYOGENESIS	Genes involved in development of skeletal muscle (myogenesis).	1/8	200/5261	0.266749	0.266749	0.235862	STC2	1	Downregulated	19	10μM	SW480	wilcox
P53 PATHWAY	Genes involved in p53 pathways and networks.	1/8	200/5261	0.266749	0.266749	0.235862	TSC22D1	1	Downregulated	20	10μM	SW480	wilcox
XENOBIOTIC METABOLISM	Genes encoding proteins involved in processing of drugs and other xenobiotics.	1/8	200/5261	0.266749	0.266749	0.235862	ID2	1	Downregulated	21	10μM	SW480	wilcox
TGF BETA SIGNALING	Genes up-regulated in response to TGFB1 [GeneID=7040].	1/7	54/5261	0.069713	0.237732	0.237732	PPP1R15A	1	Upregulated	22	10μM	SW480	wilcox
FATTY ACID METABOLISM	Genes encoding proteins involved in metabolism of fatty acids.	1/7	158/5261	0.192305	0.237732	0.237732	HSPH1	1	Upregulated	23	10μM	SW480	wilcox
UV RESPONSE UP	Genes up-regulated in response to ultraviolet (UV) radiation.	1/7	158/5261	0.192305	0.237732	0.237732	DNAJB1	1	Upregulated	24	10μM	SW480	wilcox
MITOTIC SPINDLE	Genes important for mitotic spindle assembly.	1/7	199/5261	0.236676	0.237732	0.237732	DYNLL2	1	Upregulated	25	10μM	SW480	wilcox
COMPLEMENT	Genes encoding components of the complement system, which is part of the innate immune system.	1/7	200/5261	0.237732	0.237732	0.237732	HSPA1A	1	Upregulated	26	10μM	SW480	wilcox
G2M CHECKPOINT	Genes involved in the G2/M checkpoint, as in progression through the cell division cycle.	1/7	200/5261	0.237732	0.237732	0.237732	SFPQ	1	Upregulated	27	10μM	SW480	wilcox
HYPOXIA	Genes up-regulated in response to low oxygen levels (hypoxia).	1/7	200/5261	0.237732	0.237732	0.237732	PPP1R15A	1	Upregulated	28	10μM	SW480	wilcox
KRAS SIGNALING UP	Genes up-regulated by KRAS activation.	1/7	200/5261	0.237732	0.237732	0.237732	PPP1R15A	1	Upregulated	29	10μM	SW480	wilcox
MTORC1 SIGNALING	Genes up-regulated through activation of mTORC1 complex.	1/7	200/5261	0.237732	0.237732	0.237732	PPP1R15A	1	Upregulated	30	10μM	SW480	wilcox
P53 PATHWAY	Genes involved in p53 pathways and networks.	1/7	200/5261	0.237732	0.237732	0.237732	PPP1R15A	1	Upregulated	31	10μM	SW480	wilcox
TNFA SIGNALING VIA NFKB	Genes regulated by NF-kB in response to TNF [GeneID=7124].	1/7	200/5261	0.237732	0.237732	0.237732	PPP1R15A	1	Upregulated	32	10μM	SW480	wilcox
XENOBIOTIC METABOLISM	Genes encoding proteins involved in processing of drugs and other xenobiotics.	1/7	200/5261	0.237732	0.237732	0.237732	SERTAD1	1	Upregulated	33	10μM	SW480	wilcox
ESTROGEN RESPONSE EARLY	Genes defining early response to estrogen.	2/8	200/5261	0.0346153	0.216346	0.191295	MYC/STC2	2	Downregulated	34	10μM	SW480	wilcox
KRAS SIGNALING UP	Genes up-regulated by KRAS activation.	2/8	200/5261	0.0346153	0.216346	0.191295	ID2/TRIB1	2	Downregulated	35	10μM	SW480	wilcox
SECRETED FACTORS	Genes encoding secreted soluble factors	3/8	343/5261	0.0120249	0.150312	0.132907	FGF19/S100A11/S100A16	3	Downregulated	36	10μM	SW480	wilcox
TNFA SIGNALING VIA NFKB	Genes regulated by NF-kB in response to TNF [GeneID=7124].	4/8	200/5261	0.000125841	0.00314603	0.00278175	MYC/ID2/TSC22D1/TRIB1	4	Downregulated	37	10μM	SW480	wilcox
ECM REGULATORS	Genes encoding enzymes and their regulators involved in the remodeling of the extracellular matrix	1/31	238/5261	0.762909	0.762909	0.555966	PLAU	1	Downregulated	1	0.1μM	H358	bimod
FATTY ACID METABOLISM	Genes encoding proteins involved in metabolism of fatty acids.	1/31	158/5261	0.612491	0.718729	0.52377	G0S2	1	Downregulated	2	0.1μM	H358	bimod
MITOTIC SPINDLE	Genes important for mitotic spindle assembly.	1/31	199/5261	0.698454	0.718729	0.52377	EZR	1	Downregulated	3	0.1μM	H358	bimod
ALLOGRAFT REJECTION	Genes up-regulated during transplant rejection.	1/31	200/5261	0.7003	0.718729	0.52377	HIF1A	1	Downregulated	4	0.1μM	H358	bimod
ESTROGEN RESPONSE LATE	Genes defining late response to estrogen.	1/31	200/5261	0.7003	0.718729	0.52377	CCND1	1	Downregulated	5	0.1μM	H358	bimod
GLYCOLYSIS	Genes encoding proteins involved in glycolysis and gluconeogenesis.	1/31	200/5261	0.7003	0.718729	0.52377	IER3	1	Downregulated	6	0.1μM	H358	bimod
INTERFERON GAMMA RESPONSE	Genes up-regulated in response to IFNG [GeneID=3458].	1/31	200/5261	0.7003	0.718729	0.52377	HIF1A	1	Downregulated	7	0.1μM	H358	bimod
MYOGENESIS	Genes involved in development of skeletal muscle (myogenesis).	1/31	200/5261	0.7003	0.718729	0.52377	WWTR1	1	Downregulated	8	0.1μM	H358	bimod
XENOBIOTIC METABOLISM	Genes encoding proteins involved in processing of drugs and other xenobiotics.	1/31	200/5261	0.7003	0.718729	0.52377	EPHA2	1	Downregulated	9	0.1μM	H358	bimod
CORE MATRISOME	Ensemble of genes encoding core extracellular matrix including ECM glycoproteins, collagens and proteoglycans	2/31	275/5261	0.48753	0.633789	0.461871	THBS1/LAMA3	2	Downregulated	10	0.1μM	H358	bimod
INTEGRIN SIGNALING PATHWAY	Integrin Signaling Pathway	1/31	82/5261	0.386385	0.519622	0.378672	ITGA2	1	Downregulated	11	0.1μM	H358	bimod
ECM GLYCOPROTEINS	Genes encoding structural ECM glycoproteins	2/31	196/5261	0.32219	0.460984	0.33594	THBS1/LAMA3	2	Downregulated	12	0.1μM	H358	bimod
FAS SIGNALING PATHWAY	Fas Signaling Pathway	1/31	66/5261	0.324625	0.460984	0.33594	EZR	1	Downregulated	13	0.1μM	H358	bimod
APICAL JUNCTION	Genes encoding components of apical junction complex.	2/31	200/5261	0.330963	0.460984	0.33594	ITGA2/LAMA3	2	Downregulated	14	0.1μM	H358	bimod
ESTROGEN RESPONSE EARLY	Genes defining early response to estrogen.	2/31	200/5261	0.330963	0.460984	0.33594	CCND1/MLPH	2	Downregulated	15	0.1μM	H358	bimod
HEME METABOLISM	Genes involved in metabolism of heme (a cofactor consisting of iron and porphyrin) and erythroblast differentiation.	2/31	200/5261	0.330963	0.460984	0.33594	TOP1/SLC25A37	2	Downregulated	16	0.1μM	H358	bimod
P53 PATHWAY	Genes involved in p53 pathways and networks.	2/31	200/5261	0.330963	0.460984	0.33594	EPHA2/IER3	2	Downregulated	17	0.1μM	H358	bimod
UV RESPONSE DN	Genes down-regulated in response to ultraviolet (UV) radiation.	2/31	144/5261	0.207748	0.374448	0.272877	F3/SNAI2	2	Downregulated	18	0.1μM	H358	bimod
BASEMENT MEMBRANES	Genes encoding structural components of basement membranes	1/31	40/5261	0.211227	0.374448	0.272877	LAMA3	1	Downregulated	19	0.1μM	H358	bimod
JNK MAPK PATHWAY	JNK MAPK Pathway	1/31	40/5261	0.211227	0.374448	0.272877	DUSP4	1	Downregulated	20	0.1μM	H358	bimod
NOTCH SIGNALING	Genes up-regulated by activation of Notch signaling.	1/31	32/5261	0.172773	0.354639	0.258442	CCND1	1	Downregulated	21	0.1μM	H358	bimod
COMPLEMENT	Genes encoding components of the complement system, which is part of the innate immune system.	3/31	200/5261	0.11187	0.242386	0.176637	F3/DUSP6/PLAUR	3	Downregulated	22	0.1μM	H358	bimod
G2M CHECKPOINT	Genes involved in the G2/M checkpoint, as in progression through the cell division cycle.	3/31	200/5261	0.11187	0.242386	0.176637	CCND1/HIF1A/TOP1	3	Downregulated	23	0.1μM	H358	bimod
SIGNALING	Genes related to Wnt-mediated signal transduction	2/31	89/5261	0.0959686	0.233923	0.170471	CCND1/FOSL1	2	Downregulated	24	0.1μM	H358	bimod
G1 AND S PHASES	Cdk2, 4, and 6 bind cyclin D in G1, while cdk2/cyclin E promotes the G1/S transition.	1/31	15/5261	0.0849405	0.220845	0.16094	CCND1	1	Downregulated	25	0.1μM	H358	bimod
IL6 JAK STAT3 SIGNALING	Genes up-regulated by IL6 [GeneID=3569] via STAT3 [GeneID=6774], e.g., during acute phase response.	1/6	87/5261	0.0952514	0.207573	0.154234	HMOX1	1	Upregulated	26	0.1μM	H358	bimod
PI3K AKT MTOR SIGNALING	Genes up-regulated by activation of the PI3K/AKT/mTOR pathway.	1/6	105/5261	0.113982	0.207573	0.154234	SQSTM1	1	Upregulated	27	0.1μM	H358	bimod
UV RESPONSE DN	Genes down-regulated in response to ultraviolet (UV) radiation.	1/6	144/5261	0.153459	0.207573	0.154234	GCNT1	1	Upregulated	28	0.1μM	H358	bimod
ALLOGRAFT REJECTION	Genes up-regulated during transplant rejection.	1/6	200/5261	0.207573	0.207573	0.154234	GCNT1	1	Upregulated	29	0.1μM	H358	bimod
ESTROGEN RESPONSE EARLY	Genes defining early response to estrogen.	1/6	200/5261	0.207573	0.207573	0.154234	DHRS2	1	Upregulated	30	0.1μM	H358	bimod
ESTROGEN RESPONSE LATE	Genes defining late response to estrogen.	1/6	200/5261	0.207573	0.207573	0.154234	DHRS2	1	Upregulated	31	0.1μM	H358	bimod
GLYCOLYSIS	Genes encoding proteins involved in glycolysis and gluconeogenesis.	1/6	200/5261	0.207573	0.207573	0.154234	GCLC	1	Upregulated	32	0.1μM	H358	bimod
HEME METABOLISM	Genes involved in metabolism of heme (a cofactor consisting of iron and porphyrin) and erythroblast differentiation.	1/6	200/5261	0.207573	0.207573	0.154234	GCLC	1	Upregulated	33	0.1μM	H358	bimod
HYPOXIA	Genes up-regulated in response to low oxygen levels (hypoxia).	1/6	200/5261	0.207573	0.207573	0.154234	HMOX1	1	Upregulated	34	0.1μM	H358	bimod
P53 PATHWAY	Genes involved in p53 pathways and networks.	1/6	200/5261	0.207573	0.207573	0.154234	HMOX1	1	Upregulated	35	0.1μM	H358	bimod
TNFA SIGNALING VIA NFKB	Genes regulated by NF-kB in response to TNF [GeneID=7124].	1/6	200/5261	0.207573	0.207573	0.154234	SQSTM1	1	Upregulated	36	0.1μM	H358	bimod
CHOLESTEROL HOMEOSTASIS	Genes involved in cholesterol homeostasis.	2/31	74/5261	0.0698478	0.206233	0.150291	ANTXR2/PLAUR	2	Downregulated	37	0.1μM	H358	bimod
REG CASCADE OF CYCLIN EXPR	Expression of cyclins regulates progression through the cell cycle by activating cyclin-dependent kinases.	1/31	13/5261	0.0740324	0.206233	0.150291	CCND1	1	Downregulated	38	0.1μM	H358	bimod
REACTIVE OXYGEN SPECIES PATHWAY	Genes up-regulated by reactive oxigen species (ROS).	1/6	49/5261	0.0546231	0.154765	0.114996	GCLC	1	Upregulated	39	0.1μM	H358	bimod
JNK MAPK PATHWAY	JNK MAPK Pathway	1/6	40/5261	0.0447812	0.152256	0.113131	MAP3K2	1	Upregulated	40	0.1μM	H358	bimod
TGF BETA SIGNALING	Genes up-regulated in response to TGFB1 [GeneID=7040].	2/31	54/5261	0.0397734	0.129264	0.0942002	THBS1/WWTR1	2	Downregulated	41	0.1μM	H358	bimod
APICAL SURFACE	Genes encoding proteins over-represented on the apical surface of epithelial cells, e.g., important for cell polarity (apical area).	2/31	44/5261	0.0272641	0.0996105	0.0725906	DCBLD2/PLAUR	2	Downregulated	42	0.1μM	H358	bimod
IL2 STAT5 SIGNALING	Genes up-regulated by STAT5 in response to IL2 stimulation.	4/31	199/5261	0.0280953	0.0996105	0.0725906	PHLDA1/CDCP1/EMP1/KLF6	4	Downregulated	43	0.1μM	H358	bimod
ANDROGEN RESPONSE	Genes defining response to androgens.	3/31	100/5261	0.0203745	0.0882893	0.0643404	CCND1/MYL12A/AKAP12	3	Downregulated	44	0.1μM	H358	bimod
UV RESPONSE UP	Genes up-regulated in response to ultraviolet (UV) radiation.	2/6	158/5261	0.0124171	0.0828623	0.0615695	HMOX1/SQSTM1	2	Upregulated	45	0.1μM	H358	bimod
APOPTOSIS	Genes mediating programmed cell death (apoptosis) by activation of caspases.	2/6	161/5261	0.0128748	0.0828623	0.0615695	HMOX1/SQSTM1	2	Upregulated	46	0.1μM	H358	bimod
MTORC1 SIGNALING	Genes up-regulated through activation of mTORC1 complex.	2/6	200/5261	0.019497	0.0828623	0.0615695	GCLC/SQSTM1	2	Upregulated	47	0.1μM	H358	bimod
XENOBIOTIC METABOLISM	Genes encoding proteins involved in processing of drugs and other xenobiotics.	2/6	200/5261	0.019497	0.0828623	0.0615695	HMOX1/GCLC	2	Upregulated	48	0.1μM	H358	bimod
APOPTOSIS	Genes mediating programmed cell death (apoptosis) by activation of caspases.	4/31	161/5261	0.0139606	0.0680578	0.0495968	CCND1/IER3/MCL1/EMP1	4	Downregulated	49	0.1μM	H358	bimod
EPITHELIAL MESENCHYMAL TRANSITION	Genes defining epithelial-mesenchymal transition, as in wound healing, fibrosis and metastasis.	5/31	200/5261	0.00572766	0.0319113	0.0232552	ITGA2/THBS1/LAMA3/SNAI2/PLAUR	5	Downregulated	50	0.1μM	H358	bimod
HYPOXIA	Genes up-regulated in response to low oxygen levels (hypoxia).	5/31	200/5261	0.00572766	0.0319113	0.0232552	F3/IER3/PLAUR/KLF6/AKAP12	5	Downregulated	51	0.1μM	H358	bimod
INFLAMMATORY RESPONSE	Genes defining inflammatory response.	5/31	200/5261	0.00572766	0.0319113	0.0232552	F3/DCBLD2/HIF1A/PLAUR/KLF6	5	Downregulated	52	0.1μM	H358	bimod
COAGULATION	Genes encoding components of blood coagulation system; also up-regulated in platelets.	5/31	138/5261	0.00113262	0.011043	0.00804756	F3/PLAU/DUSP6/ITGA2/THBS1	5	Downregulated	53	0.1μM	H358	bimod
ERK1 ERK2 MAPK PATHWAY	ERK1/ERK2 MAPK Pathway	3/31	32/5261	0.000818629	0.0106422	0.00775544	DUSP4/DUSP6/KLF6	3	Downregulated	54	0.1μM	H358	bimod
KRAS SIGNALING UP	Genes up-regulated by KRAS activation.	9/31	200/5261	1.35046e-06	2.63341e-05	1.91908e-05	G0S2/PLAU/DUSP6/DCBLD2/ITGA2/PLAUR/EMP1/AKAP12/PLEK2	9	Downregulated	55	0.1μM	H358	bimod
TNFA SIGNALING VIA NFKB	Genes regulated by NF-kB in response to TNF [GeneID=7124].	12/31	200/5261	4.91022e-10	1.91499e-08	1.39554e-08	CCND1/PHLDA1/F3/DUSP4/IER3/G0S2/PLAU/PHLDA2/FOSL1/MCL1/PLAUR/KLF6	12	Downregulated	56	0.1μM	H358	bimod
ECM REGULATORS	Genes encoding enzymes and their regulators involved in the remodeling of the extracellular matrix	1/35	238/5261	0.803219	0.803219	0.550554	PLAU	1	Downregulated	1	1μM	H358	bimod
UV RESPONSE DN	Genes down-regulated in response to ultraviolet (UV) radiation.	1/35	144/5261	0.622636	0.761297	0.521819	F3	1	Downregulated	2	1μM	H358	bimod
FATTY ACID METABOLISM	Genes encoding proteins involved in metabolism of fatty acids.	1/35	158/5261	0.657251	0.761297	0.521819	G0S2	1	Downregulated	3	1μM	H358	bimod
MITOTIC SPINDLE	Genes important for mitotic spindle assembly.	1/35	199/5261	0.741807	0.761297	0.521819	EZR	1	Downregulated	4	1μM	H358	bimod
ESTROGEN RESPONSE LATE	Genes defining late response to estrogen.	1/35	200/5261	0.743592	0.761297	0.521819	CCND1	1	Downregulated	5	1μM	H358	bimod
HEME METABOLISM	Genes involved in metabolism of heme (a cofactor consisting of iron and porphyrin) and erythroblast differentiation.	1/35	200/5261	0.743592	0.761297	0.521819	SLC25A37	1	Downregulated	6	1μM	H358	bimod
INTERFERON GAMMA RESPONSE	Genes up-regulated in response to IFNG [GeneID=3458].	1/35	200/5261	0.743592	0.761297	0.521819	HIF1A	1	Downregulated	7	1μM	H358	bimod
MYOGENESIS	Genes involved in development of skeletal muscle (myogenesis).	1/35	200/5261	0.743592	0.761297	0.521819	WWTR1	1	Downregulated	8	1μM	H358	bimod
XENOBIOTIC METABOLISM	Genes encoding proteins involved in processing of drugs and other xenobiotics.	1/35	200/5261	0.743592	0.761297	0.521819	EPHA2	1	Downregulated	9	1μM	H358	bimod
PI3K AKT MTOR SIGNALING	Genes up-regulated by activation of the PI3K/AKT/mTOR pathway.	1/35	105/5261	0.50733	0.641623	0.43979	EGFR	1	Downregulated	10	1μM	H358	bimod
ALLOGRAFT REJECTION	Genes up-regulated during transplant rejection.	2/35	200/5261	0.386549	0.503685	0.345243	HIF1A/EGFR	2	Downregulated	11	1μM	H358	bimod
G2M CHECKPOINT	Genes involved in the G2/M checkpoint, as in progression through the cell division cycle.	2/35	200/5261	0.386549	0.503685	0.345243	CCND1/HIF1A	2	Downregulated	12	1μM	H358	bimod
GLYCOLYSIS	Genes encoding proteins involved in glycolysis and gluconeogenesis.	2/35	200/5261	0.386549	0.503685	0.345243	IER3/EGFR	2	Downregulated	13	1μM	H358	bimod
CORE MATRISOME	Ensemble of genes encoding core extracellular matrix including ECM glycoproteins, collagens and proteoglycans	3/35	275/5261	0.275768	0.395268	0.27093	LAMB3/THBS1/LAMA3	3	Downregulated	14	1μM	H358	bimod
JNK MAPK PATHWAY	JNK MAPK Pathway	1/35	40/5261	0.235089	0.348581	0.238929	DUSP4	1	Downregulated	15	1μM	H358	bimod
G ALPHA I PATHWAY	G alpha i Pathway	1/35	36/5261	0.21424	0.337095	0.231056	EGFR	1	Downregulated	16	1μM	H358	bimod
ADRENERGIC	Adrenergic Pathway	1/35	37/5261	0.219504	0.337095	0.231056	EGFR	1	Downregulated	17	1μM	H358	bimod
NOTCH SIGNALING	Genes up-regulated by activation of Notch signaling.	1/35	32/5261	0.192839	0.318927	0.218603	CCND1	1	Downregulated	18	1μM	H358	bimod
SIGNALING	Genes related to Wnt-mediated signal transduction	2/35	89/5261	0.11768	0.251668	0.172502	CCND1/FOSL1	2	Downregulated	19	1μM	H358	bimod
PROTEIN SECRETION	Genes involved in protein secretion pathway.	2/35	96/5261	0.133216	0.251668	0.172502	KRT18/EGFR	2	Downregulated	20	1μM	H358	bimod
ECM GLYCOPROTEINS	Genes encoding structural ECM glycoproteins	3/35	196/5261	0.140112	0.251668	0.172502	LAMB3/THBS1/LAMA3	3	Downregulated	21	1μM	H358	bimod
COMPLEMENT	Genes encoding components of the complement system, which is part of the innate immune system.	3/35	200/5261	0.146319	0.251668	0.172502	F3/DUSP6/PLAUR	3	Downregulated	22	1μM	H358	bimod
ESTROGEN RESPONSE EARLY	Genes defining early response to estrogen.	3/35	200/5261	0.146319	0.251668	0.172502	CCND1/MLPH/KRT18	3	Downregulated	23	1μM	H358	bimod
P53 PATHWAY	Genes involved in p53 pathways and networks.	3/35	200/5261	0.146319	0.251668	0.172502	IER3/EPHA2/TSC22D1	3	Downregulated	24	1μM	H358	bimod
G1 AND S PHASES	Cdk2, 4, and 6 bind cyclin D in G1, while cdk2/cyclin E promotes the G1/S transition.	1/35	15/5261	0.0953962	0.215897	0.147983	CCND1	1	Downregulated	25	1μM	H358	bimod
IL6 JAK STAT3 SIGNALING	Genes up-regulated by IL6 [GeneID=3569] via STAT3 [GeneID=6774], e.g., during acute phase response.	1/6	87/5261	0.0952514	0.207573	0.150217	HMOX1	1	Upregulated	26	1μM	H358	bimod
PI3K AKT MTOR SIGNALING	Genes up-regulated by activation of the PI3K/AKT/mTOR pathway.	1/6	105/5261	0.113982	0.207573	0.150217	SQSTM1	1	Upregulated	27	1μM	H358	bimod
E2F TARGETS	Genes encoding cell cycle related targets of E2F transcription factors.	1/6	200/5261	0.207573	0.207573	0.150217	HMGB2	1	Upregulated	28	1μM	H358	bimod
ESTROGEN RESPONSE EARLY	Genes defining early response to estrogen.	1/6	200/5261	0.207573	0.207573	0.150217	DHRS2	1	Upregulated	29	1μM	H358	bimod
ESTROGEN RESPONSE LATE	Genes defining late response to estrogen.	1/6	200/5261	0.207573	0.207573	0.150217	DHRS2	1	Upregulated	30	1μM	H358	bimod
GLYCOLYSIS	Genes encoding proteins involved in glycolysis and gluconeogenesis.	1/6	200/5261	0.207573	0.207573	0.150217	GCLC	1	Upregulated	31	1μM	H358	bimod
HEME METABOLISM	Genes involved in metabolism of heme (a cofactor consisting of iron and porphyrin) and erythroblast differentiation.	1/6	200/5261	0.207573	0.207573	0.150217	GCLC	1	Upregulated	32	1μM	H358	bimod
HYPOXIA	Genes up-regulated in response to low oxygen levels (hypoxia).	1/6	200/5261	0.207573	0.207573	0.150217	HMOX1	1	Upregulated	33	1μM	H358	bimod
P53 PATHWAY	Genes involved in p53 pathways and networks.	1/6	200/5261	0.207573	0.207573	0.150217	HMOX1	1	Upregulated	34	1μM	H358	bimod
TNFA SIGNALING VIA NFKB	Genes regulated by NF-kB in response to TNF [GeneID=7124].	1/6	200/5261	0.207573	0.207573	0.150217	SQSTM1	1	Upregulated	35	1μM	H358	bimod
REG CASCADE OF CYCLIN EXPR	Expression of cyclins regulates progression through the cell cycle by activating cyclin-dependent kinases.	1/35	13/5261	0.0832073	0.206062	0.141242	CCND1	1	Downregulated	36	1μM	H358	bimod
CHOLESTEROL HOMEOSTASIS	Genes involved in cholesterol homeostasis.	2/35	74/5261	0.0862584	0.206062	0.141242	PLAUR/ERRFI1	2	Downregulated	37	1μM	H358	bimod
FAS SIGNALING PATHWAY	Fas Signaling Pathway	2/35	66/5261	0.0707729	0.190202	0.130371	EZR/EGFR	2	Downregulated	38	1μM	H358	bimod
REACTIVE OXYGEN SPECIES PATHWAY	Genes up-regulated by reactive oxigen species (ROS).	1/6	49/5261	0.0546231	0.145662	0.105413	GCLC	1	Upregulated	39	1μM	H358	bimod
JNK MAPK PATHWAY	JNK MAPK Pathway	1/6	40/5261	0.0447812	0.1433	0.103704	MAP3K2	1	Upregulated	40	1μM	H358	bimod
TGF BETA SIGNALING	Genes up-regulated in response to TGFB1 [GeneID=7040].	2/35	54/5261	0.0495927	0.142166	0.0974453	WWTR1/THBS1	2	Downregulated	41	1μM	H358	bimod
EPITHELIAL MESENCHYMAL TRANSITION	Genes defining epithelial-mesenchymal transition, as in wound healing, fibrosis and metastasis.	4/35	200/5261	0.042278	0.129854	0.0890063	ITGA2/PLAUR/THBS1/LAMA3	4	Downregulated	42	1μM	H358	bimod
APICAL SURFACE	Genes encoding proteins over-represented on the apical surface of epithelial cells, e.g., important for cell polarity (apical area).	2/35	44/5261	0.0341614	0.112995	0.077451	DCBLD2/PLAUR	2	Downregulated	43	1μM	H358	bimod
BASEMENT MEMBRANES	Genes encoding structural components of basement membranes	2/35	40/5261	0.0286357	0.102611	0.0703332	LAMB3/LAMA3	2	Downregulated	44	1μM	H358	bimod
UV RESPONSE UP	Genes up-regulated in response to ultraviolet (UV) radiation.	2/6	158/5261	0.0124171	0.0779881	0.0564387	HMOX1/SQSTM1	2	Upregulated	45	1μM	H358	bimod
MTORC1 SIGNALING	Genes up-regulated through activation of mTORC1 complex.	2/6	200/5261	0.019497	0.0779881	0.0564387	GCLC/SQSTM1	2	Upregulated	46	1μM	H358	bimod
XENOBIOTIC METABOLISM	Genes encoding proteins involved in processing of drugs and other xenobiotics.	2/6	200/5261	0.019497	0.0779881	0.0564387	HMOX1/GCLC	2	Upregulated	47	1μM	H358	bimod
INTEGRIN SIGNALING PATHWAY	Integrin Signaling Pathway	3/35	82/5261	0.0166879	0.0652346	0.044714	ITGA2/ITGA6/ACTN1	3	Downregulated	48	1μM	H358	bimod
IL2 STAT5 SIGNALING	Genes up-regulated by STAT5 in response to IL2 stimulation.	5/35	199/5261	0.00948306	0.0416236	0.0285303	PHLDA1/ITGA6/CDCP1/KLF6/EMP1	5	Downregulated	49	1μM	H358	bimod
INFLAMMATORY RESPONSE	Genes defining inflammatory response.	5/35	200/5261	0.00967991	0.0416236	0.0285303	F3/DCBLD2/PLAUR/HIF1A/KLF6	5	Downregulated	50	1μM	H358	bimod
APOPTOSIS	Genes mediating programmed cell death (apoptosis) by activation of caspases.	5/35	161/5261	0.00389369	0.0209286	0.0143452	CCND1/IER3/MCL1/KRT18/EMP1	5	Downregulated	51	1μM	H358	bimod
APICAL JUNCTION	Genes encoding components of apical junction complex.	6/35	200/5261	0.00180609	0.0122211	0.00837678	ITGA2/LAMB3/LAMA3/ACTN1/EGFR/AMIGO2	6	Downregulated	52	1μM	H358	bimod
COAGULATION	Genes encoding components of blood coagulation system; also up-regulated in platelets.	5/35	138/5261	0.00198949	0.0122211	0.00837678	F3/ITGA2/PLAU/DUSP6/THBS1	5	Downregulated	53	1μM	H358	bimod
ERK1 ERK2 MAPK PATHWAY	ERK1/ERK2 MAPK Pathway	3/35	32/5261	0.00117245	0.0100831	0.00691128	DUSP4/DUSP6/KLF6	3	Downregulated	54	1μM	H358	bimod
APOPTOSIS	Genes mediating programmed cell death (apoptosis) by activation of caspases.	3/6	161/5261	0.000525725	0.00841159	0.00608734	HMOX1/SQSTM1/HMGB2	3	Upregulated	55	1μM	H358	bimod
ANDROGEN RESPONSE	Genes defining response to androgens.	5/35	100/5261	0.000463322	0.00498071	0.00341395	CCND1/MYL12A/ACTN1/TSC22D1/AKAP12	5	Downregulated	56	1μM	H358	bimod
HYPOXIA	Genes up-regulated in response to low oxygen levels (hypoxia).	7/35	200/5261	0.000280461	0.00401994	0.0027554	F3/IER3/PLAUR/KLF6/ERRFI1/EGFR/AKAP12	7	Downregulated	57	1μM	H358	bimod
KRAS SIGNALING UP	Genes up-regulated by KRAS activation.	8/35	200/5261	3.68344e-05	0.000791941	0.000542823	ITGA2/DCBLD2/PLAU/G0S2/DUSP6/PLAUR/EMP1/AKAP12	8	Downregulated	58	1μM	H358	bimod
TNFA SIGNALING VIA NFKB	Genes regulated by NF-kB in response to TNF [GeneID=7124].	14/35	200/5261	9.62363e-12	4.13816e-10	2.83644e-10	CCND1/PHLDA1/F3/IER3/DUSP4/PLAU/G0S2/LAMB3/PLAUR/FOSL1/PHLDA2/MCL1/KLF6/TSC22D1	14	Downregulated	59	1μM	H358	bimod
CORE MATRISOME	Ensemble of genes encoding core extracellular matrix including ECM glycoproteins, collagens and proteoglycans	1/39	275/5261	0.87774	0.87774	0.644607	THBS1	1	Downregulated	1	10μM	H358	bimod
ECM REGULATORS	Genes encoding enzymes and their regulators involved in the remodeling of the extracellular matrix	1/39	238/5261	0.8367	0.856621	0.629097	PLAU	1	Downregulated	2	10μM	H358	bimod
ECM AFFILIATED	Genes encoding proteins affiliated structurally or functionally to extracellular matrix proteins	1/39	170/5261	0.723558	0.818738	0.601276	LGALS1	1	Downregulated	3	10μM	H358	bimod
ECM GLYCOPROTEINS	Genes encoding structural ECM glycoproteins	1/39	196/5261	0.773767	0.818738	0.601276	THBS1	1	Downregulated	4	10μM	H358	bimod
MITOTIC SPINDLE	Genes important for mitotic spindle assembly.	1/39	199/5261	0.778954	0.818738	0.601276	EZR	1	Downregulated	5	10μM	H358	bimod
INTERFERON GAMMA RESPONSE	Genes up-regulated in response to IFNG [GeneID=3458].	1/39	200/5261	0.780657	0.818738	0.601276	HIF1A	1	Downregulated	6	10μM	H358	bimod
XENOBIOTIC METABOLISM	Genes encoding proteins involved in processing of drugs and other xenobiotics.	1/39	200/5261	0.780657	0.818738	0.601276	EPHA2	1	Downregulated	7	10μM	H358	bimod
UNFOLDED PROTEIN RESPONSE	Genes up-regulated during unfolded protein response, a cellular stress response related to the endoplasmic reticulum.	1/39	113/5261	0.572546	0.683874	0.502233	EXOSC4	1	Downregulated	8	10μM	H358	bimod
PI3K AKT MTOR SIGNALING	Genes up-regulated by activation of the PI3K/AKT/mTOR pathway.	1/39	105/5261	0.545757	0.670502	0.492413	EGFR	1	Downregulated	9	10μM	H358	bimod
SIGNALING	Genes related to Wnt-mediated signal transduction	1/39	89/5261	0.487185	0.616146	0.452494	CCND1	1	Downregulated	10	10μM	H358	bimod
IL2 STAT5 SIGNALING	Genes up-regulated by STAT5 in response to IL2 stimulation.	2/39	199/5261	0.437485	0.573396	0.421099	PHLDA1/KLF6	2	Downregulated	11	10μM	H358	bimod
COMPLEMENT	Genes encoding components of the complement system, which is part of the innate immune system.	2/39	200/5261	0.440048	0.573396	0.421099	F3/PLAUR	2	Downregulated	12	10μM	H358	bimod
G2M CHECKPOINT	Genes involved in the G2/M checkpoint, as in progression through the cell division cycle.	2/39	200/5261	0.440048	0.573396	0.421099	CCND1/HIF1A	2	Downregulated	13	10μM	H358	bimod
GLYCOLYSIS	Genes encoding proteins involved in glycolysis and gluconeogenesis.	2/39	200/5261	0.440048	0.573396	0.421099	IER3/EGFR	2	Downregulated	14	10μM	H358	bimod
MYOGENESIS	Genes involved in development of skeletal muscle (myogenesis).	2/39	200/5261	0.440048	0.573396	0.421099	CNN3/WWTR1	2	Downregulated	15	10μM	H358	bimod
FATTY ACID METABOLISM	Genes encoding proteins involved in metabolism of fatty acids.	2/39	158/5261	0.328085	0.503845	0.370021	G0S2/LGALS1	2	Downregulated	16	10μM	H358	bimod
JNK MAPK PATHWAY	JNK MAPK Pathway	1/39	40/5261	0.258247	0.411282	0.302043	DUSP4	1	Downregulated	17	10μM	H358	bimod
G ALPHA I PATHWAY	G alpha i Pathway	1/39	36/5261	0.235675	0.399205	0.293174	EGFR	1	Downregulated	18	10μM	H358	bimod
ADRENERGIC	Adrenergic Pathway	1/39	37/5261	0.24138	0.399205	0.293174	EGFR	1	Downregulated	19	10μM	H358	bimod
NOTCH SIGNALING	Genes up-regulated by activation of Notch signaling.	1/39	32/5261	0.212434	0.380611	0.279518	CCND1	1	Downregulated	20	10μM	H358	bimod
ALLOGRAFT REJECTION	Genes up-regulated during transplant rejection.	3/39	200/5261	0.183711	0.343459	0.252234	HIF1A/ETS1/EGFR	3	Downregulated	21	10μM	H358	bimod
ESTROGEN RESPONSE LATE	Genes defining late response to estrogen.	3/39	200/5261	0.183711	0.343459	0.252234	CCND1/CAV1/KRT19	3	Downregulated	22	10μM	H358	bimod
PROTEIN SECRETION	Genes involved in protein secretion pathway.	1/9	96/5261	0.152845	0.294666	0.243709	GOLGA4	1	Upregulated	23	10μM	H358	bimod
PI3K AKT MTOR SIGNALING	Genes up-regulated by activation of the PI3K/AKT/mTOR pathway.	1/9	105/5261	0.166048	0.294666	0.243709	SQSTM1	1	Upregulated	24	10μM	H358	bimod
SPERMATOGENESIS	Genes up-regulated during production of male gametes (sperm), as in spermatogenesis.	1/9	135/5261	0.208749	0.294666	0.243709	HSPA4L	1	Upregulated	25	10μM	H358	bimod
UV RESPONSE UP	Genes up-regulated in response to ultraviolet (UV) radiation.	1/9	158/5261	0.240158	0.294666	0.243709	SQSTM1	1	Upregulated	26	10μM	H358	bimod
APOPTOSIS	Genes mediating programmed cell death (apoptosis) by activation of caspases.	1/9	161/5261	0.244172	0.294666	0.243709	SQSTM1	1	Upregulated	27	10μM	H358	bimod
COMPLEMENT	Genes encoding components of the complement system, which is part of the innate immune system.	1/9	200/5261	0.294666	0.294666	0.243709	HSPA1A	1	Upregulated	28	10μM	H358	bimod
ESTROGEN RESPONSE EARLY	Genes defining early response to estrogen.	1/9	200/5261	0.294666	0.294666	0.243709	DHRS2	1	Upregulated	29	10μM	H358	bimod
G2M CHECKPOINT	Genes involved in the G2/M checkpoint, as in progression through the cell division cycle.	1/9	200/5261	0.294666	0.294666	0.243709	NASP	1	Upregulated	30	10μM	H358	bimod
GLYCOLYSIS	Genes encoding proteins involved in glycolysis and gluconeogenesis.	1/9	200/5261	0.294666	0.294666	0.243709	NASP	1	Upregulated	31	10μM	H358	bimod
MTORC1 SIGNALING	Genes up-regulated through activation of mTORC1 complex.	1/9	200/5261	0.294666	0.294666	0.243709	SQSTM1	1	Upregulated	32	10μM	H358	bimod
P53 PATHWAY	Genes involved in p53 pathways and networks.	1/9	200/5261	0.294666	0.294666	0.243709	HSPA4L	1	Upregulated	33	10μM	H358	bimod
INTEGRIN SIGNALING PATHWAY	Integrin Signaling Pathway	2/39	82/5261	0.122959	0.251773	0.184901	CAV1/ITGA2	2	Downregulated	34	10μM	H358	bimod
CHOLESTEROL HOMEOSTASIS	Genes involved in cholesterol homeostasis.	2/39	74/5261	0.103695	0.227342	0.166958	PLAUR/ERRFI1	2	Downregulated	35	10μM	H358	bimod
G1 AND S PHASES	Cdk2, 4, and 6 bind cyclin D in G1, while cdk2/cyclin E promotes the G1/S transition.	1/39	15/5261	0.10574	0.227342	0.166958	CCND1	1	Downregulated	36	10μM	H358	bimod
FAS SIGNALING PATHWAY	Fas Signaling Pathway	2/39	66/5261	0.0854018	0.22049	0.161927	EZR/EGFR	2	Downregulated	37	10μM	H358	bimod
UV RESPONSE DN	Genes down-regulated in response to ultraviolet (UV) radiation.	3/39	144/5261	0.0898606	0.22049	0.161927	F3/CAV1/SNAI2	3	Downregulated	38	10μM	H358	bimod
REG CASCADE OF CYCLIN EXPR	Expression of cyclins regulates progression through the cell cycle by activating cyclin-dependent kinases.	1/39	13/5261	0.0922982	0.22049	0.161927	CCND1	1	Downregulated	39	10μM	H358	bimod
ESTROGEN RESPONSE LATE	Genes defining late response to estrogen.	2/9	200/5261	0.0434092	0.202576	0.167544	DHRS2/HSPA4L	2	Upregulated	40	10μM	H358	bimod
TNFA SIGNALING VIA NFKB	Genes regulated by NF-kB in response to TNF [GeneID=7124].	2/9	200/5261	0.0434092	0.202576	0.167544	SQSTM1/DNAJB4	2	Upregulated	41	10μM	H358	bimod
APICAL JUNCTION	Genes encoding components of apical junction complex.	4/39	200/5261	0.0591383	0.16953	0.124502	AMIGO2/ARPC2/ITGA2/EGFR	4	Downregulated	42	10μM	H358	bimod
ESTROGEN RESPONSE EARLY	Genes defining early response to estrogen.	4/39	200/5261	0.0591383	0.16953	0.124502	CCND1/KRT18/KRT19/MLPH	4	Downregulated	43	10μM	H358	bimod
APICAL SURFACE	Genes encoding proteins over-represented on the apical surface of epithelial cells, e.g., important for cell polarity (apical area).	2/39	44/5261	0.0416618	0.137805	0.101203	DCBLD2/PLAUR	2	Downregulated	44	10μM	H358	bimod
PROTEIN SECRETION	Genes involved in protein secretion pathway.	3/39	96/5261	0.0335084	0.120072	0.0881799	KRT18/EGFR/CAV2	3	Downregulated	45	10μM	H358	bimod
ERK1 ERK2 MAPK PATHWAY	ERK1/ERK2 MAPK Pathway	2/39	32/5261	0.0230902	0.0902616	0.0662876	DUSP4/KLF6	2	Downregulated	46	10μM	H358	bimod
COAGULATION	Genes encoding components of blood coagulation system; also up-regulated in platelets.	4/39	138/5261	0.018313	0.0787458	0.0578305	F3/PLAU/THBS1/ITGA2	4	Downregulated	47	10μM	H358	bimod
INFLAMMATORY RESPONSE	Genes defining inflammatory response.	5/39	200/5261	0.0151934	0.0725906	0.0533101	F3/HIF1A/KLF6/DCBLD2/PLAUR	5	Downregulated	48	10μM	H358	bimod
E2F TARGETS	Genes encoding cell cycle related targets of E2F transcription factors.	3/9	200/5261	0.00383652	0.0537113	0.0444229	NASP/PSIP1/SLBP	3	Upregulated	49	10μM	H358	bimod
TGF BETA SIGNALING	Genes up-regulated in response to TGFB1 [GeneID=7040].	3/39	54/5261	0.0071972	0.0386849	0.02841	THBS1/PMEPA1/WWTR1	3	Downregulated	50	10μM	H358	bimod
APOPTOSIS	Genes mediating programmed cell death (apoptosis) by activation of caspases.	5/39	161/5261	0.00626003	0.0384545	0.0282407	CCND1/IER3/CAV1/KRT18/MCL1	5	Downregulated	51	10μM	H358	bimod
EPITHELIAL MESENCHYMAL TRANSITION	Genes defining epithelial-mesenchymal transition, as in wound healing, fibrosis and metastasis.	6/39	200/5261	0.00319967	0.0229309	0.0168404	THBS1/PMEPA1/LGALS1/SNAI2/ITGA2/PLAUR	6	Downregulated	52	10μM	H358	bimod
P53 PATHWAY	Genes involved in p53 pathways and networks.	6/39	200/5261	0.00319967	0.0229309	0.0168404	IER3/PLK2/EPHA2/ZFP36L1/TSC22D1/TM4SF1	6	Downregulated	53	10μM	H358	bimod
KRAS SIGNALING UP	Genes up-regulated by KRAS activation.	7/39	200/5261	0.000563817	0.00606104	0.00445119	PLAU/ETS1/G0S2/DCBLD2/ITGA2/PLAUR/AKAP12	7	Downregulated	54	10μM	H358	bimod
ANDROGEN RESPONSE	Genes defining response to androgens.	6/39	100/5261	7.96512e-05	0.00114167	0.000838434	CCND1/MYL12A/PMEPA1/KRT19/TSC22D1/AKAP12	6	Downregulated	55	10μM	H358	bimod
HYPOXIA	Genes up-regulated in response to low oxygen levels (hypoxia).	9/39	200/5261	1.08923e-05	0.000234184	0.000171983	IER3/F3/ETS1/CAV1/KLF6/PLAUR/EGFR/ERRFI1/AKAP12	9	Downregulated	56	10μM	H358	bimod
TNFA SIGNALING VIA NFKB	Genes regulated by NF-kB in response to TNF [GeneID=7124].	14/39	200/5261	5.46912e-11	2.35172e-09	1.72709e-09	CCND1/IER3/PHLDA1/F3/PLAU/PLK2/DUSP4/PMEPA1/KLF6/G0S2/TSC22D1/PHLDA2/MCL1/PLAUR	14	Downregulated	57	10μM	H358	bimod
UV RESPONSE UP	Genes up-regulated in response to ultraviolet (UV) radiation.	1/16	158/5261	0.386508	0.462602	0.402992	CYP1A1	1	Downregulated	1	10μM	H3122	bimod
MITOTIC SPINDLE	Genes important for mitotic spindle assembly.	1/16	199/5261	0.460898	0.462602	0.402992	EZR	1	Downregulated	2	10μM	H3122	bimod
COMPLEMENT	Genes encoding components of the complement system, which is part of the innate immune system.	1/16	200/5261	0.462602	0.462602	0.402992	CXCL1	1	Downregulated	3	10μM	H3122	bimod
ESTROGEN RESPONSE LATE	Genes defining late response to estrogen.	1/16	200/5261	0.462602	0.462602	0.402992	CCND1	1	Downregulated	4	10μM	H3122	bimod
G2M CHECKPOINT	Genes involved in the G2/M checkpoint, as in progression through the cell division cycle.	1/16	200/5261	0.462602	0.462602	0.402992	CCND1	1	Downregulated	5	10μM	H3122	bimod
HYPOXIA	Genes up-regulated in response to low oxygen levels (hypoxia).	1/16	200/5261	0.462602	0.462602	0.402992	STC2	1	Downregulated	6	10μM	H3122	bimod
INFLAMMATORY RESPONSE	Genes defining inflammatory response.	1/16	200/5261	0.462602	0.462602	0.402992	CCL20	1	Downregulated	7	10μM	H3122	bimod
KRAS SIGNALING UP	Genes up-regulated by KRAS activation.	1/16	200/5261	0.462602	0.462602	0.402992	CCL20	1	Downregulated	8	10μM	H3122	bimod
MYOGENESIS	Genes involved in development of skeletal muscle (myogenesis).	1/16	200/5261	0.462602	0.462602	0.402992	STC2	1	Downregulated	9	10μM	H3122	bimod
P53 PATHWAY	Genes involved in p53 pathways and networks.	1/16	200/5261	0.462602	0.462602	0.402992	S100A10	1	Downregulated	10	10μM	H3122	bimod
UNFOLDED PROTEIN RESPONSE	Genes up-regulated during unfolded protein response, a cellular stress response related to the endoplasmic reticulum.	1/16	113/5261	0.293835	0.448486	0.390695	STC2	1	Downregulated	11	10μM	H3122	bimod
IL6 JAK STAT3 SIGNALING	Genes up-regulated by IL6 [GeneID=3569] via STAT3 [GeneID=6774], e.g., during acute phase response.	1/16	87/5261	0.234469	0.426483	0.371528	CXCL1	1	Downregulated	12	10μM	H3122	bimod
SIGNALING	Genes related to Wnt-mediated signal transduction	1/16	89/5261	0.239196	0.426483	0.371528	CCND1	1	Downregulated	13	10μM	H3122	bimod
PROTEIN SECRETION	Genes involved in protein secretion pathway.	1/16	96/5261	0.255529	0.426483	0.371528	KRT18	1	Downregulated	14	10μM	H3122	bimod
ANDROGEN RESPONSE	Genes defining response to androgens.	1/16	100/5261	0.264713	0.426483	0.371528	CCND1	1	Downregulated	15	10μM	H3122	bimod
CHOLESTEROL HOMEOSTASIS	Genes involved in cholesterol homeostasis.	1/16	74/5261	0.20306	0.420625	0.366424	S100A11	1	Downregulated	16	10μM	H3122	bimod
FAS SIGNALING PATHWAY	Fas Signaling Pathway	1/16	66/5261	0.183136	0.408534	0.355891	EZR	1	Downregulated	17	10μM	H3122	bimod
FATTY ACID METABOLISM	Genes encoding proteins involved in metabolism of fatty acids.	2/16	158/5261	0.0816911	0.294355	0.256425	S100A10/CYP1A1	2	Downregulated	18	10μM	H3122	bimod
APOPTOSIS	Genes mediating programmed cell death (apoptosis) by activation of caspases.	2/16	161/5261	0.0843887	0.294355	0.256425	CCND1/KRT18	2	Downregulated	19	10μM	H3122	bimod
NOTCH SIGNALING	Genes up-regulated by activation of Notch signaling.	1/16	32/5261	0.0931307	0.294355	0.256425	CCND1	1	Downregulated	20	10μM	H3122	bimod
APICAL JUNCTION	Genes encoding components of apical junction complex.	2/16	200/5261	0.121802	0.294355	0.256425	AMIGO2/CDH6	2	Downregulated	21	10μM	H3122	bimod
EPITHELIAL MESENCHYMAL TRANSITION	Genes defining epithelial-mesenchymal transition, as in wound healing, fibrosis and metastasis.	2/16	200/5261	0.121802	0.294355	0.256425	CXCL1/CDH6	2	Downregulated	22	10μM	H3122	bimod
GLYCOLYSIS	Genes encoding proteins involved in glycolysis and gluconeogenesis.	2/16	200/5261	0.121802	0.294355	0.256425	ELF3/STC2	2	Downregulated	23	10μM	H3122	bimod
XENOBIOTIC METABOLISM	Genes encoding proteins involved in processing of drugs and other xenobiotics.	2/16	200/5261	0.121802	0.294355	0.256425	CYP1A1/AKR1C2	2	Downregulated	24	10μM	H3122	bimod
REG CASCADE OF CYCLIN EXPR	Expression of cyclins regulates progression through the cell cycle by activating cyclin-dependent kinases.	1/16	13/5261	0.0388663	0.259367	0.225946	CCND1	1	Downregulated	25	10μM	H3122	bimod
G1 AND S PHASES	Cdk2, 4, and 6 bind cyclin D in G1, while cdk2/cyclin E promotes the G1/S transition.	1/16	15/5261	0.0447185	0.259367	0.225946	CCND1	1	Downregulated	26	10μM	H3122	bimod
TNFA SIGNALING VIA NFKB	Genes regulated by NF-kB in response to TNF [GeneID=7124].	3/16	200/5261	0.0210208	0.203201	0.177017	CCND1/CXCL1/CCL20	3	Downregulated	27	10μM	H3122	bimod
UV RESPONSE DN	Genes down-regulated in response to ultraviolet (UV) radiation.	1/4	144/5261	0.1051	0.143648	0.100805	PHF3	1	Upregulated	28	10μM	H3122	bimod
P53 PATHWAY	Genes involved in p53 pathways and networks.	1/4	200/5261	0.143648	0.143648	0.100805	OSGIN1	1	Upregulated	29	10μM	H3122	bimod
ESTROGEN RESPONSE EARLY	Genes defining early response to estrogen.	4/16	200/5261	0.00257346	0.0373151	0.0325068	CCND1/KRT18/ELF3/STC2	4	Downregulated	30	10μM	H3122	bimod
FATTY ACID METABOLISM	Genes encoding proteins involved in metabolism of fatty acids.	2/4	158/5261	0.00516804	0.0155041	0.0108801	HSP90AA1/HSPH1	2	Upregulated	31	10μM	H3122	bimod
SECRETED FACTORS	Genes encoding secreted soluble factors	7/16	343/5261	3.22586e-05	0.000935499	0.000814954	S100A16/S100A10/S100A6/S100A11/CXCL1/GDF15/CCL20	7	Downregulated	32	10μM	H3122	bimod
TGF BETA SIGNALING	Genes up-regulated in response to TGFB1 [GeneID=7040].	1/8	54/5261	0.0792744	0.266749	0.23759	PPP1R15A	1	Upregulated	1	10μM	SW480	bimod
FATTY ACID METABOLISM	Genes encoding proteins involved in metabolism of fatty acids.	1/8	158/5261	0.216595	0.266749	0.23759	HSPH1	1	Upregulated	2	10μM	SW480	bimod
UV RESPONSE UP	Genes up-regulated in response to ultraviolet (UV) radiation.	1/8	158/5261	0.216595	0.266749	0.23759	DNAJB1	1	Upregulated	3	10μM	SW480	bimod
COMPLEMENT	Genes encoding components of the complement system, which is part of the innate immune system.	1/8	200/5261	0.266749	0.266749	0.23759	HSPA1A	1	Upregulated	4	10μM	SW480	bimod
E2F TARGETS	Genes encoding cell cycle related targets of E2F transcription factors.	1/8	200/5261	0.266749	0.266749	0.23759	CENPE	1	Upregulated	5	10μM	SW480	bimod
HYPOXIA	Genes up-regulated in response to low oxygen levels (hypoxia).	1/8	200/5261	0.266749	0.266749	0.23759	PPP1R15A	1	Upregulated	6	10μM	SW480	bimod
KRAS SIGNALING UP	Genes up-regulated by KRAS activation.	1/8	200/5261	0.266749	0.266749	0.23759	PPP1R15A	1	Upregulated	7	10μM	SW480	bimod
MTORC1 SIGNALING	Genes up-regulated through activation of mTORC1 complex.	1/8	200/5261	0.266749	0.266749	0.23759	PPP1R15A	1	Upregulated	8	10μM	SW480	bimod
P53 PATHWAY	Genes involved in p53 pathways and networks.	1/8	200/5261	0.266749	0.266749	0.23759	PPP1R15A	1	Upregulated	9	10μM	SW480	bimod
TNFA SIGNALING VIA NFKB	Genes regulated by NF-kB in response to TNF [GeneID=7124].	1/8	200/5261	0.266749	0.266749	0.23759	PPP1R15A	1	Upregulated	10	10μM	SW480	bimod
XENOBIOTIC METABOLISM	Genes encoding proteins involved in processing of drugs and other xenobiotics.	1/8	200/5261	0.266749	0.266749	0.23759	SERTAD1	1	Upregulated	11	10μM	SW480	bimod
WNT BETA CATENIN SIGNALING	Genes up-regulated by activation of WNT signaling through accumulation of beta catenin CTNNB1 [GeneID=1499].	1/8	42/5261	0.0621501	0.266749	0.235862	MYC	1	Downregulated	12	10μM	SW480	bimod
TGF BETA SIGNALING	Genes up-regulated in response to TGFB1 [GeneID=7040].	1/8	54/5261	0.0792744	0.266749	0.235862	ID2	1	Downregulated	13	10μM	SW480	bimod
MYC TARGETS V2	A subgroup of genes regulated by MYC - version 2 (v2).	1/8	58/5261	0.0849214	0.266749	0.235862	MYC	1	Downregulated	14	10μM	SW480	bimod
PIP3 SIGNALING IN CARDIAC MYOCTES	Genes related to PIP3 signaling in cardiac myocytes	1/8	67/5261	0.0975164	0.266749	0.235862	MYC	1	Downregulated	15	10μM	SW480	bimod
CHOLESTEROL HOMEOSTASIS	Genes involved in cholesterol homeostasis.	1/8	74/5261	0.107207	0.266749	0.235862	S100A11	1	Downregulated	16	10μM	SW480	bimod
SIGNALING	Genes related to Wnt-mediated signal transduction	1/8	89/5261	0.127668	0.266749	0.235862	MYC	1	Downregulated	17	10μM	SW480	bimod
ANDROGEN RESPONSE	Genes defining response to androgens.	1/8	100/5261	0.14241	0.266749	0.235862	TSC22D1	1	Downregulated	18	10μM	SW480	bimod
UNFOLDED PROTEIN RESPONSE	Genes up-regulated during unfolded protein response, a cellular stress response related to the endoplasmic reticulum.	1/8	113/5261	0.159551	0.266749	0.235862	STC2	1	Downregulated	19	10μM	SW480	bimod
UV RESPONSE DN	Genes down-regulated in response to ultraviolet (UV) radiation.	1/8	144/5261	0.199223	0.266749	0.235862	MYC	1	Downregulated	20	10μM	SW480	bimod
IL2 STAT5 SIGNALING	Genes up-regulated by STAT5 in response to IL2 stimulation.	1/8	199/5261	0.265588	0.266749	0.235862	MYC	1	Downregulated	21	10μM	SW480	bimod
E2F TARGETS	Genes encoding cell cycle related targets of E2F transcription factors.	1/8	200/5261	0.266749	0.266749	0.235862	MYC	1	Downregulated	22	10μM	SW480	bimod
EPITHELIAL MESENCHYMAL TRANSITION	Genes defining epithelial-mesenchymal transition, as in wound healing, fibrosis and metastasis.	1/8	200/5261	0.266749	0.266749	0.235862	ID2	1	Downregulated	23	10μM	SW480	bimod
ESTROGEN RESPONSE LATE	Genes defining late response to estrogen.	1/8	200/5261	0.266749	0.266749	0.235862	ID2	1	Downregulated	24	10μM	SW480	bimod
G2M CHECKPOINT	Genes involved in the G2/M checkpoint, as in progression through the cell division cycle.	1/8	200/5261	0.266749	0.266749	0.235862	MYC	1	Downregulated	25	10μM	SW480	bimod
GLYCOLYSIS	Genes encoding proteins involved in glycolysis and gluconeogenesis.	1/8	200/5261	0.266749	0.266749	0.235862	STC2	1	Downregulated	26	10μM	SW480	bimod
HYPOXIA	Genes up-regulated in response to low oxygen levels (hypoxia).	1/8	200/5261	0.266749	0.266749	0.235862	STC2	1	Downregulated	27	10μM	SW480	bimod
INFLAMMATORY RESPONSE	Genes defining inflammatory response.	1/8	200/5261	0.266749	0.266749	0.235862	MYC	1	Downregulated	28	10μM	SW480	bimod
MYC TARGETS V1	A subgroup of genes regulated by MYC - version 1 (v1).	1/8	200/5261	0.266749	0.266749	0.235862	MYC	1	Downregulated	29	10μM	SW480	bimod
MYOGENESIS	Genes involved in development of skeletal muscle (myogenesis).	1/8	200/5261	0.266749	0.266749	0.235862	STC2	1	Downregulated	30	10μM	SW480	bimod
P53 PATHWAY	Genes involved in p53 pathways and networks.	1/8	200/5261	0.266749	0.266749	0.235862	TSC22D1	1	Downregulated	31	10μM	SW480	bimod
XENOBIOTIC METABOLISM	Genes encoding proteins involved in processing of drugs and other xenobiotics.	1/8	200/5261	0.266749	0.266749	0.235862	ID2	1	Downregulated	32	10μM	SW480	bimod
MITOTIC SPINDLE	Genes important for mitotic spindle assembly.	2/8	199/5261	0.0342955	0.224999	0.200404	DYNLL2/CENPE	2	Upregulated	33	10μM	SW480	bimod
G2M CHECKPOINT	Genes involved in the G2/M checkpoint, as in progression through the cell division cycle.	2/8	200/5261	0.0346153	0.224999	0.200404	SFPQ/CENPE	2	Upregulated	34	10μM	SW480	bimod
ESTROGEN RESPONSE EARLY	Genes defining early response to estrogen.	2/8	200/5261	0.0346153	0.216346	0.191295	MYC/STC2	2	Downregulated	35	10μM	SW480	bimod
KRAS SIGNALING UP	Genes up-regulated by KRAS activation.	2/8	200/5261	0.0346153	0.216346	0.191295	ID2/TRIB1	2	Downregulated	36	10μM	SW480	bimod
SECRETED FACTORS	Genes encoding secreted soluble factors	3/8	343/5261	0.0120249	0.150312	0.132907	FGF19/S100A11/S100A16	3	Downregulated	37	10μM	SW480	bimod
TNFA SIGNALING VIA NFKB	Genes regulated by NF-kB in response to TNF [GeneID=7124].	4/8	200/5261	0.000125841	0.00314603	0.00278175	MYC/ID2/TSC22D1/TRIB1	4	Downregulated	38	10μM	SW480	bimod
CORE MATRISOME	Ensemble of genes encoding core extracellular matrix including ECM glycoproteins, collagens and proteoglycans	1/11	275/5261	0.446302	0.446302	0.340194	THBS1	1	Downregulated	1	0.1μM	H358	negbinom
ECM REGULATORS	Genes encoding enzymes and their regulators involved in the remodeling of the extracellular matrix	1/11	238/5261	0.399341	0.413603	0.315269	PLAU	1	Downregulated	2	0.1μM	H358	negbinom
UV RESPONSE DN	Genes down-regulated in response to ultraviolet (UV) radiation.	1/11	144/5261	0.263301	0.373098	0.284394	F3	1	Downregulated	3	0.1μM	H358	negbinom
ECM GLYCOPROTEINS	Genes encoding structural ECM glycoproteins	1/11	196/5261	0.341665	0.373098	0.284394	THBS1	1	Downregulated	4	0.1μM	H358	negbinom
IL2 STAT5 SIGNALING	Genes up-regulated by STAT5 in response to IL2 stimulation.	1/11	199/5261	0.345946	0.373098	0.284394	PHLDA1	1	Downregulated	5	0.1μM	H358	negbinom
MITOTIC SPINDLE	Genes important for mitotic spindle assembly.	1/11	199/5261	0.345946	0.373098	0.284394	EZR	1	Downregulated	6	0.1μM	H358	negbinom
APICAL JUNCTION	Genes encoding components of apical junction complex.	1/11	200/5261	0.347367	0.373098	0.284394	ITGA2	1	Downregulated	7	0.1μM	H358	negbinom
COMPLEMENT	Genes encoding components of the complement system, which is part of the innate immune system.	1/11	200/5261	0.347367	0.373098	0.284394	F3	1	Downregulated	8	0.1μM	H358	negbinom
ESTROGEN RESPONSE EARLY	Genes defining early response to estrogen.	1/11	200/5261	0.347367	0.373098	0.284394	CCND1	1	Downregulated	9	0.1μM	H358	negbinom
ESTROGEN RESPONSE LATE	Genes defining late response to estrogen.	1/11	200/5261	0.347367	0.373098	0.284394	CCND1	1	Downregulated	10	0.1μM	H358	negbinom
G2M CHECKPOINT	Genes involved in the G2/M checkpoint, as in progression through the cell division cycle.	1/11	200/5261	0.347367	0.373098	0.284394	CCND1	1	Downregulated	11	0.1μM	H358	negbinom
GLYCOLYSIS	Genes encoding proteins involved in glycolysis and gluconeogenesis.	1/11	200/5261	0.347367	0.373098	0.284394	IER3	1	Downregulated	12	0.1μM	H358	negbinom
P53 PATHWAY	Genes involved in p53 pathways and networks.	1/11	200/5261	0.347367	0.373098	0.284394	IER3	1	Downregulated	13	0.1μM	H358	negbinom
SIGNALING	Genes related to Wnt-mediated signal transduction	1/11	89/5261	0.171268	0.310423	0.23662	CCND1	1	Downregulated	14	0.1μM	H358	negbinom
INTEGRIN SIGNALING PATHWAY	Integrin Signaling Pathway	1/11	82/5261	0.158834	0.307079	0.234071	ITGA2	1	Downregulated	15	0.1μM	H358	negbinom
FAS SIGNALING PATHWAY	Fas Signaling Pathway	1/11	66/5261	0.129774	0.268818	0.204907	EZR	1	Downregulated	16	0.1μM	H358	negbinom
TGF BETA SIGNALING	Genes up-regulated in response to TGFB1 [GeneID=7040].	1/11	54/5261	0.107384	0.239548	0.182596	THBS1	1	Downregulated	17	0.1μM	H358	negbinom
APICAL SURFACE	Genes encoding proteins over-represented on the apical surface of epithelial cells, e.g., important for cell polarity (apical area).	1/11	44/5261	0.0883261	0.213455	0.162706	DCBLD2	1	Downregulated	18	0.1μM	H358	negbinom
EPITHELIAL MESENCHYMAL TRANSITION	Genes defining epithelial-mesenchymal transition, as in wound healing, fibrosis and metastasis.	2/11	200/5261	0.0631086	0.171282	0.13056	ITGA2/THBS1	2	Downregulated	19	0.1μM	H358	negbinom
INFLAMMATORY RESPONSE	Genes defining inflammatory response.	2/11	200/5261	0.0631086	0.171282	0.13056	F3/DCBLD2	2	Downregulated	20	0.1μM	H358	negbinom
NOTCH SIGNALING	Genes up-regulated by activation of Notch signaling.	1/11	32/5261	0.0649692	0.171282	0.13056	CCND1	1	Downregulated	21	0.1μM	H358	negbinom
APOPTOSIS	Genes mediating programmed cell death (apoptosis) by activation of caspases.	2/11	161/5261	0.0427029	0.154798	0.117995	CCND1/IER3	2	Downregulated	22	0.1μM	H358	negbinom
REG CASCADE OF CYCLIN EXPR	Expression of cyclins regulates progression through the cell cycle by activating cyclin-dependent kinases.	1/11	13/5261	0.026873	0.128215	0.0977323	CCND1	1	Downregulated	23	0.1μM	H358	negbinom
G1 AND S PHASES	Cdk2, 4, and 6 bind cyclin D in G1, while cdk2/cyclin E promotes the G1/S transition.	1/11	15/5261	0.0309486	0.128215	0.0977323	CCND1	1	Downregulated	24	0.1μM	H358	negbinom
IL6 JAK STAT3 SIGNALING	Genes up-regulated by IL6 [GeneID=3569] via STAT3 [GeneID=6774], e.g., during acute phase response.	1/2	87/5261	0.0328032	0.0745929	0.068704	HMOX1	1	Upregulated	25	0.1μM	H358	negbinom
UV RESPONSE UP	Genes up-regulated in response to ultraviolet (UV) radiation.	1/2	158/5261	0.0591682	0.0745929	0.068704	HMOX1	1	Upregulated	26	0.1μM	H358	negbinom
APOPTOSIS	Genes mediating programmed cell death (apoptosis) by activation of caspases.	1/2	161/5261	0.0602742	0.0745929	0.068704	HMOX1	1	Upregulated	27	0.1μM	H358	negbinom
ESTROGEN RESPONSE EARLY	Genes defining early response to estrogen.	1/2	200/5261	0.0745929	0.0745929	0.068704	DHRS2	1	Upregulated	28	0.1μM	H358	negbinom
ESTROGEN RESPONSE LATE	Genes defining late response to estrogen.	1/2	200/5261	0.0745929	0.0745929	0.068704	DHRS2	1	Upregulated	29	0.1μM	H358	negbinom
HYPOXIA	Genes up-regulated in response to low oxygen levels (hypoxia).	1/2	200/5261	0.0745929	0.0745929	0.068704	HMOX1	1	Upregulated	30	0.1μM	H358	negbinom
P53 PATHWAY	Genes involved in p53 pathways and networks.	1/2	200/5261	0.0745929	0.0745929	0.068704	HMOX1	1	Upregulated	31	0.1μM	H358	negbinom
XENOBIOTIC METABOLISM	Genes encoding proteins involved in processing of drugs and other xenobiotics.	1/2	200/5261	0.0745929	0.0745929	0.068704	HMOX1	1	Upregulated	32	0.1μM	H358	negbinom
HYPOXIA	Genes up-regulated in response to low oxygen levels (hypoxia).	3/11	200/5261	0.00712331	0.0413152	0.0314925	F3/IER3/AKAP12	3	Downregulated	33	0.1μM	H358	negbinom
ANDROGEN RESPONSE	Genes defining response to androgens.	3/11	100/5261	0.000984274	0.00713598	0.00543941	CCND1/MYL12A/AKAP12	3	Downregulated	34	0.1μM	H358	negbinom
KRAS SIGNALING UP	Genes up-regulated by KRAS activation.	4/11	200/5261	0.000542019	0.00523952	0.00399383	DCBLD2/PLAU/ITGA2/AKAP12	4	Downregulated	35	0.1μM	H358	negbinom
COAGULATION	Genes encoding components of blood coagulation system; also up-regulated in platelets.	4/11	138/5261	0.000129632	0.00187966	0.00143277	F3/PLAU/ITGA2/THBS1	4	Downregulated	36	0.1μM	H358	negbinom
TNFA SIGNALING VIA NFKB	Genes regulated by NF-kB in response to TNF [GeneID=7124].	5/11	200/5261	2.89548e-05	0.000839688	0.000640053	CCND1/F3/PHLDA1/IER3/PLAU	5	Downregulated	37	0.1μM	H358	negbinom
ECM REGULATORS	Genes encoding enzymes and their regulators involved in the remodeling of the extracellular matrix	1/11	238/5261	0.399341	0.399341	0.308263	PLAU	1	Downregulated	1	1μM	H358	negbinom
UV RESPONSE DN	Genes down-regulated in response to ultraviolet (UV) radiation.	1/11	144/5261	0.263301	0.359346	0.27739	F3	1	Downregulated	2	1μM	H358	negbinom
IL2 STAT5 SIGNALING	Genes up-regulated by STAT5 in response to IL2 stimulation.	1/11	199/5261	0.345946	0.359346	0.27739	PHLDA1	1	Downregulated	3	1μM	H358	negbinom
MITOTIC SPINDLE	Genes important for mitotic spindle assembly.	1/11	199/5261	0.345946	0.359346	0.27739	EZR	1	Downregulated	4	1μM	H358	negbinom
COMPLEMENT	Genes encoding components of the complement system, which is part of the innate immune system.	1/11	200/5261	0.347367	0.359346	0.27739	F3	1	Downregulated	5	1μM	H358	negbinom
ESTROGEN RESPONSE EARLY	Genes defining early response to estrogen.	1/11	200/5261	0.347367	0.359346	0.27739	CCND1	1	Downregulated	6	1μM	H358	negbinom
ESTROGEN RESPONSE LATE	Genes defining late response to estrogen.	1/11	200/5261	0.347367	0.359346	0.27739	CCND1	1	Downregulated	7	1μM	H358	negbinom
G2M CHECKPOINT	Genes involved in the G2/M checkpoint, as in progression through the cell division cycle.	1/11	200/5261	0.347367	0.359346	0.27739	CCND1	1	Downregulated	8	1μM	H358	negbinom
GLYCOLYSIS	Genes encoding proteins involved in glycolysis and gluconeogenesis.	1/11	200/5261	0.347367	0.359346	0.27739	IER3	1	Downregulated	9	1μM	H358	negbinom
P53 PATHWAY	Genes involved in p53 pathways and networks.	1/11	200/5261	0.347367	0.359346	0.27739	IER3	1	Downregulated	10	1μM	H358	negbinom
SIGNALING	Genes related to Wnt-mediated signal transduction	1/11	89/5261	0.171268	0.256902	0.19831	CCND1	1	Downregulated	11	1μM	H358	negbinom
INTEGRIN SIGNALING PATHWAY	Integrin Signaling Pathway	1/11	82/5261	0.158834	0.250791	0.193593	ITGA2	1	Downregulated	12	1μM	H358	negbinom
FAS SIGNALING PATHWAY	Fas Signaling Pathway	1/11	66/5261	0.129774	0.21629	0.166961	EZR	1	Downregulated	13	1μM	H358	negbinom
TGF BETA SIGNALING	Genes up-regulated in response to TGFB1 [GeneID=7040].	1/11	54/5261	0.107384	0.193587	0.149435	THBS1	1	Downregulated	14	1μM	H358	negbinom
CORE MATRISOME	Ensemble of genes encoding core extracellular matrix including ECM glycoproteins, collagens and proteoglycans	2/11	275/5261	0.109699	0.193587	0.149435	LAMB3/THBS1	2	Downregulated	15	1μM	H358	negbinom
APICAL SURFACE	Genes encoding proteins over-represented on the apical surface of epithelial cells, e.g., important for cell polarity (apical area).	1/11	44/5261	0.0883261	0.176652	0.136363	DCBLD2	1	Downregulated	16	1μM	H358	negbinom
BASEMENT MEMBRANES	Genes encoding structural components of basement membranes	1/11	40/5261	0.0806001	0.172714	0.133323	LAMB3	1	Downregulated	17	1μM	H358	negbinom
APOPTOSIS	Genes mediating programmed cell death (apoptosis) by activation of caspases.	2/11	161/5261	0.0427029	0.149929	0.115735	CCND1/IER3	2	Downregulated	18	1μM	H358	negbinom
ECM GLYCOPROTEINS	Genes encoding structural ECM glycoproteins	2/11	196/5261	0.0608801	0.149929	0.115735	LAMB3/THBS1	2	Downregulated	19	1μM	H358	negbinom
APICAL JUNCTION	Genes encoding components of apical junction complex.	2/11	200/5261	0.0631086	0.149929	0.115735	ITGA2/LAMB3	2	Downregulated	20	1μM	H358	negbinom
EPITHELIAL MESENCHYMAL TRANSITION	Genes defining epithelial-mesenchymal transition, as in wound healing, fibrosis and metastasis.	2/11	200/5261	0.0631086	0.149929	0.115735	ITGA2/THBS1	2	Downregulated	21	1μM	H358	negbinom
INFLAMMATORY RESPONSE	Genes defining inflammatory response.	2/11	200/5261	0.0631086	0.149929	0.115735	F3/DCBLD2	2	Downregulated	22	1μM	H358	negbinom
NOTCH SIGNALING	Genes up-regulated by activation of Notch signaling.	1/11	32/5261	0.0649692	0.149929	0.115735	CCND1	1	Downregulated	23	1μM	H358	negbinom
REG CASCADE OF CYCLIN EXPR	Expression of cyclins regulates progression through the cell cycle by activating cyclin-dependent kinases.	1/11	13/5261	0.026873	0.132637	0.102386	CCND1	1	Downregulated	24	1μM	H358	negbinom
G1 AND S PHASES	Cdk2, 4, and 6 bind cyclin D in G1, while cdk2/cyclin E promotes the G1/S transition.	1/11	15/5261	0.0309486	0.132637	0.102386	CCND1	1	Downregulated	25	1μM	H358	negbinom
IL6 JAK STAT3 SIGNALING	Genes up-regulated by IL6 [GeneID=3569] via STAT3 [GeneID=6774], e.g., during acute phase response.	1/3	87/5261	0.0488036	0.109786	0.0898834	HMOX1	1	Upregulated	26	1μM	H358	negbinom
UV RESPONSE UP	Genes up-regulated in response to ultraviolet (UV) radiation.	1/3	158/5261	0.0874343	0.109786	0.0898834	HMOX1	1	Upregulated	27	1μM	H358	negbinom
E2F TARGETS	Genes encoding cell cycle related targets of E2F transcription factors.	1/3	200/5261	0.109786	0.109786	0.0898834	HMGB2	1	Upregulated	28	1μM	H358	negbinom
ESTROGEN RESPONSE EARLY	Genes defining early response to estrogen.	1/3	200/5261	0.109786	0.109786	0.0898834	DHRS2	1	Upregulated	29	1μM	H358	negbinom
ESTROGEN RESPONSE LATE	Genes defining late response to estrogen.	1/3	200/5261	0.109786	0.109786	0.0898834	DHRS2	1	Upregulated	30	1μM	H358	negbinom
HYPOXIA	Genes up-regulated in response to low oxygen levels (hypoxia).	1/3	200/5261	0.109786	0.109786	0.0898834	HMOX1	1	Upregulated	31	1μM	H358	negbinom
P53 PATHWAY	Genes involved in p53 pathways and networks.	1/3	200/5261	0.109786	0.109786	0.0898834	HMOX1	1	Upregulated	32	1μM	H358	negbinom
XENOBIOTIC METABOLISM	Genes encoding proteins involved in processing of drugs and other xenobiotics.	1/3	200/5261	0.109786	0.109786	0.0898834	HMOX1	1	Upregulated	33	1μM	H358	negbinom
ANDROGEN RESPONSE	Genes defining response to androgens.	2/11	100/5261	0.017594	0.105564	0.0814882	CCND1/AKAP12	2	Downregulated	34	1μM	H358	negbinom
HYPOXIA	Genes up-regulated in response to low oxygen levels (hypoxia).	3/11	200/5261	0.00712331	0.0534248	0.0412402	F3/IER3/AKAP12	3	Downregulated	35	1μM	H358	negbinom
APOPTOSIS	Genes mediating programmed cell death (apoptosis) by activation of caspases.	2/3	161/5261	0.00273634	0.0246271	0.0201625	HMOX1/HMGB2	2	Upregulated	36	1μM	H358	negbinom
KRAS SIGNALING UP	Genes up-regulated by KRAS activation.	4/11	200/5261	0.000542019	0.00542019	0.00418401	DCBLD2/ITGA2/PLAU/AKAP12	4	Downregulated	37	1μM	H358	negbinom
COAGULATION	Genes encoding components of blood coagulation system; also up-regulated in platelets.	4/11	138/5261	0.000129632	0.00194448	0.001501	F3/ITGA2/PLAU/THBS1	4	Downregulated	38	1μM	H358	negbinom
TNFA SIGNALING VIA NFKB	Genes regulated by NF-kB in response to TNF [GeneID=7124].	6/11	200/5261	1.10415e-06	3.31244e-05	2.55697e-05	CCND1/PHLDA1/F3/IER3/LAMB3/PLAU	6	Downregulated	39	1μM	H358	negbinom
ECM REGULATORS	Genes encoding enzymes and their regulators involved in the remodeling of the extracellular matrix	1/24	238/5261	0.671607	0.671607	0.457441	PLAU	1	Downregulated	1	10μM	H358	negbinom
MITOTIC SPINDLE	Genes important for mitotic spindle assembly.	1/24	199/5261	0.604457	0.624706	0.425496	EZR	1	Downregulated	2	10μM	H358	negbinom
COMPLEMENT	Genes encoding components of the complement system, which is part of the innate immune system.	1/24	200/5261	0.606332	0.624706	0.425496	F3	1	Downregulated	3	10μM	H358	negbinom
GLYCOLYSIS	Genes encoding proteins involved in glycolysis and gluconeogenesis.	1/24	200/5261	0.606332	0.624706	0.425496	IER3	1	Downregulated	4	10μM	H358	negbinom
INTERFERON GAMMA RESPONSE	Genes up-regulated in response to IFNG [GeneID=3458].	1/24	200/5261	0.606332	0.624706	0.425496	HIF1A	1	Downregulated	5	10μM	H358	negbinom
PROTEIN SECRETION	Genes involved in protein secretion pathway.	1/24	96/5261	0.357869	0.41957	0.285775	KRT18	1	Downregulated	6	10μM	H358	negbinom
SIGNALING	Genes related to Wnt-mediated signal transduction	1/24	89/5261	0.336605	0.408735	0.278395	CCND1	1	Downregulated	7	10μM	H358	negbinom
INTEGRIN SIGNALING PATHWAY	Integrin Signaling Pathway	1/24	82/5261	0.314668	0.396249	0.269891	CAV1	1	Downregulated	8	10μM	H358	negbinom
FAS SIGNALING PATHWAY	Fas Signaling Pathway	1/24	66/5261	0.261886	0.342466	0.233258	EZR	1	Downregulated	9	10μM	H358	negbinom
IL2 STAT5 SIGNALING	Genes up-regulated by STAT5 in response to IL2 stimulation.	2/24	199/5261	0.229559	0.314516	0.214222	PHLDA1/KLF6	2	Downregulated	10	10μM	H358	negbinom
ALLOGRAFT REJECTION	Genes up-regulated during transplant rejection.	2/24	200/5261	0.231262	0.314516	0.214222	HIF1A/ETS1	2	Downregulated	11	10μM	H358	negbinom
G2M CHECKPOINT	Genes involved in the G2/M checkpoint, as in progression through the cell division cycle.	2/24	200/5261	0.231262	0.314516	0.214222	CCND1/HIF1A	2	Downregulated	12	10μM	H358	negbinom
APICAL SURFACE	Genes encoding proteins over-represented on the apical surface of epithelial cells, e.g., important for cell polarity (apical area).	1/24	44/5261	0.182913	0.282684	0.19254	DCBLD2	1	Downregulated	13	10μM	H358	negbinom
CORE MATRISOME	Ensemble of genes encoding core extracellular matrix including ECM glycoproteins, collagens and proteoglycans	3/24	275/5261	0.127512	0.225074	0.153301	THBS1/LAMB3/LAMC2	3	Downregulated	14	10μM	H358	negbinom
NOTCH SIGNALING	Genes up-regulated by activation of Notch signaling.	1/24	32/5261	0.136488	0.225074	0.153301	CCND1	1	Downregulated	15	10μM	H358	negbinom
ERK1 ERK2 MAPK PATHWAY	ERK1/ERK2 MAPK Pathway	1/24	32/5261	0.136488	0.225074	0.153301	KLF6	1	Downregulated	16	10μM	H358	negbinom
UV RESPONSE DN	Genes down-regulated in response to ultraviolet (UV) radiation.	2/24	144/5261	0.139017	0.225074	0.153301	F3/CAV1	2	Downregulated	17	10μM	H358	negbinom
G1 AND S PHASES	Cdk2, 4, and 6 bind cyclin D in G1, while cdk2/cyclin E promotes the G1/S transition.	1/24	15/5261	0.0663711	0.132742	0.0904126	CCND1	1	Downregulated	18	10μM	H358	negbinom
REG CASCADE OF CYCLIN EXPR	Expression of cyclins regulates progression through the cell cycle by activating cyclin-dependent kinases.	1/24	13/5261	0.0577721	0.129457	0.0881749	CCND1	1	Downregulated	19	10μM	H358	negbinom
ECM GLYCOPROTEINS	Genes encoding structural ECM glycoproteins	3/24	196/5261	0.0580026	0.129457	0.0881749	THBS1/LAMB3/LAMC2	3	Downregulated	20	10μM	H358	negbinom
EPITHELIAL MESENCHYMAL TRANSITION	Genes defining epithelial-mesenchymal transition, as in wound healing, fibrosis and metastasis.	3/24	200/5261	0.0609208	0.129457	0.0881749	THBS1/PMEPA1/LAMC2	3	Downregulated	21	10μM	H358	negbinom
ESTROGEN RESPONSE EARLY	Genes defining early response to estrogen.	3/24	200/5261	0.0609208	0.129457	0.0881749	CCND1/KRT18/KRT19	3	Downregulated	22	10μM	H358	negbinom
COAGULATION	Genes encoding components of blood coagulation system; also up-regulated in platelets.	3/24	138/5261	0.0238894	0.0699998	0.0476779	F3/PLAU/THBS1	3	Downregulated	23	10μM	H358	negbinom
TGF BETA SIGNALING	Genes up-regulated in response to TGFB1 [GeneID=7040].	2/24	54/5261	0.0247058	0.0699998	0.0476779	THBS1/PMEPA1	2	Downregulated	24	10μM	H358	negbinom
BASEMENT MEMBRANES	Genes encoding structural components of basement membranes	2/24	40/5261	0.0139982	0.0475937	0.0324168	LAMB3/LAMC2	2	Downregulated	25	10μM	H358	negbinom
APOPTOSIS	Genes mediating programmed cell death (apoptosis) by activation of caspases.	4/24	161/5261	0.00556373	0.044753	0.0304819	CCND1/IER3/CAV1/KRT18	4	Downregulated	26	10μM	H358	negbinom
APICAL JUNCTION	Genes encoding components of apical junction complex.	4/24	200/5261	0.0118464	0.044753	0.0304819	AMIGO2/ARPC2/LAMB3/LAMC2	4	Downregulated	27	10μM	H358	negbinom
ESTROGEN RESPONSE LATE	Genes defining late response to estrogen.	4/24	200/5261	0.0118464	0.044753	0.0304819	CCND1/CAV1/KRT19/LAMC2	4	Downregulated	28	10μM	H358	negbinom
INFLAMMATORY RESPONSE	Genes defining inflammatory response.	4/24	200/5261	0.0118464	0.044753	0.0304819	F3/HIF1A/KLF6/DCBLD2	4	Downregulated	29	10μM	H358	negbinom
KRAS SIGNALING UP	Genes up-regulated by KRAS activation.	4/24	200/5261	0.0118464	0.044753	0.0304819	PLAU/ETS1/DCBLD2/AKAP12	4	Downregulated	30	10μM	H358	negbinom
P53 PATHWAY	Genes involved in p53 pathways and networks.	4/24	200/5261	0.0118464	0.044753	0.0304819	IER3/PLK2/ZFP36L1/TM4SF1	4	Downregulated	31	10μM	H358	negbinom
ESTROGEN RESPONSE EARLY	Genes defining early response to estrogen.	1/1	200/5261	0.0380156	0.0380156	NA	DHRS2	1	Upregulated	32	10μM	H358	negbinom
ESTROGEN RESPONSE LATE	Genes defining late response to estrogen.	1/1	200/5261	0.0380156	0.0380156	NA	DHRS2	1	Upregulated	33	10μM	H358	negbinom
HYPOXIA	Genes up-regulated in response to low oxygen levels (hypoxia).	6/24	200/5261	0.000212313	0.00240621	0.00163891	IER3/F3/ETS1/KLF6/CAV1/AKAP12	6	Downregulated	34	10μM	H358	negbinom
ANDROGEN RESPONSE	Genes defining response to androgens.	5/24	100/5261	7.15992e-05	0.00121719	0.000829044	CCND1/MYL12A/PMEPA1/KRT19/AKAP12	5	Downregulated	35	10μM	H358	negbinom
TNFA SIGNALING VIA NFKB	Genes regulated by NF-kB in response to TNF [GeneID=7124].	9/24	200/5261	1.10473e-07	3.75607e-06	2.55832e-06	CCND1/IER3/F3/PLAU/PHLDA1/PLK2/KLF6/PMEPA1/LAMB3	9	Downregulated	36	10μM	H358	negbinom
SECRETED FACTORS	Genes encoding secreted soluble factors	1/6	343/5261	0.332832	0.332832	0.270725	S100A11	1	Downregulated	1	10μM	SW480	negbinom
UV RESPONSE DN	Genes down-regulated in response to ultraviolet (UV) radiation.	1/6	144/5261	0.153459	0.217457	0.176879	MYC	1	Downregulated	2	10μM	SW480	negbinom
IL2 STAT5 SIGNALING	Genes up-regulated by STAT5 in response to IL2 stimulation.	1/6	199/5261	0.206633	0.217457	0.176879	MYC	1	Downregulated	3	10μM	SW480	negbinom
E2F TARGETS	Genes encoding cell cycle related targets of E2F transcription factors.	1/6	200/5261	0.207573	0.217457	0.176879	MYC	1	Downregulated	4	10μM	SW480	negbinom
EPITHELIAL MESENCHYMAL TRANSITION	Genes defining epithelial-mesenchymal transition, as in wound healing, fibrosis and metastasis.	1/6	200/5261	0.207573	0.217457	0.176879	ID2	1	Downregulated	5	10μM	SW480	negbinom
ESTROGEN RESPONSE EARLY	Genes defining early response to estrogen.	1/6	200/5261	0.207573	0.217457	0.176879	MYC	1	Downregulated	6	10μM	SW480	negbinom
ESTROGEN RESPONSE LATE	Genes defining late response to estrogen.	1/6	200/5261	0.207573	0.217457	0.176879	ID2	1	Downregulated	7	10μM	SW480	negbinom
G2M CHECKPOINT	Genes involved in the G2/M checkpoint, as in progression through the cell division cycle.	1/6	200/5261	0.207573	0.217457	0.176879	MYC	1	Downregulated	8	10μM	SW480	negbinom
HYPOXIA	Genes up-regulated in response to low oxygen levels (hypoxia).	1/6	200/5261	0.207573	0.217457	0.176879	AKAP12	1	Downregulated	9	10μM	SW480	negbinom
INFLAMMATORY RESPONSE	Genes defining inflammatory response.	1/6	200/5261	0.207573	0.217457	0.176879	MYC	1	Downregulated	10	10μM	SW480	negbinom
P53 PATHWAY	Genes involved in p53 pathways and networks.	1/6	200/5261	0.207573	0.217457	0.176879	TSC22D1	1	Downregulated	11	10μM	SW480	negbinom
XENOBIOTIC METABOLISM	Genes encoding proteins involved in processing of drugs and other xenobiotics.	1/6	200/5261	0.207573	0.217457	0.176879	ID2	1	Downregulated	12	10μM	SW480	negbinom
SIGNALING	Genes related to Wnt-mediated signal transduction	1/6	89/5261	0.0973488	0.214167	0.174203	MYC	1	Downregulated	13	10μM	SW480	negbinom
WNT BETA CATENIN SIGNALING	Genes up-regulated by activation of WNT signaling through accumulation of beta catenin CTNNB1 [GeneID=1499].	1/6	42/5261	0.0469756	0.19927	0.162085	MYC	1	Downregulated	14	10μM	SW480	negbinom
TGF BETA SIGNALING	Genes up-regulated in response to TGFB1 [GeneID=7040].	1/6	54/5261	0.0600542	0.19927	0.162085	ID2	1	Downregulated	15	10μM	SW480	negbinom
MYC TARGETS V2	A subgroup of genes regulated by MYC - version 2 (v2).	1/6	58/5261	0.0643804	0.19927	0.162085	MYC	1	Downregulated	16	10μM	SW480	negbinom
PIP3 SIGNALING IN CARDIAC MYOCTES	Genes related to PIP3 signaling in cardiac myocytes	1/6	67/5261	0.0740535	0.19927	0.162085	MYC	1	Downregulated	17	10μM	SW480	negbinom
CHOLESTEROL HOMEOSTASIS	Genes involved in cholesterol homeostasis.	1/6	74/5261	0.0815194	0.19927	0.162085	S100A11	1	Downregulated	18	10μM	SW480	negbinom
KRAS SIGNALING UP	Genes up-regulated by KRAS activation.	2/6	200/5261	0.019497	0.107234	0.0872235	ID2/AKAP12	2	Downregulated	19	10μM	SW480	negbinom
MYC TARGETS V1	A subgroup of genes regulated by MYC - version 1 (v1).	2/6	200/5261	0.019497	0.107234	0.0872235	MYC/RPS5	2	Downregulated	20	10μM	SW480	negbinom
ANDROGEN RESPONSE	Genes defining response to androgens.	2/6	100/5261	0.00510509	0.0561559	0.0456771	TSC22D1/AKAP12	2	Downregulated	21	10μM	SW480	negbinom
FATTY ACID METABOLISM	Genes encoding proteins involved in metabolism of fatty acids.	1/1	158/5261	0.0300323	0.0300323	NA	HSPH1	1	Upregulated	22	10μM	SW480	negbinom
TNFA SIGNALING VIA NFKB	Genes regulated by NF-kB in response to TNF [GeneID=7124].	3/6	200/5261	0.000994381	0.0218764	0.0177942	MYC/TSC22D1/ID2	3	Downregulated	23	10μM	SW480	negbinom
CORE MATRISOME	Ensemble of genes encoding core extracellular matrix including ECM glycoproteins, collagens and proteoglycans	1/11	275/5261	0.446302	0.446302	0.340194	THBS1	1	Downregulated	1	0.1μM	H358	poisson
ECM REGULATORS	Genes encoding enzymes and their regulators involved in the remodeling of the extracellular matrix	1/11	238/5261	0.399341	0.413603	0.315269	PLAU	1	Downregulated	2	0.1μM	H358	poisson
UV RESPONSE DN	Genes down-regulated in response to ultraviolet (UV) radiation.	1/11	144/5261	0.263301	0.373098	0.284394	F3	1	Downregulated	3	0.1μM	H358	poisson
ECM GLYCOPROTEINS	Genes encoding structural ECM glycoproteins	1/11	196/5261	0.341665	0.373098	0.284394	THBS1	1	Downregulated	4	0.1μM	H358	poisson
IL2 STAT5 SIGNALING	Genes up-regulated by STAT5 in response to IL2 stimulation.	1/11	199/5261	0.345946	0.373098	0.284394	PHLDA1	1	Downregulated	5	0.1μM	H358	poisson
MITOTIC SPINDLE	Genes important for mitotic spindle assembly.	1/11	199/5261	0.345946	0.373098	0.284394	EZR	1	Downregulated	6	0.1μM	H358	poisson
APICAL JUNCTION	Genes encoding components of apical junction complex.	1/11	200/5261	0.347367	0.373098	0.284394	ITGA2	1	Downregulated	7	0.1μM	H358	poisson
COMPLEMENT	Genes encoding components of the complement system, which is part of the innate immune system.	1/11	200/5261	0.347367	0.373098	0.284394	F3	1	Downregulated	8	0.1μM	H358	poisson
ESTROGEN RESPONSE EARLY	Genes defining early response to estrogen.	1/11	200/5261	0.347367	0.373098	0.284394	CCND1	1	Downregulated	9	0.1μM	H358	poisson
ESTROGEN RESPONSE LATE	Genes defining late response to estrogen.	1/11	200/5261	0.347367	0.373098	0.284394	CCND1	1	Downregulated	10	0.1μM	H358	poisson
G2M CHECKPOINT	Genes involved in the G2/M checkpoint, as in progression through the cell division cycle.	1/11	200/5261	0.347367	0.373098	0.284394	CCND1	1	Downregulated	11	0.1μM	H358	poisson
GLYCOLYSIS	Genes encoding proteins involved in glycolysis and gluconeogenesis.	1/11	200/5261	0.347367	0.373098	0.284394	IER3	1	Downregulated	12	0.1μM	H358	poisson
P53 PATHWAY	Genes involved in p53 pathways and networks.	1/11	200/5261	0.347367	0.373098	0.284394	IER3	1	Downregulated	13	0.1μM	H358	poisson
SIGNALING	Genes related to Wnt-mediated signal transduction	1/11	89/5261	0.171268	0.310423	0.23662	CCND1	1	Downregulated	14	0.1μM	H358	poisson
INTEGRIN SIGNALING PATHWAY	Integrin Signaling Pathway	1/11	82/5261	0.158834	0.307079	0.234071	ITGA2	1	Downregulated	15	0.1μM	H358	poisson
FAS SIGNALING PATHWAY	Fas Signaling Pathway	1/11	66/5261	0.129774	0.268818	0.204907	EZR	1	Downregulated	16	0.1μM	H358	poisson
TGF BETA SIGNALING	Genes up-regulated in response to TGFB1 [GeneID=7040].	1/11	54/5261	0.107384	0.239548	0.182596	THBS1	1	Downregulated	17	0.1μM	H358	poisson
APICAL SURFACE	Genes encoding proteins over-represented on the apical surface of epithelial cells, e.g., important for cell polarity (apical area).	1/11	44/5261	0.0883261	0.213455	0.162706	DCBLD2	1	Downregulated	18	0.1μM	H358	poisson
EPITHELIAL MESENCHYMAL TRANSITION	Genes defining epithelial-mesenchymal transition, as in wound healing, fibrosis and metastasis.	2/11	200/5261	0.0631086	0.171282	0.13056	THBS1/ITGA2	2	Downregulated	19	0.1μM	H358	poisson
INFLAMMATORY RESPONSE	Genes defining inflammatory response.	2/11	200/5261	0.0631086	0.171282	0.13056	F3/DCBLD2	2	Downregulated	20	0.1μM	H358	poisson
NOTCH SIGNALING	Genes up-regulated by activation of Notch signaling.	1/11	32/5261	0.0649692	0.171282	0.13056	CCND1	1	Downregulated	21	0.1μM	H358	poisson
APOPTOSIS	Genes mediating programmed cell death (apoptosis) by activation of caspases.	2/11	161/5261	0.0427029	0.154798	0.117995	CCND1/IER3	2	Downregulated	22	0.1μM	H358	poisson
REG CASCADE OF CYCLIN EXPR	Expression of cyclins regulates progression through the cell cycle by activating cyclin-dependent kinases.	1/11	13/5261	0.026873	0.128215	0.0977323	CCND1	1	Downregulated	23	0.1μM	H358	poisson
G1 AND S PHASES	Cdk2, 4, and 6 bind cyclin D in G1, while cdk2/cyclin E promotes the G1/S transition.	1/11	15/5261	0.0309486	0.128215	0.0977323	CCND1	1	Downregulated	24	0.1μM	H358	poisson
IL6 JAK STAT3 SIGNALING	Genes up-regulated by IL6 [GeneID=3569] via STAT3 [GeneID=6774], e.g., during acute phase response.	1/2	87/5261	0.0328032	0.0745929	0.068704	HMOX1	1	Upregulated	25	0.1μM	H358	poisson
UV RESPONSE UP	Genes up-regulated in response to ultraviolet (UV) radiation.	1/2	158/5261	0.0591682	0.0745929	0.068704	HMOX1	1	Upregulated	26	0.1μM	H358	poisson
APOPTOSIS	Genes mediating programmed cell death (apoptosis) by activation of caspases.	1/2	161/5261	0.0602742	0.0745929	0.068704	HMOX1	1	Upregulated	27	0.1μM	H358	poisson
ESTROGEN RESPONSE EARLY	Genes defining early response to estrogen.	1/2	200/5261	0.0745929	0.0745929	0.068704	DHRS2	1	Upregulated	28	0.1μM	H358	poisson
ESTROGEN RESPONSE LATE	Genes defining late response to estrogen.	1/2	200/5261	0.0745929	0.0745929	0.068704	DHRS2	1	Upregulated	29	0.1μM	H358	poisson
HYPOXIA	Genes up-regulated in response to low oxygen levels (hypoxia).	1/2	200/5261	0.0745929	0.0745929	0.068704	HMOX1	1	Upregulated	30	0.1μM	H358	poisson
P53 PATHWAY	Genes involved in p53 pathways and networks.	1/2	200/5261	0.0745929	0.0745929	0.068704	HMOX1	1	Upregulated	31	0.1μM	H358	poisson
XENOBIOTIC METABOLISM	Genes encoding proteins involved in processing of drugs and other xenobiotics.	1/2	200/5261	0.0745929	0.0745929	0.068704	HMOX1	1	Upregulated	32	0.1μM	H358	poisson
HYPOXIA	Genes up-regulated in response to low oxygen levels (hypoxia).	3/11	200/5261	0.00712331	0.0413152	0.0314925	F3/IER3/AKAP12	3	Downregulated	33	0.1μM	H358	poisson
ANDROGEN RESPONSE	Genes defining response to androgens.	3/11	100/5261	0.000984274	0.00713598	0.00543941	CCND1/AKAP12/MYL12A	3	Downregulated	34	0.1μM	H358	poisson
KRAS SIGNALING UP	Genes up-regulated by KRAS activation.	4/11	200/5261	0.000542019	0.00523952	0.00399383	PLAU/AKAP12/DCBLD2/ITGA2	4	Downregulated	35	0.1μM	H358	poisson
COAGULATION	Genes encoding components of blood coagulation system; also up-regulated in platelets.	4/11	138/5261	0.000129632	0.00187966	0.00143277	F3/PLAU/THBS1/ITGA2	4	Downregulated	36	0.1μM	H358	poisson
TNFA SIGNALING VIA NFKB	Genes regulated by NF-kB in response to TNF [GeneID=7124].	5/11	200/5261	2.89548e-05	0.000839688	0.000640053	CCND1/F3/PLAU/IER3/PHLDA1	5	Downregulated	37	0.1μM	H358	poisson
ECM REGULATORS	Genes encoding enzymes and their regulators involved in the remodeling of the extracellular matrix	1/11	238/5261	0.399341	0.399341	0.308263	PLAU	1	Downregulated	1	1μM	H358	poisson
UV RESPONSE DN	Genes down-regulated in response to ultraviolet (UV) radiation.	1/11	144/5261	0.263301	0.359346	0.27739	F3	1	Downregulated	2	1μM	H358	poisson
IL2 STAT5 SIGNALING	Genes up-regulated by STAT5 in response to IL2 stimulation.	1/11	199/5261	0.345946	0.359346	0.27739	PHLDA1	1	Downregulated	3	1μM	H358	poisson
MITOTIC SPINDLE	Genes important for mitotic spindle assembly.	1/11	199/5261	0.345946	0.359346	0.27739	EZR	1	Downregulated	4	1μM	H358	poisson
COMPLEMENT	Genes encoding components of the complement system, which is part of the innate immune system.	1/11	200/5261	0.347367	0.359346	0.27739	F3	1	Downregulated	5	1μM	H358	poisson
ESTROGEN RESPONSE EARLY	Genes defining early response to estrogen.	1/11	200/5261	0.347367	0.359346	0.27739	CCND1	1	Downregulated	6	1μM	H358	poisson
ESTROGEN RESPONSE LATE	Genes defining late response to estrogen.	1/11	200/5261	0.347367	0.359346	0.27739	CCND1	1	Downregulated	7	1μM	H358	poisson
G2M CHECKPOINT	Genes involved in the G2/M checkpoint, as in progression through the cell division cycle.	1/11	200/5261	0.347367	0.359346	0.27739	CCND1	1	Downregulated	8	1μM	H358	poisson
GLYCOLYSIS	Genes encoding proteins involved in glycolysis and gluconeogenesis.	1/11	200/5261	0.347367	0.359346	0.27739	IER3	1	Downregulated	9	1μM	H358	poisson
P53 PATHWAY	Genes involved in p53 pathways and networks.	1/11	200/5261	0.347367	0.359346	0.27739	IER3	1	Downregulated	10	1μM	H358	poisson
SIGNALING	Genes related to Wnt-mediated signal transduction	1/11	89/5261	0.171268	0.256902	0.19831	CCND1	1	Downregulated	11	1μM	H358	poisson
INTEGRIN SIGNALING PATHWAY	Integrin Signaling Pathway	1/11	82/5261	0.158834	0.250791	0.193593	ITGA2	1	Downregulated	12	1μM	H358	poisson
FAS SIGNALING PATHWAY	Fas Signaling Pathway	1/11	66/5261	0.129774	0.21629	0.166961	EZR	1	Downregulated	13	1μM	H358	poisson
TGF BETA SIGNALING	Genes up-regulated in response to TGFB1 [GeneID=7040].	1/11	54/5261	0.107384	0.193587	0.149435	THBS1	1	Downregulated	14	1μM	H358	poisson
CORE MATRISOME	Ensemble of genes encoding core extracellular matrix including ECM glycoproteins, collagens and proteoglycans	2/11	275/5261	0.109699	0.193587	0.149435	THBS1/LAMB3	2	Downregulated	15	1μM	H358	poisson
APICAL SURFACE	Genes encoding proteins over-represented on the apical surface of epithelial cells, e.g., important for cell polarity (apical area).	1/11	44/5261	0.0883261	0.176652	0.136363	DCBLD2	1	Downregulated	16	1μM	H358	poisson
BASEMENT MEMBRANES	Genes encoding structural components of basement membranes	1/11	40/5261	0.0806001	0.172714	0.133323	LAMB3	1	Downregulated	17	1μM	H358	poisson
APOPTOSIS	Genes mediating programmed cell death (apoptosis) by activation of caspases.	2/11	161/5261	0.0427029	0.149929	0.115735	CCND1/IER3	2	Downregulated	18	1μM	H358	poisson
ECM GLYCOPROTEINS	Genes encoding structural ECM glycoproteins	2/11	196/5261	0.0608801	0.149929	0.115735	THBS1/LAMB3	2	Downregulated	19	1μM	H358	poisson
APICAL JUNCTION	Genes encoding components of apical junction complex.	2/11	200/5261	0.0631086	0.149929	0.115735	LAMB3/ITGA2	2	Downregulated	20	1μM	H358	poisson
EPITHELIAL MESENCHYMAL TRANSITION	Genes defining epithelial-mesenchymal transition, as in wound healing, fibrosis and metastasis.	2/11	200/5261	0.0631086	0.149929	0.115735	THBS1/ITGA2	2	Downregulated	21	1μM	H358	poisson
INFLAMMATORY RESPONSE	Genes defining inflammatory response.	2/11	200/5261	0.0631086	0.149929	0.115735	F3/DCBLD2	2	Downregulated	22	1μM	H358	poisson
NOTCH SIGNALING	Genes up-regulated by activation of Notch signaling.	1/11	32/5261	0.0649692	0.149929	0.115735	CCND1	1	Downregulated	23	1μM	H358	poisson
REG CASCADE OF CYCLIN EXPR	Expression of cyclins regulates progression through the cell cycle by activating cyclin-dependent kinases.	1/11	13/5261	0.026873	0.132637	0.102386	CCND1	1	Downregulated	24	1μM	H358	poisson
G1 AND S PHASES	Cdk2, 4, and 6 bind cyclin D in G1, while cdk2/cyclin E promotes the G1/S transition.	1/11	15/5261	0.0309486	0.132637	0.102386	CCND1	1	Downregulated	25	1μM	H358	poisson
IL6 JAK STAT3 SIGNALING	Genes up-regulated by IL6 [GeneID=3569] via STAT3 [GeneID=6774], e.g., during acute phase response.	1/3	87/5261	0.0488036	0.109786	0.0898834	HMOX1	1	Upregulated	26	1μM	H358	poisson
UV RESPONSE UP	Genes up-regulated in response to ultraviolet (UV) radiation.	1/3	158/5261	0.0874343	0.109786	0.0898834	HMOX1	1	Upregulated	27	1μM	H358	poisson
E2F TARGETS	Genes encoding cell cycle related targets of E2F transcription factors.	1/3	200/5261	0.109786	0.109786	0.0898834	HMGB2	1	Upregulated	28	1μM	H358	poisson
ESTROGEN RESPONSE EARLY	Genes defining early response to estrogen.	1/3	200/5261	0.109786	0.109786	0.0898834	DHRS2	1	Upregulated	29	1μM	H358	poisson
ESTROGEN RESPONSE LATE	Genes defining late response to estrogen.	1/3	200/5261	0.109786	0.109786	0.0898834	DHRS2	1	Upregulated	30	1μM	H358	poisson
HYPOXIA	Genes up-regulated in response to low oxygen levels (hypoxia).	1/3	200/5261	0.109786	0.109786	0.0898834	HMOX1	1	Upregulated	31	1μM	H358	poisson
P53 PATHWAY	Genes involved in p53 pathways and networks.	1/3	200/5261	0.109786	0.109786	0.0898834	HMOX1	1	Upregulated	32	1μM	H358	poisson
XENOBIOTIC METABOLISM	Genes encoding proteins involved in processing of drugs and other xenobiotics.	1/3	200/5261	0.109786	0.109786	0.0898834	HMOX1	1	Upregulated	33	1μM	H358	poisson
ANDROGEN RESPONSE	Genes defining response to androgens.	2/11	100/5261	0.017594	0.105564	0.0814882	CCND1/AKAP12	2	Downregulated	34	1μM	H358	poisson
HYPOXIA	Genes up-regulated in response to low oxygen levels (hypoxia).	3/11	200/5261	0.00712331	0.0534248	0.0412402	F3/IER3/AKAP12	3	Downregulated	35	1μM	H358	poisson
APOPTOSIS	Genes mediating programmed cell death (apoptosis) by activation of caspases.	2/3	161/5261	0.00273634	0.0246271	0.0201625	HMOX1/HMGB2	2	Upregulated	36	1μM	H358	poisson
KRAS SIGNALING UP	Genes up-regulated by KRAS activation.	4/11	200/5261	0.000542019	0.00542019	0.00418401	PLAU/DCBLD2/AKAP12/ITGA2	4	Downregulated	37	1μM	H358	poisson
COAGULATION	Genes encoding components of blood coagulation system; also up-regulated in platelets.	4/11	138/5261	0.000129632	0.00194448	0.001501	F3/THBS1/PLAU/ITGA2	4	Downregulated	38	1μM	H358	poisson
TNFA SIGNALING VIA NFKB	Genes regulated by NF-kB in response to TNF [GeneID=7124].	6/11	200/5261	1.10415e-06	3.31244e-05	2.55697e-05	CCND1/F3/IER3/PHLDA1/PLAU/LAMB3	6	Downregulated	39	1μM	H358	poisson
ECM REGULATORS	Genes encoding enzymes and their regulators involved in the remodeling of the extracellular matrix	1/24	238/5261	0.671607	0.671607	0.457441	PLAU	1	Downregulated	1	10μM	H358	poisson
MITOTIC SPINDLE	Genes important for mitotic spindle assembly.	1/24	199/5261	0.604457	0.624706	0.425496	EZR	1	Downregulated	2	10μM	H358	poisson
COMPLEMENT	Genes encoding components of the complement system, which is part of the innate immune system.	1/24	200/5261	0.606332	0.624706	0.425496	F3	1	Downregulated	3	10μM	H358	poisson
GLYCOLYSIS	Genes encoding proteins involved in glycolysis and gluconeogenesis.	1/24	200/5261	0.606332	0.624706	0.425496	IER3	1	Downregulated	4	10μM	H358	poisson
INTERFERON GAMMA RESPONSE	Genes up-regulated in response to IFNG [GeneID=3458].	1/24	200/5261	0.606332	0.624706	0.425496	HIF1A	1	Downregulated	5	10μM	H358	poisson
PROTEIN SECRETION	Genes involved in protein secretion pathway.	1/24	96/5261	0.357869	0.41957	0.285775	KRT18	1	Downregulated	6	10μM	H358	poisson
SIGNALING	Genes related to Wnt-mediated signal transduction	1/24	89/5261	0.336605	0.408735	0.278395	CCND1	1	Downregulated	7	10μM	H358	poisson
INTEGRIN SIGNALING PATHWAY	Integrin Signaling Pathway	1/24	82/5261	0.314668	0.396249	0.269891	CAV1	1	Downregulated	8	10μM	H358	poisson
FAS SIGNALING PATHWAY	Fas Signaling Pathway	1/24	66/5261	0.261886	0.342466	0.233258	EZR	1	Downregulated	9	10μM	H358	poisson
IL2 STAT5 SIGNALING	Genes up-regulated by STAT5 in response to IL2 stimulation.	2/24	199/5261	0.229559	0.314516	0.214222	PHLDA1/KLF6	2	Downregulated	10	10μM	H358	poisson
ALLOGRAFT REJECTION	Genes up-regulated during transplant rejection.	2/24	200/5261	0.231262	0.314516	0.214222	HIF1A/ETS1	2	Downregulated	11	10μM	H358	poisson
G2M CHECKPOINT	Genes involved in the G2/M checkpoint, as in progression through the cell division cycle.	2/24	200/5261	0.231262	0.314516	0.214222	CCND1/HIF1A	2	Downregulated	12	10μM	H358	poisson
APICAL SURFACE	Genes encoding proteins over-represented on the apical surface of epithelial cells, e.g., important for cell polarity (apical area).	1/24	44/5261	0.182913	0.282684	0.19254	DCBLD2	1	Downregulated	13	10μM	H358	poisson
CORE MATRISOME	Ensemble of genes encoding core extracellular matrix including ECM glycoproteins, collagens and proteoglycans	3/24	275/5261	0.127512	0.225074	0.153301	THBS1/LAMC2/LAMB3	3	Downregulated	14	10μM	H358	poisson
NOTCH SIGNALING	Genes up-regulated by activation of Notch signaling.	1/24	32/5261	0.136488	0.225074	0.153301	CCND1	1	Downregulated	15	10μM	H358	poisson
ERK1 ERK2 MAPK PATHWAY	ERK1/ERK2 MAPK Pathway	1/24	32/5261	0.136488	0.225074	0.153301	KLF6	1	Downregulated	16	10μM	H358	poisson
UV RESPONSE DN	Genes down-regulated in response to ultraviolet (UV) radiation.	2/24	144/5261	0.139017	0.225074	0.153301	CAV1/F3	2	Downregulated	17	10μM	H358	poisson
G1 AND S PHASES	Cdk2, 4, and 6 bind cyclin D in G1, while cdk2/cyclin E promotes the G1/S transition.	1/24	15/5261	0.0663711	0.132742	0.0904126	CCND1	1	Downregulated	18	10μM	H358	poisson
REG CASCADE OF CYCLIN EXPR	Expression of cyclins regulates progression through the cell cycle by activating cyclin-dependent kinases.	1/24	13/5261	0.0577721	0.129457	0.0881749	CCND1	1	Downregulated	19	10μM	H358	poisson
ECM GLYCOPROTEINS	Genes encoding structural ECM glycoproteins	3/24	196/5261	0.0580026	0.129457	0.0881749	THBS1/LAMC2/LAMB3	3	Downregulated	20	10μM	H358	poisson
EPITHELIAL MESENCHYMAL TRANSITION	Genes defining epithelial-mesenchymal transition, as in wound healing, fibrosis and metastasis.	3/24	200/5261	0.0609208	0.129457	0.0881749	THBS1/PMEPA1/LAMC2	3	Downregulated	21	10μM	H358	poisson
ESTROGEN RESPONSE EARLY	Genes defining early response to estrogen.	3/24	200/5261	0.0609208	0.129457	0.0881749	CCND1/KRT19/KRT18	3	Downregulated	22	10μM	H358	poisson
COAGULATION	Genes encoding components of blood coagulation system; also up-regulated in platelets.	3/24	138/5261	0.0238894	0.0699998	0.0476779	THBS1/PLAU/F3	3	Downregulated	23	10μM	H358	poisson
TGF BETA SIGNALING	Genes up-regulated in response to TGFB1 [GeneID=7040].	2/24	54/5261	0.0247058	0.0699998	0.0476779	THBS1/PMEPA1	2	Downregulated	24	10μM	H358	poisson
BASEMENT MEMBRANES	Genes encoding structural components of basement membranes	2/24	40/5261	0.0139982	0.0475937	0.0324168	LAMC2/LAMB3	2	Downregulated	25	10μM	H358	poisson
APOPTOSIS	Genes mediating programmed cell death (apoptosis) by activation of caspases.	4/24	161/5261	0.00556373	0.044753	0.0304819	CCND1/CAV1/IER3/KRT18	4	Downregulated	26	10μM	H358	poisson
APICAL JUNCTION	Genes encoding components of apical junction complex.	4/24	200/5261	0.0118464	0.044753	0.0304819	LAMC2/AMIGO2/LAMB3/ARPC2	4	Downregulated	27	10μM	H358	poisson
ESTROGEN RESPONSE LATE	Genes defining late response to estrogen.	4/24	200/5261	0.0118464	0.044753	0.0304819	CCND1/KRT19/CAV1/LAMC2	4	Downregulated	28	10μM	H358	poisson
INFLAMMATORY RESPONSE	Genes defining inflammatory response.	4/24	200/5261	0.0118464	0.044753	0.0304819	F3/HIF1A/DCBLD2/KLF6	4	Downregulated	29	10μM	H358	poisson
KRAS SIGNALING UP	Genes up-regulated by KRAS activation.	4/24	200/5261	0.0118464	0.044753	0.0304819	PLAU/ETS1/AKAP12/DCBLD2	4	Downregulated	30	10μM	H358	poisson
P53 PATHWAY	Genes involved in p53 pathways and networks.	4/24	200/5261	0.0118464	0.044753	0.0304819	IER3/ZFP36L1/PLK2/TM4SF1	4	Downregulated	31	10μM	H358	poisson
ESTROGEN RESPONSE EARLY	Genes defining early response to estrogen.	1/1	200/5261	0.0380156	0.0380156	NA	DHRS2	1	Upregulated	32	10μM	H358	poisson
ESTROGEN RESPONSE LATE	Genes defining late response to estrogen.	1/1	200/5261	0.0380156	0.0380156	NA	DHRS2	1	Upregulated	33	10μM	H358	poisson
HYPOXIA	Genes up-regulated in response to low oxygen levels (hypoxia).	6/24	200/5261	0.000212313	0.00240621	0.00163891	CAV1/F3/IER3/ETS1/AKAP12/KLF6	6	Downregulated	34	10μM	H358	poisson
ANDROGEN RESPONSE	Genes defining response to androgens.	5/24	100/5261	7.15992e-05	0.00121719	0.000829044	CCND1/KRT19/PMEPA1/MYL12A/AKAP12	5	Downregulated	35	10μM	H358	poisson
TNFA SIGNALING VIA NFKB	Genes regulated by NF-kB in response to TNF [GeneID=7124].	9/24	200/5261	1.10473e-07	3.75607e-06	2.55832e-06	CCND1/PLAU/F3/PMEPA1/IER3/PHLDA1/LAMB3/PLK2/KLF6	9	Downregulated	36	10μM	H358	poisson
SECRETED FACTORS	Genes encoding secreted soluble factors	1/6	343/5261	0.332832	0.332832	0.270725	S100A11	1	Downregulated	1	10μM	SW480	poisson
UV RESPONSE DN	Genes down-regulated in response to ultraviolet (UV) radiation.	1/6	144/5261	0.153459	0.217457	0.176879	MYC	1	Downregulated	2	10μM	SW480	poisson
IL2 STAT5 SIGNALING	Genes up-regulated by STAT5 in response to IL2 stimulation.	1/6	199/5261	0.206633	0.217457	0.176879	MYC	1	Downregulated	3	10μM	SW480	poisson
E2F TARGETS	Genes encoding cell cycle related targets of E2F transcription factors.	1/6	200/5261	0.207573	0.217457	0.176879	MYC	1	Downregulated	4	10μM	SW480	poisson
EPITHELIAL MESENCHYMAL TRANSITION	Genes defining epithelial-mesenchymal transition, as in wound healing, fibrosis and metastasis.	1/6	200/5261	0.207573	0.217457	0.176879	ID2	1	Downregulated	5	10μM	SW480	poisson
ESTROGEN RESPONSE EARLY	Genes defining early response to estrogen.	1/6	200/5261	0.207573	0.217457	0.176879	MYC	1	Downregulated	6	10μM	SW480	poisson
ESTROGEN RESPONSE LATE	Genes defining late response to estrogen.	1/6	200/5261	0.207573	0.217457	0.176879	ID2	1	Downregulated	7	10μM	SW480	poisson
G2M CHECKPOINT	Genes involved in the G2/M checkpoint, as in progression through the cell division cycle.	1/6	200/5261	0.207573	0.217457	0.176879	MYC	1	Downregulated	8	10μM	SW480	poisson
HYPOXIA	Genes up-regulated in response to low oxygen levels (hypoxia).	1/6	200/5261	0.207573	0.217457	0.176879	AKAP12	1	Downregulated	9	10μM	SW480	poisson
INFLAMMATORY RESPONSE	Genes defining inflammatory response.	1/6	200/5261	0.207573	0.217457	0.176879	MYC	1	Downregulated	10	10μM	SW480	poisson
P53 PATHWAY	Genes involved in p53 pathways and networks.	1/6	200/5261	0.207573	0.217457	0.176879	TSC22D1	1	Downregulated	11	10μM	SW480	poisson
XENOBIOTIC METABOLISM	Genes encoding proteins involved in processing of drugs and other xenobiotics.	1/6	200/5261	0.207573	0.217457	0.176879	ID2	1	Downregulated	12	10μM	SW480	poisson
SIGNALING	Genes related to Wnt-mediated signal transduction	1/6	89/5261	0.0973488	0.214167	0.174203	MYC	1	Downregulated	13	10μM	SW480	poisson
WNT BETA CATENIN SIGNALING	Genes up-regulated by activation of WNT signaling through accumulation of beta catenin CTNNB1 [GeneID=1499].	1/6	42/5261	0.0469756	0.19927	0.162085	MYC	1	Downregulated	14	10μM	SW480	poisson
TGF BETA SIGNALING	Genes up-regulated in response to TGFB1 [GeneID=7040].	1/6	54/5261	0.0600542	0.19927	0.162085	ID2	1	Downregulated	15	10μM	SW480	poisson
MYC TARGETS V2	A subgroup of genes regulated by MYC - version 2 (v2).	1/6	58/5261	0.0643804	0.19927	0.162085	MYC	1	Downregulated	16	10μM	SW480	poisson
PIP3 SIGNALING IN CARDIAC MYOCTES	Genes related to PIP3 signaling in cardiac myocytes	1/6	67/5261	0.0740535	0.19927	0.162085	MYC	1	Downregulated	17	10μM	SW480	poisson
CHOLESTEROL HOMEOSTASIS	Genes involved in cholesterol homeostasis.	1/6	74/5261	0.0815194	0.19927	0.162085	S100A11	1	Downregulated	18	10μM	SW480	poisson
KRAS SIGNALING UP	Genes up-regulated by KRAS activation.	2/6	200/5261	0.019497	0.107234	0.0872235	AKAP12/ID2	2	Downregulated	19	10μM	SW480	poisson
MYC TARGETS V1	A subgroup of genes regulated by MYC - version 1 (v1).	2/6	200/5261	0.019497	0.107234	0.0872235	RPS5/MYC	2	Downregulated	20	10μM	SW480	poisson
ANDROGEN RESPONSE	Genes defining response to androgens.	2/6	100/5261	0.00510509	0.0561559	0.0456771	AKAP12/TSC22D1	2	Downregulated	21	10μM	SW480	poisson
FATTY ACID METABOLISM	Genes encoding proteins involved in metabolism of fatty acids.	1/1	158/5261	0.0300323	0.0300323	NA	HSPH1	1	Upregulated	22	10μM	SW480	poisson
TNFA SIGNALING VIA NFKB	Genes regulated by NF-kB in response to TNF [GeneID=7124].	3/6	200/5261	0.000994381	0.0218764	0.0177942	MYC/TSC22D1/ID2	3	Downregulated	23	10μM	SW480	poisson
