# Supplementary material for: Onepot-Seq: capturing single-cell transcriptomes simultaneously in a continuous medium via transient localization of mRNA
Source: Nucleic Acids Res. 2022 Aug 12;50(22):12621–35. doi: 10.1093/nar/gkac665 (PMC9825186; doi:10.1093/nar/gkac665)
Supplement: gkac665_Supplemental_Files [file gkac665_supplemental_files.zip › Supplementary Table S3.xlsx]

## Sheet: Supplementary Table S3
Supplementary Table S3. Statistics of aa-Onepot-Seq experiments
Sample	Input cell (Before incubating antibodies)	Number of cell (Before quality filtering)	Number of cell (After quality filtering)	Percent of input cells successfully analyzed (%)	Sequencing Depth (Average reads per cell)	Percent multiplet estimated (%) (re=60μm)	Median trancripts per cell	Median genes per cell	Median percent of mitochondrial genes (%)
1_Hash1	10000	486	449	4.49	89054.8	0.783163	657	428	4.95
1_Hash2	10000	578	557	5.57	28686.9	0.930954	712	460	5.31978
1_Hash3	20000	1333	1237	6.185	42409	2.13824	678	441	4.78957
1_CD3	20000	128	93	0.465	66801.3	0.206664	658	420	4.60919
2_CD8	10000	89	87	0.87	53599.6	0.143726	574	379	3.96975
2_Hash	10000	118	109	1.09	59291.4	0.190529	525	362	4.00574
3_CD3	16667	43	42	0.251995	23805.9	0.069458	589.5	348	3.60538
3_CD4	20000	205	196	0.98	29647.1	0.330848	574	366.5	3.27227
3_CD14	50000	9	9	0.018	10807.2	0.0145404	530	371	4.45659
3_CD16	100000	37	35	0.035	22290.1	0.0597681	643	426	5.59357
3_CD19	200000	72	72	0.036	12135.8	0.116284	563	379	6.06332
3_Hash	10000	191	179	1.79	26004.6	0.308277	566	378	3.84754
3_Spike1%	10000	726	549	5.49	7660.07	1.16839	1946	1131	7.1023
3_Spike0.1%	10000	92	80	0.8	8984.13	0.148569	1582.5	966.5	7.36076
