# Supplementary material for: Onepot-Seq: capturing single-cell transcriptomes simultaneously in a continuous medium via transient localization of mRNA
Source: Nucleic Acids Res. 2022 Aug 12;50(22):12621–35. doi: 10.1093/nar/gkac665 (PMC9825186; doi:10.1093/nar/gkac665)
Supplement: gkac665_Supplemental_Files [file gkac665_supplemental_files.zip › Supplementary Table S4.xlsx]

## Sheet: Supplementary Table S4-1
Supplementary Table S4. Cost analysis of Drop-seq, Onepot-seq, and aa-Onepot-seq for various numbers of cells and samples
	Drop-seq	sample	cell number	total cost ($)	per sample ($)	per cell ($)				Drop-seq	Onepot-seq
		1	5000	6215.37	6215.37	1.24307			cost for equipment($)	6000	-
		10	50000	8153.74	815.374	0.163075			cost per sample($)	215.374	175.472
		20	100000	10307.5	515.374	0.103075
		50	250000	16768.7	335.374	0.0670748			Antibody cost for aa-Onepot-Seq ($)	37
		100	500000	27537.4	275.374	0.0550748
		1000	5000000	221374	221.374	0.0442748
	Onepot-seq	sample	cell number	total cost ($)	per sample ($)	per cell ($)
		1	5000	175.472	175.472	0.0350943
		10	50000	1754.72	175.472	0.0350943
		1000	5000000	175472	175.472	0.0350943
	aa-Onepot-seq	sample	cell number	total cost ($)	per sample ($)	per cell ($)
		1	5000	212.472	212.472	0.0424943
		10	50000	2124.72	212.472	0.0424943
		1000	5000000	212472	212.472	0.0424943

## Sheet: Supplementary Table S4-2
Supplementary Table S4. Cost analysis of Drop-seq, Onepot-seq, and aa-Onepot-seq for various numbers of cells and samples
	cDNA library prep
	common agents
	agents	price ($)
	poly T bead	55.9291
	RTase	30.6846
	Exo I	4.00978
	KAPA polymerase	34.2298
	RNase Inhibitor	3.70008	128.553
	Dropseq agents
	20% sarkosyl	0.0559902
	oil	19.2543
	pfo	21.1522	40.4624
	Onepot-Seq agent
	20% sarkosyl	0.559902	0.559902
169.016	cDNA library prep for Drop-seq : 169 $
129.113	cDNA library prep for Onepot-seq : 129 $
	NGS library prep
	agents	price ($)
	Ampure beads	4.92393
	KAPA polymerase	0.684597
	Nextera	40.7498	46.3583
	NGS library prep for Onepot-seq : 46 $
215.374	total library prep for Drop-seq : 215 $
175.472	total library prep for Onepot-seq : 175 $
